# Supplementary material for: Crystal structure of 1,2-di­benzoyl­ace­naphthyl­ene
Source: Acta Crystallogr E Crystallogr Commun. 2015 Jun 13;71(Pt 7):o487–8. doi: 10.1107/S2056989015011160 (PMC4518958; doi:10.1107/S2056989015011160)
Supplement: Supplementary file 1 [file e-71-0o487-sup1.cif]

##############################################################################
#                                                                            #
# This CIF contains the data in a paper accepted for publication in          #
# Acta Crystallographica Section E. It conforms to the requirements of       #
# Notes for Authors for Acta Crystallographica Section E, and has been       #
# peer reviewed under the auspices of the IUCr Commission on Journals.       #
#                                                                            #
# Full details of the Crystallographic Information File format               #
# are given in the paper "The Crystallographic Information File (CIF):       #
# a New Standard Archive File for Crystallography" by S. R. Hall, F. H.      #
# Allen and I. D. Brown [Acta Cryst. (1991), A47, 655-685].                  #
#                                                                            #
# The current version of the core CIF dictionary is obtainable from          #
# ftp://ftp.iucr.org/pub/cif_core.dic.                                       #
#                                                                            #
# Software is freely available for graphical display of the structure(s)     #
# in this CIF. For information consult the CIF software page                 #
# http://www.iucr.org/resources/cif/software.                                #
#                                                                            #
# This file may be used for bona fide research purposes within the           #
# scientific community so long as proper attribution is given to the journal # 
# article from which it was obtained.                                        #
#                                                                            #
##############################################################################
data_I
_audit_creation_method
;
Olex2 1.2
(compiled 2015.01.26 svn.r3150 for OlexSys, GUI svn.r4998)
;
_journal_date_recd_electronic     2015-06-08
_journal_date_accepted     2015-06-09
_journal_name_full     'Acta Crystallographica, Section E'
_journal_year     2015
_journal_volume     71
_journal_issue      7
_journal_page_first     o487
_journal_page_last     o488
_journal_paper_category     HO
_journal_paper_doi     10.1107/S2056989015011160
_journal_coeditor_code     ZL2628
_publ_contact_author_name     'Alexander Y Nazarenko'
_publ_contact_author_address
;
Chemistry Department, SUNY Buffalo State,
1300 Elmwood Ave
Buffalo, NY 14222
USA
;
_publ_contact_author_email     'nazareay@buffalostate.edu'
_publ_contact_author_fax     '1-716-878-4028'
_publ_contact_author_phone     '1-716-878-5923'
_publ_section_title
;
Crystal structure of 1,2-dibenzoylacenaphthylene
;
loop_
    _publ_author_name
    _publ_author_footnote
    _publ_author_address
    'Greenberg, Fred H.' .
;
Chemistry Department, SUNY Buffalo State,
1300 Elmwood Ave
Buffalo, NY 14222
USA
;
    'Nazarenko, Alexander Y.' .
;
Chemistry Department, SUNY Buffalo State,
1300 Elmwood Ave
Buffalo, NY 14222
USA
;
_database_code_depnum_ccdc_archive     'CCDC 1405661'
_chemical_name_systematic
;
1,2-Dibezoylacenaphthylene
;
_chemical_name_common     ?
_chemical_formula_moiety     'C26 H16 O2'
_chemical_formula_sum     'C26 H16 O2'
_chemical_formula_iupac     'C26 H16 O2'
_chemical_formula_weight     360.39
_chemical_melting_point     ?
_shelx_space_group_comment
;
The symmetry employed for this shelxl refinement is uniquely defined
by the following loop, which should always be used as a source of
symmetry information in preference to the above space-group names.
They are only intended as comments.
;
_space_group_crystal_system     triclinic
_space_group_name_H-M_alt     'P -1'
_space_group_name_Hall     '-P 1'
loop_
    _space_group_symop_operation_xyz
    'x, y, z'
    '-x, -y, -z'
_cell_length_a     9.4578(4)
_cell_length_b     10.2665(5)
_cell_length_c     10.9183(4)
_cell_angle_alpha     71.448(2)
_cell_angle_beta     66.494(2)
_cell_angle_gamma     84.269(2)
_cell_volume     921.21(7)
_cell_formula_units_Z     2
_cell_measurement_reflns_used     9865
_cell_measurement_theta_min     2.85
_cell_measurement_theta_max     30.52
_cell_measurement_temperature     173(2)
_exptl_crystal_description     'block'
_exptl_crystal_colour     'yellow'
_exptl_crystal_size_max     0.69
_exptl_crystal_size_mid     0.65
_exptl_crystal_size_min     0.41
_exptl_crystal_density_diffrn     1.299
_exptl_crystal_density_meas     ?
_exptl_crystal_density_method     ?
_exptl_crystal_F_000     376
_exptl_absorpt_coefficient_mu     0.081
_exptl_absorpt_correction_type     numerical
_exptl_absorpt_process_details
;
(SADABS-2014/5; Bruker, 2014)
;
_shelx_estimated_absorpt_T_min     0.943
_shelx_estimated_absorpt_T_max     0.967
_exptl_absorpt_correction_T_min     0.8671
_exptl_absorpt_correction_T_max     0.9511
_exptl_special_details
;
SADABS-2014/5 (Bruker,2014) was used for absorption correction.
wR2(int) was 0.0679 before and 0.0587 after correction.
The Ratio of minimum to maximum transmission is 0.9117.
The \l/2 correction factor is 0.00150.
;
_diffrn_ambient_temperature     173
_diffrn_radiation_type     MoK\a
_diffrn_radiation_wavelength     0.71073
_diffrn_measurement_device_type     'Bruker PHOTON-100 CMOS'
_diffrn_measurement_method     '\f and \w scans'
_diffrn_detector_area_resol_mean     ?
_diffrn_reflns_number     32789
_diffrn_reflns_av_R_equivalents     0.0441
_diffrn_reflns_theta_min     2.853
_diffrn_reflns_theta_max     28.498
_diffrn_reflns_theta_full     26.000
_diffrn_measured_fraction_theta_max     0.999
_diffrn_measured_fraction_theta_full     0.999
_diffrn_reflns_limit_h_min     -12
_diffrn_reflns_limit_h_max     12
_diffrn_reflns_limit_k_min     -13
_diffrn_reflns_limit_k_max     13
_diffrn_reflns_limit_l_min     -14
_diffrn_reflns_limit_l_max     14
_diffrn_standards_number     0
_refine_special_details     ?
_reflns_number_total     4661
_reflns_number_gt     3721
_reflns_threshold_expression     I>2\s(I)
_refine_ls_structure_factor_coef     Fsqd
_refine_ls_matrix_type     full
_refine_ls_R_factor_all     0.0577
_refine_ls_R_factor_gt     0.0437
_refine_ls_wR_factor_gt     0.1111
_refine_ls_wR_factor_ref     0.1186
_refine_ls_goodness_of_fit_ref     1.050
_refine_ls_restrained_S_all     1.050
_refine_ls_number_reflns     4661
_refine_ls_number_parameters     317
_refine_ls_number_restraints     0
_refine_ls_hydrogen_treatment     refall
_refine_ls_weighting_scheme     calc
_refine_ls_weighting_details
              'w=1/[\s^2^(Fo^2^)+(0.0600P)^2^+0.1858P] where P=(Fo^2^+2Fc^2^)/3'
_atom_sites_solution_hydrogens     difmap
_atom_sites_solution_primary     direct
_atom_sites_solution_secondary     ?
_refine_ls_shift/su_max     0.000
_refine_ls_shift/su_mean     0.000
_refine_diff_density_max     0.290
_refine_diff_density_min     -0.234
_refine_ls_extinction_method     none
_refine_ls_extinction_coef     .
loop_
    _atom_type_symbol
    _atom_type_description
    _atom_type_scat_dispersion_real
    _atom_type_scat_dispersion_imag
    _atom_type_scat_source
    'C' 'C' 0.0033 0.0016
                         'International Tables Vol C Tables 4.2.6.8 and 6.1.1.4'
    'H' 'H' 0.0000 0.0000
                         'International Tables Vol C Tables 4.2.6.8 and 6.1.1.4'
    'O' 'O' 0.0106 0.0060
                         'International Tables Vol C Tables 4.2.6.8 and 6.1.1.4'
_computing_data_collection
;
APEX2 (Bruker, 2013)
;
_computing_cell_refinement
;
SAINT (Bruker, 2013)
;
_computing_data_reduction
;
SAINT (Bruker, 2013)
;
_computing_structure_solution
;
<i>SHELXT</i> (Sheldrick, 2015b)
;
_computing_structure_refinement
;
SHELXL2014 (Sheldrick, 2015a)
;
_computing_molecular_graphics
;
OLEX2 (Dolomanov <i>et al.</i>, 2009)
;
_computing_publication_material
;
OLEX2 (Dolomanov <i>et al.</i>,  2009)
;
loop_
    _atom_site_type_symbol
    _atom_site_label
    _atom_site_fract_x
    _atom_site_fract_y
    _atom_site_fract_z
    _atom_site_U_iso_or_equiv
    _atom_site_adp_type
    _atom_site_calc_flag
    _atom_site_occupancy
    _atom_site_disorder_assembly
    _atom_site_disorder_group
    O O2 0.41366(12) 0.32535(12) 1.03180(10) 0.0490(3) Uani d 1 . .
    O O1 0.28034(14) 0.09696(10) 0.86494(10) 0.0479(3) Uani d 1 . .
    C C21 0.56736(13) 0.25985(12) 0.83077(12) 0.0275(2) Uani d 1 . .
    C C8 0.13285(13) 0.53667(12) 0.80666(11) 0.0269(2) Uani d 1 . .
    C C3 0.23865(13) 0.51645(12) 0.87207(12) 0.0272(2) Uani d 1 . .
    C C1 0.25412(13) 0.33485(12) 0.78461(11) 0.0277(2) Uani d 1 . .
    C C12 0.13773(13) 0.42876(12) 0.75109(11) 0.0273(2) Uani d 1 . .
    C C7 0.03120(13) 0.64398(12) 0.80421(12) 0.0300(3) Uani d 1 . .
    C C13 0.28234(14) 0.19576(12) 0.76620(12) 0.0302(3) Uani d 1 . .
    C C2 0.31430(13) 0.38697(12) 0.85609(12) 0.0284(2) Uani d 1 . .
    C C22 0.62779(14) 0.30751(13) 0.68478(12) 0.0305(3) Uani d 1 . .
    C C14 0.30979(14) 0.17945(12) 0.62795(12) 0.0291(2) Uani d 1 . .
    C C4 0.24678(14) 0.61137(13) 0.93445(13) 0.0320(3) Uani d 1 . .
    C C20 0.42982(14) 0.32278(13) 0.91594(12) 0.0309(3) Uani d 1 . .
    C C9 -0.07298(14) 0.64151(14) 0.74029(13) 0.0351(3) Uani d 1 . .
    C C23 0.75990(15) 0.25202(14) 0.60792(14) 0.0367(3) Uani d 1 . .
    C C11 0.03456(14) 0.42815(14) 0.69073(13) 0.0326(3) Uani d 1 . .
    C C5 0.14578(16) 0.72285(14) 0.93168(14) 0.0361(3) Uani d 1 . .
    C C6 0.04105(15) 0.73975(13) 0.87001(13) 0.0355(3) Uani d 1 . .
    C C15 0.36243(15) 0.28826(14) 0.50418(13) 0.0344(3) Uani d 1 . .
    C C26 0.64006(16) 0.15492(14) 0.89884(14) 0.0353(3) Uani d 1 . .
    C C10 -0.06969(14) 0.53653(15) 0.68617(13) 0.0362(3) Uani d 1 . .
    C C24 0.83096(17) 0.14701(16) 0.67630(16) 0.0431(3) Uani d 1 . .
    C C16 0.39353(17) 0.26702(18) 0.37632(15) 0.0443(3) Uani d 1 . .
    C C19 0.28927(19) 0.04982(15) 0.62154(17) 0.0445(3) Uani d 1 . .
    C C25 0.77049(18) 0.09843(15) 0.82128(16) 0.0435(3) Uani d 1 . .
    C C17 0.3715(2) 0.1387(2) 0.37195(18) 0.0557(4) Uani d 1 . .
    C C18 0.3189(2) 0.03098(19) 0.4939(2) 0.0611(5) Uani d 1 . .
    H H22 0.5757(17) 0.3818(15) 0.6373(15) 0.034(4) Uiso d 1 . .
    H H26 0.5971(18) 0.1216(15) 1.0037(16) 0.039(4) Uiso d 1 . .
    H H4 0.3157(18) 0.6005(15) 0.9825(15) 0.039(4) Uiso d 1 . .
    H H9 -0.1493(18) 0.7137(16) 0.7372(16) 0.041(4) Uiso d 1 . .
    H H6 -0.0302(18) 0.8170(16) 0.8721(16) 0.042(4) Uiso d 1 . .
    H H11 0.0326(17) 0.3519(16) 0.6527(16) 0.040(4) Uiso d 1 . .
    H H10 -0.1435(19) 0.5362(16) 0.6423(16) 0.043(4) Uiso d 1 . .
    H H5 0.1505(17) 0.7871(15) 0.9768(15) 0.039(4) Uiso d 1 . .
    H H23 0.7990(18) 0.2882(16) 0.5084(17) 0.043(4) Uiso d 1 . .
    H H15 0.3788(18) 0.3804(17) 0.5071(16) 0.043(4) Uiso d 1 . .
    H H25 0.819(2) 0.0269(18) 0.8685(18) 0.055(5) Uiso d 1 . .
    H H19 0.255(2) -0.0233(19) 0.7089(19) 0.057(5) Uiso d 1 . .
    H H16 0.431(2) 0.3421(19) 0.292(2) 0.059(5) Uiso d 1 . .
    H H24 0.923(2) 0.1070(19) 0.6230(19) 0.060(5) Uiso d 1 . .
    H H17 0.389(2) 0.124(2) 0.282(2) 0.071(6) Uiso d 1 . .
    H H18 0.308(2) -0.061(2) 0.494(2) 0.077(6) Uiso d 1 . .
loop_
    _atom_site_aniso_label
    _atom_site_aniso_U_11
    _atom_site_aniso_U_22
    _atom_site_aniso_U_33
    _atom_site_aniso_U_12
    _atom_site_aniso_U_13
    _atom_site_aniso_U_23
    O2 0.0438(6) 0.0805(8) 0.0329(5) 0.0227(5) -0.0224(4) -0.0272(5)
    O1 0.0768(7) 0.0321(5) 0.0347(5) 0.0000(5) -0.0287(5) -0.0006(4)
    C21 0.0289(6) 0.0295(6) 0.0266(5) 0.0019(4) -0.0131(5) -0.0093(4)
    C8 0.0246(5) 0.0314(6) 0.0226(5) -0.0002(4) -0.0083(4) -0.0063(4)
    C3 0.0235(5) 0.0331(6) 0.0239(5) 0.0006(4) -0.0086(4) -0.0081(4)
    C1 0.0299(6) 0.0307(6) 0.0223(5) 0.0015(4) -0.0115(4) -0.0061(4)
    C12 0.0272(5) 0.0307(6) 0.0224(5) -0.0006(4) -0.0095(4) -0.0059(4)
    C7 0.0266(5) 0.0329(6) 0.0245(5) 0.0019(5) -0.0070(4) -0.0051(5)
    C13 0.0349(6) 0.0282(6) 0.0279(6) -0.0007(5) -0.0148(5) -0.0052(5)
    C2 0.0275(5) 0.0345(6) 0.0235(5) 0.0030(5) -0.0108(4) -0.0088(4)
    C22 0.0332(6) 0.0300(6) 0.0281(6) -0.0011(5) -0.0131(5) -0.0063(5)
    C14 0.0320(6) 0.0290(6) 0.0304(6) 0.0035(5) -0.0167(5) -0.0095(5)
    C4 0.0304(6) 0.0386(7) 0.0284(6) -0.0030(5) -0.0109(5) -0.0116(5)
    C20 0.0306(6) 0.0384(6) 0.0261(6) 0.0046(5) -0.0137(5) -0.0103(5)
    C9 0.0264(6) 0.0442(7) 0.0290(6) 0.0073(5) -0.0106(5) -0.0060(5)
    C23 0.0363(7) 0.0428(7) 0.0301(6) -0.0041(5) -0.0082(5) -0.0144(5)
    C11 0.0326(6) 0.0394(7) 0.0277(6) -0.0023(5) -0.0140(5) -0.0086(5)
    C5 0.0403(7) 0.0340(6) 0.0335(6) -0.0023(5) -0.0093(5) -0.0153(5)
    C6 0.0347(6) 0.0319(6) 0.0325(6) 0.0048(5) -0.0073(5) -0.0090(5)
    C15 0.0361(6) 0.0360(7) 0.0304(6) 0.0022(5) -0.0138(5) -0.0083(5)
    C26 0.0404(7) 0.0374(7) 0.0309(6) 0.0079(5) -0.0186(5) -0.0102(5)
    C10 0.0272(6) 0.0519(8) 0.0301(6) 0.0009(5) -0.0152(5) -0.0078(5)
    C24 0.0375(7) 0.0510(8) 0.0490(8) 0.0117(6) -0.0163(6) -0.0297(7)
    C16 0.0385(7) 0.0623(9) 0.0288(6) 0.0115(7) -0.0134(6) -0.0124(6)
    C19 0.0616(9) 0.0323(7) 0.0502(8) 0.0017(6) -0.0318(7) -0.0136(6)
    C25 0.0490(8) 0.0418(7) 0.0489(8) 0.0193(6) -0.0280(7) -0.0195(6)
    C17 0.0667(10) 0.0746(11) 0.0499(9) 0.0307(9) -0.0372(8) -0.0401(9)
    C18 0.0911(14) 0.0492(9) 0.0738(12) 0.0163(9) -0.0525(11) -0.0368(9)
_geom_special_details
;
All e.s.d.'s (except the e.s.d. in the dihedral angle between two l.s. planes)
are estimated using the full covariance matrix. The cell e.s.d.'s are taken
into account individually in the estimation of e.s.d.'s in distances, angles
and torsion angles; correlations between e.s.d.'s in cell parameters are only
used when they are defined by crystal symmetry. An approximate (isotropic)
treatment of cell e.s.d.'s is used for estimating e.s.d.'s involving l.s.
planes.
;
loop_
    _geom_bond_atom_site_label_1
    _geom_bond_atom_site_label_2
    _geom_bond_site_symmetry_2
    _geom_bond_distance
    _geom_bond_publ_flag
    O2 C20 . 1.2209(14) ?
    O1 C13 . 1.2179(15) ?
    C21 C22 . 1.3927(16) ?
    C21 C20 . 1.4912(17) ?
    C21 C26 . 1.3913(17) ?
    C8 C3 . 1.4101(15) ?
    C8 C12 . 1.4118(16) ?
    C8 C7 . 1.3888(17) ?
    C3 C2 . 1.4722(16) ?
    C3 C4 . 1.3779(17) ?
    C1 C12 . 1.4697(16) ?
    C1 C13 . 1.4882(17) ?
    C1 C2 . 1.3784(16) ?
    C12 C11 . 1.3795(16) ?
    C7 C9 . 1.4225(17) ?
    C7 C6 . 1.4187(18) ?
    C13 C14 . 1.4877(16) ?
    C2 C20 . 1.4854(16) ?
    C22 C23 . 1.3841(18) ?
    C22 H22 . 0.985(15) ?
    C14 C15 . 1.3913(17) ?
    C14 C19 . 1.3912(18) ?
    C4 C5 . 1.4163(19) ?
    C4 H4 . 0.966(15) ?
    C9 C10 . 1.377(2) ?
    C9 H9 . 0.984(16) ?
    C23 C24 . 1.384(2) ?
    C23 H23 . 0.952(16) ?
    C11 C10 . 1.4133(19) ?
    C11 H11 . 1.001(15) ?
    C5 C6 . 1.3740(19) ?
    C5 H5 . 0.954(15) ?
    C6 H6 . 0.988(16) ?
    C15 C16 . 1.3915(19) ?
    C15 H15 . 0.986(16) ?
    C26 C25 . 1.3825(19) ?
    C26 H26 . 1.000(15) ?
    C10 H10 . 0.993(16) ?
    C24 C25 . 1.383(2) ?
    C24 H24 . 0.97(2) ?
    C16 C17 . 1.373(2) ?
    C16 H16 . 0.954(19) ?
    C19 C18 . 1.381(2) ?
    C19 H19 . 0.962(19) ?
    C25 H25 . 0.945(18) ?
    C17 C18 . 1.374(3) ?
    C17 H17 . 0.99(2) ?
    C18 H18 . 0.96(2) ?
loop_
    _geom_angle_atom_site_label_1
    _geom_angle_atom_site_label_2
    _geom_angle_atom_site_label_3
    _geom_angle_site_symmetry_1
    _geom_angle_site_symmetry_3
    _geom_angle
    _geom_angle_publ_flag
    C22 C21 C20 . . 121.34(11) ?
    C26 C21 C22 . . 119.43(11) ?
    C26 C21 C20 . . 119.18(11) ?
    C3 C8 C12 . . 110.88(10) ?
    C7 C8 C3 . . 124.61(11) ?
    C7 C8 C12 . . 124.42(11) ?
    C8 C3 C2 . . 105.75(10) ?
    C4 C3 C8 . . 118.49(11) ?
    C4 C3 C2 . . 135.74(11) ?
    C12 C1 C13 . . 125.18(10) ?
    C2 C1 C12 . . 108.69(10) ?
    C2 C1 C13 . . 125.37(11) ?
    C8 C12 C1 . . 105.88(10) ?
    C11 C12 C8 . . 118.43(11) ?
    C11 C12 C1 . . 135.51(11) ?
    C8 C7 C9 . . 115.99(11) ?
    C8 C7 C6 . . 115.79(11) ?
    C6 C7 C9 . . 128.18(11) ?
    O1 C13 C1 . . 119.54(11) ?
    O1 C13 C14 . . 121.09(11) ?
    C14 C13 C1 . . 119.36(10) ?
    C3 C2 C20 . . 123.98(10) ?
    C1 C2 C3 . . 108.80(10) ?
    C1 C2 C20 . . 127.13(11) ?
    C21 C22 H22 . . 119.0(8) ?
    C23 C22 C21 . . 120.36(12) ?
    C23 C22 H22 . . 120.6(8) ?
    C15 C14 C13 . . 122.05(11) ?
    C19 C14 C13 . . 118.87(11) ?
    C19 C14 C15 . . 119.01(12) ?
    C3 C4 C5 . . 117.97(11) ?
    C3 C4 H4 . . 121.3(9) ?
    C5 C4 H4 . . 120.6(9) ?
    O2 C20 C21 . . 120.85(11) ?
    O2 C20 C2 . . 120.00(11) ?
    C2 C20 C21 . . 119.11(10) ?
    C7 C9 H9 . . 119.8(9) ?
    C10 C9 C7 . . 120.12(12) ?
    C10 C9 H9 . . 120.1(9) ?
    C22 C23 H23 . . 118.1(10) ?
    C24 C23 C22 . . 119.88(12) ?
    C24 C23 H23 . . 122.0(10) ?
    C12 C11 C10 . . 118.34(12) ?
    C12 C11 H11 . . 120.7(9) ?
    C10 C11 H11 . . 121.0(9) ?
    C4 C5 H5 . . 117.5(9) ?
    C6 C5 C4 . . 122.90(12) ?
    C6 C5 H5 . . 119.6(9) ?
    C7 C6 H6 . . 118.6(9) ?
    C5 C6 C7 . . 120.21(12) ?
    C5 C6 H6 . . 121.2(9) ?
    C14 C15 C16 . . 120.18(13) ?
    C14 C15 H15 . . 119.9(9) ?
    C16 C15 H15 . . 120.0(9) ?
    C21 C26 H26 . . 119.2(9) ?
    C25 C26 C21 . . 119.86(12) ?
    C25 C26 H26 . . 120.9(9) ?
    C9 C10 C11 . . 122.70(11) ?
    C9 C10 H10 . . 119.0(9) ?
    C11 C10 H10 . . 118.3(9) ?
    C23 C24 H24 . . 120.3(11) ?
    C25 C24 C23 . . 119.95(13) ?
    C25 C24 H24 . . 119.7(11) ?
    C15 C16 H16 . . 119.4(11) ?
    C17 C16 C15 . . 120.08(15) ?
    C17 C16 H16 . . 120.6(11) ?
    C14 C19 H19 . . 116.6(11) ?
    C18 C19 C14 . . 120.02(15) ?
    C18 C19 H19 . . 123.3(11) ?
    C26 C25 C24 . . 120.50(13) ?
    C26 C25 H25 . . 119.2(11) ?
    C24 C25 H25 . . 120.3(11) ?
    C16 C17 C18 . . 120.00(14) ?
    C16 C17 H17 . . 120.5(12) ?
    C18 C17 H17 . . 119.4(12) ?
    C19 C18 H18 . . 117.3(12) ?
    C17 C18 C19 . . 120.70(15) ?
    C17 C18 H18 . . 121.9(12) ?
loop_
    _geom_torsion_atom_site_label_1
    _geom_torsion_atom_site_label_2
    _geom_torsion_atom_site_label_3
    _geom_torsion_atom_site_label_4
    _geom_torsion_site_symmetry_1
    _geom_torsion_site_symmetry_2
    _geom_torsion_site_symmetry_3
    _geom_torsion_site_symmetry_4
    _geom_torsion
    _geom_torsion_publ_flag
    O1 C13 C14 C15 . . . . -158.47(13) ?
    O1 C13 C14 C19 . . . . 18.35(19) ?
    C21 C22 C23 C24 . . . . 1.11(19) ?
    C21 C26 C25 C24 . . . . 1.1(2) ?
    C8 C3 C2 C1 . . . . -0.11(13) ?
    C8 C3 C2 C20 . . . . -177.02(11) ?
    C8 C3 C4 C5 . . . . 1.23(17) ?
    C8 C12 C11 C10 . . . . 0.71(17) ?
    C8 C7 C9 C10 . . . . 0.35(17) ?
    C8 C7 C6 C5 . . . . -0.36(17) ?
    C3 C8 C12 C1 . . . . 0.19(13) ?
    C3 C8 C12 C11 . . . . 176.14(10) ?
    C3 C8 C7 C9 . . . . -176.22(11) ?
    C3 C8 C7 C6 . . . . 1.77(17) ?
    C3 C2 C20 O2 . . . . 38.50(18) ?
    C3 C2 C20 C21 . . . . -139.48(12) ?
    C3 C4 C5 C6 . . . . 0.07(19) ?
    C1 C12 C11 C10 . . . . 175.16(12) ?
    C1 C13 C14 C15 . . . . 22.63(17) ?
    C1 C13 C14 C19 . . . . -160.54(12) ?
    C1 C2 C20 O2 . . . . -137.84(14) ?
    C1 C2 C20 C21 . . . . 44.18(18) ?
    C12 C8 C3 C2 . . . . -0.06(13) ?
    C12 C8 C3 C4 . . . . -178.80(10) ?
    C12 C8 C7 C9 . . . . -0.13(17) ?
    C12 C8 C7 C6 . . . . 177.86(11) ?
    C12 C1 C13 O1 . . . . -126.40(13) ?
    C12 C1 C13 C14 . . . . 52.52(16) ?
    C12 C1 C2 C3 . . . . 0.22(13) ?
    C12 C1 C2 C20 . . . . 177.01(11) ?
    C12 C11 C10 C9 . . . . -0.51(19) ?
    C7 C8 C3 C2 . . . . 176.50(11) ?
    C7 C8 C3 C4 . . . . -2.25(18) ?
    C7 C8 C12 C1 . . . . -176.37(11) ?
    C7 C8 C12 C11 . . . . -0.42(17) ?
    C7 C9 C10 C11 . . . . -0.05(19) ?
    C13 C1 C12 C8 . . . . 170.16(10) ?
    C13 C1 C12 C11 . . . . -4.8(2) ?
    C13 C1 C2 C3 . . . . -170.17(10) ?
    C13 C1 C2 C20 . . . . 6.62(19) ?
    C13 C14 C15 C16 . . . . 176.96(12) ?
    C13 C14 C19 C18 . . . . -177.84(14) ?
    C2 C3 C4 C5 . . . . -177.04(13) ?
    C2 C1 C12 C8 . . . . -0.25(13) ?
    C2 C1 C12 C11 . . . . -175.18(13) ?
    C2 C1 C13 O1 . . . . 42.45(18) ?
    C2 C1 C13 C14 . . . . -138.63(12) ?
    C22 C21 C20 O2 . . . . -149.50(13) ?
    C22 C21 C20 C2 . . . . 28.47(17) ?
    C22 C21 C26 C25 . . . . -0.45(19) ?
    C22 C23 C24 C25 . . . . -0.5(2) ?
    C14 C15 C16 C17 . . . . 0.4(2) ?
    C14 C19 C18 C17 . . . . 1.2(3) ?
    C4 C3 C2 C1 . . . . 178.31(13) ?
    C4 C3 C2 C20 . . . . 1.4(2) ?
    C4 C5 C6 C7 . . . . -0.5(2) ?
    C20 C21 C22 C23 . . . . 176.88(11) ?
    C20 C21 C26 C25 . . . . -178.03(12) ?
    C9 C7 C6 C5 . . . . 177.34(12) ?
    C23 C24 C25 C26 . . . . -0.6(2) ?
    C6 C7 C9 C10 . . . . -177.34(12) ?
    C15 C14 C19 C18 . . . . -0.9(2) ?
    C15 C16 C17 C18 . . . . -0.1(2) ?
    C26 C21 C22 C23 . . . . -0.64(18) ?
    C26 C21 C20 O2 . . . . 28.03(18) ?
    C26 C21 C20 C2 . . . . -154.00(12) ?
    C16 C17 C18 C19 . . . . -0.7(3) ?
    C19 C14 C15 C16 . . . . 0.15(19) ?
_shelx_hkl_file
;
  -2   0   0 2059.00   84.27
  -2   0   0 1993.22   84.15
  -2   0   0 1999.06   84.25
  -2   0   0 1989.79   84.28
  -2   0   0 2069.73   84.18
  -2   0   0 1956.66   84.25
   2   0   0 2142.29   84.46
   2   0   0 2013.00   84.28
   2   0   0 1953.00   84.24
   2   0   0 1666.52   84.16
   2   0   0 2029.31   84.26
   2   0   0 2012.40   84.16
   2   0   0 2095.19   84.27
  -3   0   0 1603.78   67.15
  -3   0   0 1513.22   67.39
  -3   0   0 1607.83   67.30
  -3   0   0 1680.83   67.36
  -3   0   0 1634.24   67.18
   3   0   0 1605.88   67.31
   3   0   0 1603.07   67.35
   3   0   0 1705.53   67.34
   3   0   0 1561.32   67.21
   3   0   0 1410.77   67.15
  -4   0   0   35.78    1.87
  -4   0   0   33.58    2.03
  -4   0   0   31.23    1.80
  -4   0   0   33.26    1.99
   4   0   0   34.33    1.78
   4   0   0   35.20    2.09
   4   0   0   30.89    1.67
   4   0   0   33.04    1.94
   4   0   0   33.84    1.93
  -5   0   0   21.84    2.03
  -5   0   0   21.75    1.72
  -5   0   0   25.67    1.41
  -5   0   0   27.77    1.90
  -5   0   0   24.26    1.77
   5   0   0   25.01    1.58
   5   0   0   25.45    1.79
   5   0   0   21.27    1.46
   5   0   0   25.76    2.15
   5   0   0   25.90    2.02
   5   0   0   21.63    1.38
  -6   0   0  163.25    7.68
  -6   0   0  177.77    8.40
  -6   0   0  173.39    8.23
  -6   0   0  177.96    8.06
   6   0   0  179.26    7.75
   6   0   0  179.68    7.73
   6   0   0  173.49    8.31
   6   0   0  183.27    8.26
   6   0   0  187.67    8.22
   6   0   0  164.54    7.69
  -7   0   0   51.71    2.60
  -7   0   0   56.94    3.43
  -7   0   0   50.04    3.39
  -7   0   0   45.45    3.22
  -7   0   0   56.10    3.38
   7   0   0   58.58    3.66
   7   0   0   49.76    2.65
   7   0   0   53.96    2.98
   7   0   0   51.54    3.14
   7   0   0   53.54    2.80
  -8   0   0    8.77    1.86
  -8   0   0    8.99    1.74
  -8   0   0    7.82    1.91
  -8   0   0   10.23    2.01
   8   0   0    8.91    1.94
   8   0   0    8.98    1.93
   8   0   0    8.72    1.36
   8   0   0   11.23    2.13
  -9   0   0   15.69    2.96
  -9   0   0   18.82    3.44
  -9   0   0   18.11    2.88
  -9   0   0   15.44    2.53
   9   0   0   19.57    1.88
   9   0   0   17.93    3.50
   9   0   0   16.43    3.36
 -10   0   0   74.41    5.14
 -10   0   0   65.47    5.56
 -10   0   0   72.62    5.40
 -10   0   0   76.07    5.26
  10   0   0   74.95    3.99
  10   0   0   72.95    5.78
  10   0   0   72.85    5.64
 -11   0   0   42.29    5.46
 -11   0   0   25.25    4.66
 -11   0   0   40.49    4.97
 -11   0   0   21.98    3.99
  11   0   0   31.45    2.76
  11   0   0   34.85    5.14
 -12   0   0    3.43    3.42
 -12   0   0   -1.99    3.62
 -12   0   0   -0.34    4.58
  12   0   0   -1.15    1.61
  12   0   0   -0.52    3.84
  12   0   0   -2.70    4.11
  12  -1   0    5.78    1.98
  12  -1   0    5.39    4.26
 -12   1   0    5.76    2.75
 -12   1   0   -0.20    3.64
 -12   1   0    3.89    3.75
  11  -1   0   42.11    3.19
  11  -1   0   40.59    5.85
 -11   1   0   40.04    5.56
 -11   1   0   39.86    4.35
 -11   1   0   50.38    5.17
 -11   1   0   47.62    4.97
  10  -1   0   11.74    1.94
  10  -1   0    7.29    2.74
  10  -1   0    5.78    2.20
 -10   1   0    6.60    2.11
 -10   1   0    7.24    2.56
 -10   1   0    7.76    1.90
 -10   1   0    7.86    2.38
   9  -1   0  116.74    5.72
   9  -1   0  118.20    6.72
   9  -1   0  115.87    6.68
  -9   1   0  120.63    6.52
  -9   1   0  129.13    7.09
  -9   1   0  125.32    6.61
  -9   1   0  125.92    6.71
   8  -1   0    0.34    0.84
   8  -1   0   -0.41    1.28
   8  -1   0    1.23    1.50
   8  -1   0    0.03    1.85
  -8   1   0    0.05    1.34
  -8   1   0    0.14    1.54
  -8   1   0    0.31    1.49
  -8   1   0   -0.67    1.54
   7  -1   0   17.32    2.03
   7  -1   0   10.60    0.71
   7  -1   0   12.59    2.50
   7  -1   0   10.40    0.69
   7  -1   0   14.46    1.84
   7  -1   0   15.21    1.35
  -7   1   0   15.34    2.24
  -7   1   0   17.64    1.85
  -7   1   0   12.72    1.81
  -7   1   0   10.92    0.68
  -7   1   0   14.22    2.50
   6  -1   0    0.01    1.38
   6  -1   0    0.27    0.45
   6  -1   0    0.65    0.67
   6  -1   0    0.65    1.03
   6  -1   0   -1.91    0.95
  -6   1   0   -1.43    1.12
  -6   1   0   -0.13    0.94
  -6   1   0   -0.88    0.81
  -6   1   0    0.14    0.38
  -6   1   0   -1.13    0.87
   5  -1   0    9.89    0.83
   5  -1   0   13.21    1.39
   5  -1   0   10.65    1.52
   5  -1   0   12.33    1.38
   5  -1   0   11.32    0.99
   5  -1   0   11.03    1.76
  -5   1   0   12.89    1.62
  -5   1   0   12.00    0.82
  -5   1   0   11.03    1.06
  -5   1   0   11.33    1.65
  -5   1   0   13.65    1.60
   4  -1   0  507.90   21.01
   4  -1   0  492.61   21.09
   4  -1   0  493.75   21.22
   4  -1   0  484.58   21.08
  -4   1   0  466.79   21.07
  -4   1   0  473.41   21.06
  -4   1   0  562.11   21.39
  -4   1   0  450.85   20.86
  -4   1   0  497.70   21.10
   3  -1   0  391.07   16.62
   3  -1   0  395.02   16.51
   3  -1   0  384.38   16.46
   3  -1   0  362.72   16.36
   3  -1   0  399.22   16.53
  -3   1   0  372.14   16.37
  -3   1   0  394.06   16.52
  -3   1   0  380.39   16.50
  -3   1   0  362.83   16.45
  -3   1   0  399.46   16.53
  -3   1   0  399.96   16.67
   2  -1   0 5932.57  259.87
   2  -1   0 6319.88  259.98
   2  -1   0 6128.37  259.98
   2  -1   0 5902.39  259.87
   2  -1   0 6099.51  259.80
   2  -1   0 6255.32  259.85
   2  -1   0 5909.54  260.03
  -2   1   0 6197.52  260.00
  -2   1   0 6432.23  260.02
  -2   1   0 6039.70  259.79
  -2   1   0 6092.19  259.83
  -2   1   0 6243.13  259.76
  -2   1   0 6793.70  260.24
  -2   1   0 6103.14  260.01
  -2   1   0 6096.17  259.90
   1  -1   0  381.93   15.73
  -1   1   0  387.26   15.71
  -1   1   0  379.13   15.70
  -1   1   0  362.78   15.62
  -1   1   0  341.92   15.64
  -1   1   0  351.76   15.62
  -1  -1   0 3093.30  125.07
  -1  -1   0 3174.29  125.10
  -1  -1   0 2815.58  124.98
  -1  -1   0 2873.49  125.05
   1   1   0 3261.53  125.11
   1   1   0 2841.14  125.11
   1   1   0 2725.67  125.10
  -2  -1   0   75.18    3.46
  -2  -1   0   77.83    3.51
  -2  -1   0   73.50    3.40
  -2  -1   0   78.67    3.48
  -2  -1   0   74.06    3.46
   2   1   0   74.58    3.45
   2   1   0   73.87    3.45
   2   1   0   73.66    3.40
   2   1   0   80.63    3.55
  -3  -1   0   15.08    1.04
  -3  -1   0   16.68    1.19
  -3  -1   0   14.23    0.96
  -3  -1   0   14.86    1.15
   3   1   0   14.55    1.07
   3   1   0   15.21    1.10
   3   1   0   15.13    1.15
   3   1   0   15.26    1.11
  -4  -1   0  141.51    6.05
  -4  -1   0  130.75    5.76
  -4  -1   0  140.03    6.18
  -4  -1   0  134.65    6.22
  -4  -1   0  144.17    6.31
   4   1   0  132.35    6.15
   4   1   0  134.14    6.16
   4   1   0  127.82    6.02
   4   1   0  132.27    6.15
   4   1   0  130.13    5.76
  -5  -1   0   45.79    2.28
  -5  -1   0   38.18    2.71
  -5  -1   0   41.30    2.00
  -5  -1   0   45.77    2.61
  -5  -1   0   42.99    2.56
   5   1   0   43.80    2.65
   5   1   0   39.60    2.53
   5   1   0   40.45    2.12
   5   1   0   37.84    2.30
   5   1   0   39.45    2.49
   5   1   0   41.88    1.98
  -6  -1   0  335.52   15.06
  -6  -1   0  348.33   15.43
  -6  -1   0  342.57   14.80
  -6  -1   0  355.94   15.41
   6   1   0  341.28   14.81
   6   1   0  345.96   15.36
   6   1   0  364.11   15.46
   6   1   0  351.05   14.97
  -7  -1   0    4.39    0.82
  -7  -1   0    4.87    1.05
  -7  -1   0    6.00    1.40
  -7  -1   0    5.90    1.23
   7   1   0    6.44    1.25
   7   1   0    4.65    1.50
   7   1   0    8.56    1.85
  -8  -1   0   31.77    3.02
  -8  -1   0   37.18    3.03
  -8  -1   0   34.60    2.26
   8   1   0   37.40    3.38
   8   1   0   37.39    2.92
  -9  -1   0   62.24    4.69
  -9  -1   0   63.18    4.31
  -9  -1   0   66.30    4.80
  -9  -1   0   67.07    4.94
   9   1   0   67.59    4.61
   9   1   0   67.00    3.51
   9   1   0   58.34    4.64
 -10  -1   0   58.91    4.77
 -10  -1   0   63.75    5.81
 -10  -1   0   63.37    4.89
 -10  -1   0   60.64    4.93
  10   1   0   64.92    5.43
  10   1   0   67.47    5.31
  10   1   0   58.16    3.56
 -11  -1   0   18.89    3.81
 -11  -1   0   16.85    3.22
  11   1   0   13.58    3.65
  11   1   0   17.90    2.34
 -12  -1   0    0.21    2.63
 -12  -1   0    6.74    4.31
 -12  -1   0    0.32    3.84
  12   1   0    2.65    3.26
  12   1   0    0.12    3.96
  12   1   0    0.47    1.52
  12  -2   0   -0.64    1.89
  12  -2   0    2.21    4.34
 -12   2   0    3.77    2.92
 -12   2   0    2.11    3.53
 -12   2   0    1.18    3.46
  11  -2   0   10.07    3.54
  11  -2   0   18.21    2.69
 -11   2   0   10.40    3.02
 -11   2   0    6.40    2.43
 -11   2   0    9.29    2.87
 -11   2   0    9.64    2.63
  10  -2   0    0.27    1.38
  10  -2   0   -0.32    2.11
 -10   2   0   -1.53    1.42
 -10   2   0   -0.17    2.60
 -10   2   0   -2.10    1.56
 -10   2   0    1.36    2.33
   9  -2   0   47.03    2.76
   9  -2   0   45.09    4.52
   9  -2   0   45.60    3.92
  -9   2   0   42.77    4.35
  -9   2   0   47.07    3.65
  -9   2   0   39.55    3.04
  -9   2   0   44.55    3.94
   8  -2   0    9.55    1.47
   8  -2   0    9.28    1.98
   8  -2   0   11.46    2.24
  -8   2   0   10.68    1.67
  -8   2   0    9.16    1.77
  -8   2   0    9.35    1.83
  -8   2   0    8.08    1.86
   7  -2   0    6.61    1.67
   7  -2   0    7.93    1.49
   7  -2   0    6.30    1.19
  -7   2   0    8.08    1.75
  -7   2   0    7.06    1.55
  -7   2   0    3.75    1.13
   6  -2   0    4.25    0.78
   6  -2   0    1.59    1.01
   6  -2   0    2.44    0.79
   6  -2   0    4.28    1.15
   6  -2   0    3.38    1.25
  -6   2   0    3.59    1.07
  -6   2   0    3.49    1.23
  -6   2   0    3.41    0.72
   5  -2   0  337.57   15.30
   5  -2   0  343.03   14.84
   5  -2   0  350.60   15.17
   5  -2   0  338.61   15.09
  -5   2   0  353.53   15.14
  -5   2   0  361.92   14.89
  -5   2   0  332.30   15.12
  -5   2   0  346.93   15.14
  -5   2   0  357.80   15.41
   4  -2   0  574.90   28.04
   4  -2   0  672.48   28.21
   4  -2   0  697.12   28.23
   4  -2   0  625.65   28.04
   4  -2   0  676.57   28.38
  -4   2   0  658.63   28.21
  -4   2   0  694.80   28.08
  -4   2   0  691.33   28.23
  -4   2   0  663.55   28.21
  -4   2   0  657.54   28.43
   3  -2   0 1418.71   59.29
   3  -2   0 1398.73   59.33
   3  -2   0 1416.39   59.28
   3  -2   0 1410.04   59.36
   3  -2   0 1378.77   59.45
  -3   2   0 1449.95   59.30
  -3   2   0 1469.21   59.54
  -3   2   0 1318.19   59.31
  -3   2   0 1372.42   59.33
  -3   2   0 1399.59   59.34
   2  -2   0  944.84   36.93
   2  -2   0  883.20   36.94
   2  -2   0  822.07   36.86
   2  -2   0  805.97   36.85
   2  -2   0  850.92   36.95
   2  -2   0  835.17   36.90
  -2   2   0  874.96   36.87
  -2   2   0  857.23   36.91
  -2   2   0  901.95   36.88
  -2   2   0  938.33   37.04
  -2   2   0  864.83   36.87
   1  -2   0  967.69   38.38
   1  -2   0  966.65   38.39
   1  -2   0  877.93   38.25
   1  -2   0  930.30   38.27
   1  -2   0  900.04   38.36
   1  -2   0  945.73   38.32
   1  -2   0  863.29   38.26
   1  -2   0  882.09   38.27
  -1   2   0  928.78   38.27
  -1   2   0  902.87   38.35
  -1   2   0  837.91   38.30
  -1   2   0  889.90   38.35
  -1   2   0  881.94   38.27
  -1   2   0  920.89   38.27
  -1   2   0  880.71   38.26
   0  -2   0 1309.00   53.71
   0  -2   0 1265.32   53.74
   0  -2   0 1260.55   53.69
   0  -2   0 1304.05   53.70
   0  -2   0 1267.85   53.59
   0  -2   0 1240.26   53.69
   0  -2   0 1276.93   53.82
   0  -2   0 1229.15   53.69
   0   2   0 1210.50   53.68
   0   2   0 1277.97   53.82
   0   2   0 1267.20   53.70
   0   2   0 1281.67   53.70
   0   2   0 1280.37   53.70
   0   2   0 1369.97   53.76
   0   2   0 1240.71   53.59
  -1  -2   0 1485.71   63.16
  -1  -2   0 1606.67   63.30
  -1  -2   0 1448.17   63.16
  -1  -2   0 1446.06   63.16
  -1  -2   0 1536.82   63.20
  -1  -2   0 1431.98   63.06
  -1  -2   0 1520.26   63.32
  -1  -2   0 1551.40   63.18
   1   2   0 1518.23   63.17
   1   2   0 1558.13   63.28
   1   2   0 1574.09   63.30
   1   2   0 1445.58   63.15
   1   2   0 1539.27   63.17
   1   2   0 1309.17   63.17
   1   2   0 1459.46   63.06
  -2  -2   0   13.55    0.72
  -2  -2   0   12.78    0.85
  -2  -2   0   13.77    1.01
  -2  -2   0   13.39    0.97
  -2  -2   0   13.94    1.09
   2   2   0   13.74    1.00
   2   2   0   12.34    0.98
   2   2   0   11.65    1.07
   2   2   0   13.24    1.05
   2   2   0   13.37    0.72
  -3  -2   0  332.80   14.35
  -3  -2   0  341.62   14.43
  -3  -2   0  308.26   14.17
  -3  -2   0  333.92   14.33
  -3  -2   0  317.77   14.31
   3   2   0  327.39   14.17
   3   2   0  336.35   14.33
   3   2   0  346.78   14.44
  -4  -2   0    1.42    0.79
  -4  -2   0    2.58    0.67
  -4  -2   0    3.73    0.81
  -4  -2   0    1.81    0.58
   4   2   0    2.93    0.79
   4   2   0    1.50    0.92
   4   2   0    2.04    0.71
  -5  -2   0  274.35   12.89
  -5  -2   0  291.66   12.92
  -5  -2   0  297.37   12.84
  -5  -2   0  298.56   13.11
   5   2   0  304.65   12.95
   5   2   0  294.94   12.87
   5   2   0  280.12   12.53
  -6  -2   0   91.62    4.39
  -6  -2   0   76.23    5.11
  -6  -2   0   89.91    4.59
   6   2   0   85.77    4.08
   6   2   0   88.65    4.59
  -7  -2   0    2.47    1.05
  -7  -2   0   -0.08    0.98
  -7  -2   0    2.41    1.50
  -7  -2   0    1.20    1.00
   7   2   0    0.78    1.16
   7   2   0    0.68    0.82
  -8  -2   0    5.06    1.37
  -8  -2   0    2.66    1.22
  -8  -2   0    4.45    1.96
  -8  -2   0    2.82    1.69
   8   2   0    4.97    1.11
   8   2   0    5.97    1.92
   8   2   0    5.18    1.48
  -9  -2   0   -0.18    1.42
  -9  -2   0    1.45    2.02
  -9  -2   0    0.48    2.33
   9   2   0   -0.22    1.71
   9   2   0   -2.33    2.03
   9   2   0    0.23    1.04
 -10  -2   0   -1.78    2.54
 -10  -2   0   -1.90    1.69
 -10  -2   0    1.24    2.35
 -10  -2   0    2.09    2.55
  10   2   0   -1.41    2.98
  10   2   0    0.85    1.27
  10   2   0   -2.65    2.60
 -11  -2   0   36.06    5.86
 -11  -2   0   35.68    4.58
 -11  -2   0   47.52    6.03
  11   2   0   47.95    5.70
  11   2   0   42.45    5.43
  11   2   0   43.13    3.13
 -12  -2   0   -0.89    2.81
 -12  -2   0    3.37    4.52
 -12  -2   0   -0.80    4.43
  12   2   0    2.53    1.73
  12   2   0    1.28    3.46
  12   2   0    3.93    3.96
  12  -3   0   -0.30    3.62
  12  -3   0   -0.25    1.64
 -12   3   0    5.12    3.62
 -12   3   0    0.89    3.55
 -12   3   0    1.07    3.72
  11  -3   0    0.38    3.58
  11  -3   0    3.78    1.78
 -11   3   0    1.80    2.26
 -11   3   0    4.80    2.24
 -11   3   0    0.73    2.84
 -11   3   0    0.89    2.58
  10  -3   0    4.15    1.33
  10  -3   0   -0.27    2.28
 -10   3   0    1.30    2.26
 -10   3   0   -2.21    1.74
 -10   3   0    1.64    2.43
 -10   3   0    2.43    2.12
   9  -3   0   -1.92    2.27
   9  -3   0    0.81    1.08
   9  -3   0   -0.91    1.94
  -9   3   0   -1.25    1.82
  -9   3   0    3.07    1.76
  -9   3   0   -2.34    1.94
  -9   3   0   -1.29    1.40
   8  -3   0    2.99    1.11
   8  -3   0    1.40    1.85
   8  -3   0    1.32    2.01
  -8   3   0    1.94    1.38
  -8   3   0    0.63    1.70
  -8   3   0    0.17    1.46
  -8   3   0    4.39    1.39
   7  -3   0  116.75    5.35
   7  -3   0  117.92    6.31
   7  -3   0  118.53    6.05
  -7   3   0  111.33    5.73
  -7   3   0  121.23    6.32
  -7   3   0  111.67    5.65
   6  -3   0  168.92    8.16
   6  -3   0  191.46    8.70
   6  -3   0  177.35    8.20
   6  -3   0  191.70    8.83
   6  -3   0  189.09    8.17
   6  -3   0  186.10    8.72
  -6   3   0  181.45    8.46
  -6   3   0  198.27    8.92
  -6   3   0  194.53    8.59
  -6   3   0  190.18    8.66
   5  -3   0  157.40    7.12
   5  -3   0  157.63    7.16
   5  -3   0  142.13    6.83
   5  -3   0  140.12    6.79
   5  -3   0  158.40    7.34
  -5   3   0  153.53    7.05
  -5   3   0  153.31    7.05
  -5   3   0  159.80    7.33
  -5   3   0  158.47    7.00
   4  -3   0  310.46   12.77
   4  -3   0  286.02   12.77
   4  -3   0  285.42   12.67
   4  -3   0  282.94   12.59
   4  -3   0  294.42   12.53
  -4   3   0  280.60   12.57
  -4   3   0  291.06   12.83
  -4   3   0  280.90   12.55
  -4   3   0  283.97   12.61
   3  -3   0  403.04   16.63
   3  -3   0  388.70   16.74
   3  -3   0  388.64   16.70
   3  -3   0  416.10   16.68
  -3   3   0  347.82   16.77
  -3   3   0  349.88   16.71
  -3   3   0  393.40   16.61
  -3   3   0  400.63   16.63
   2  -3   0  606.68   25.95
   2  -3   0  633.07   25.86
   2  -3   0  602.69   25.91
  -2   3   0  658.21   25.89
  -2   3   0  619.08   25.85
  -2   3   0  523.71   25.96
  -2   3   0  609.40   25.86
   1  -3   0    0.56    0.56
   1  -3   0   -0.13    0.55
   1  -3   0    0.10    0.33
   1  -3   0    0.86    0.39
  -1   3   0    0.62    0.44
  -1   3   0    0.48    0.36
  -1   3   0    0.72    0.52
  -1   3   0    1.11    0.49
  -1   3   0    0.50    0.54
   0  -3   0  350.45   15.17
   0  -3   0  340.84   14.81
   0  -3   0  344.61   14.98
   0  -3   0  352.21   14.99
   0  -3   0  343.33   14.97
   0   3   0  348.54   14.98
   0   3   0  336.62   14.98
   0   3   0  384.07   15.10
   0   3   0  347.95   14.82
   0   3   0  346.77   14.99
  -1  -3   0 1229.60   51.60
  -1  -3   0 1309.19   51.81
  -1  -3   0 1194.52   51.58
  -1  -3   0 1188.79   51.48
   1   3   0 1200.00   51.58
   1   3   0 1195.06   51.59
   1   3   0 1138.85   51.47
   1   3   0 1310.71   51.68
   1   3   0 1202.38   51.59
  -2  -3   0   50.80    2.38
  -2  -3   0   54.95    2.73
  -2  -3   0   49.93    2.56
  -2  -3   0   51.72    2.27
  -2  -3   0   46.06    2.67
   2   3   0   50.00    2.27
   2   3   0   51.01    2.70
   2   3   0   50.02    2.38
   2   3   0   52.46    2.63
   2   3   0   51.02    2.63
  -3  -3   0    1.54    0.60
  -3  -3   0    1.05    0.76
  -3  -3   0    1.20    0.84
  -3  -3   0    1.76    0.62
  -3  -3   0    2.17    0.43
  -3  -3   0    2.49    0.70
  -3  -3   0    1.43    0.39
   3   3   0    3.30    1.02
   3   3   0    1.38    0.42
   3   3   0    2.02    0.62
   3   3   0    1.48    0.71
   3   3   0    1.36    0.55
  -4  -3   0  164.28    8.06
  -4  -3   0  176.94    8.11
  -4  -3   0  183.29    8.20
  -4  -3   0  185.46    8.07
   4   3   0  170.87    8.00
   4   3   0  185.77    8.16
   4   3   0  168.56    7.76
   4   3   0  168.56    8.10
  -5  -3   0    8.82    1.33
  -5  -3   0   15.47    1.64
  -5  -3   0   13.65    1.91
  -5  -3   0   11.53    1.40
   5   3   0   13.23    1.52
   5   3   0   14.54    1.78
   5   3   0   12.47    1.18
  -6  -3   0    5.05    1.09
  -6  -3   0    7.80    1.53
  -6  -3   0    7.78    1.60
  -6  -3   0    4.60    0.96
   6   3   0    8.23    1.14
   6   3   0    6.08    1.20
   6   3   0    7.68    1.42
  -7  -3   0   34.88    2.99
  -7  -3   0   36.79    2.80
  -7  -3   0   40.09    3.39
  -7  -3   0   35.85    2.86
   7   3   0   33.45    2.17
   7   3   0   32.85    2.79
   7   3   0   32.88    2.94
  -8  -3   0   23.64    2.63
  -8  -3   0   18.43    2.50
  -8  -3   0   23.22    2.54
  -8  -3   0   22.18    3.40
   8   3   0   21.34    1.89
   8   3   0   25.00    3.22
   8   3   0   23.50    2.79
  -9  -3   0    0.11    1.53
  -9  -3   0   -1.06    1.46
  -9  -3   0    4.13    2.52
   9   3   0    2.38    2.13
   9   3   0    0.31    1.79
   9   3   0   -0.01    1.08
 -10  -3   0    5.62    3.12
 -10  -3   0    0.42    1.95
 -10  -3   0    9.62    2.11
  10   3   0    3.14    2.37
  10   3   0    3.62    2.67
  10   3   0    5.90    1.53
 -11  -3   0   -1.34    2.29
 -11  -3   0    3.48    3.20
 -11  -3   0   -7.52    3.27
  11   3   0    5.26    1.68
  11   3   0    2.03    2.68
  11   3   0    3.59    3.14
 -12  -3   0   -3.50    4.61
 -12  -3   0    7.97    3.24
 -12  -3   0    5.79    4.45
  12   3   0    3.95    4.09
  11  -4   0   33.71    5.37
  11  -4   0   29.96    3.23
 -11   4   0   27.68    5.15
 -11   4   0   35.36    5.11
 -11   4   0   31.12    3.90
  10  -4   0    2.75    2.49
  10  -4   0    8.74    3.52
  10  -4   0    0.99    1.53
 -10   4   0    7.44    2.22
 -10   4   0    2.87    2.56
 -10   4   0    2.48    2.35
 -10   4   0    4.34    2.10
   9  -4   0   -0.29    2.40
   9  -4   0    0.06    1.13
   9  -4   0    0.62    2.17
  -9   4   0    0.29    1.63
  -9   4   0   -0.06    1.40
  -9   4   0    0.26    1.59
  -9   4   0   -1.71    1.82
   8  -4   0    3.67    1.90
   8  -4   0    1.31    2.01
   8  -4   0    0.13    1.09
  -8   4   0    2.04    1.63
  -8   4   0    1.84    0.97
  -8   4   0    1.20    1.20
  -8   4   0    0.98    1.75
   7  -4   0   30.63    1.99
   7  -4   0   32.48    2.96
   7  -4   0   30.44    3.08
   7  -4   0   31.49    2.17
  -7   4   0   31.23    3.17
  -7   4   0   26.98    2.46
  -7   4   0   33.98    2.51
  -7   4   0   32.98    2.64
   6  -4   0   20.38    1.64
   6  -4   0   20.39    2.81
   6  -4   0   20.22    1.68
   6  -4   0   25.01    2.69
  -6   4   0   22.10    2.43
  -6   4   0   20.44    2.32
  -6   4   0   20.51    2.37
  -6   4   0   20.43    1.93
   5  -4   0    3.81    1.30
   5  -4   0    6.51    1.30
   5  -4   0    6.95    1.27
  -5   4   0    5.67    1.05
  -5   4   0    5.56    1.28
  -5   4   0    5.40    1.18
  -5   4   0    5.05    0.92
   4  -4   0  258.30   11.11
   4  -4   0  248.04   11.25
   4  -4   0  248.91   11.20
   4  -4   0  217.27   11.04
  -4   4   0  254.22   11.09
  -4   4   0  253.33   11.08
  -4   4   0  256.67   11.06
  -4   4   0  273.32   11.43
   3  -4   0  167.27    7.72
   3  -4   0  182.68    7.81
   3  -4   0  170.06    7.61
   3  -4   0  166.85    7.75
  -3   4   0  171.88    7.63
  -3   4   0  158.87    7.54
  -3   4   0  176.51    7.85
  -3   4   0  165.27    7.61
   2  -4   0  170.31    8.08
   2  -4   0  174.09    7.98
   2  -4   0  194.53    8.23
   2  -4   0  175.28    7.94
  -2   4   0  184.54    8.00
  -2   4   0  171.66    7.93
  -2   4   0  179.47    7.99
  -2   4   0  188.16    8.17
   1  -4   0  141.46    6.28
   1  -4   0  134.93    6.09
   1  -4   0  135.77    6.01
   1  -4   0  130.38    5.89
  -1   4   0  131.12    6.01
  -1   4   0  134.66    6.10
  -1   4   0  132.72    5.97
  -1   4   0  124.15    5.92
  -1   4   0  132.41    5.98
   0  -4   0   96.50    4.23
   0  -4   0   86.45    4.15
   0  -4   0   78.87    4.33
   0  -4   0   86.23    4.09
   0   4   0   91.55    4.15
   0   4   0   87.91    3.90
   0   4   0   90.21    4.20
   0   4   0   85.83    4.10
   0   4   0   91.37    4.24
  -1  -4   0   51.33    2.80
  -1  -4   0   51.12    2.69
  -1  -4   0   49.72    2.62
  -1  -4   0   51.14    2.60
   1   4   0   50.65    2.66
   1   4   0   52.02    2.68
   1   4   0   53.32    2.71
   1   4   0   52.18    2.81
  -2  -4   0  480.67   21.03
  -2  -4   0  494.60   21.07
  -2  -4   0  494.65   21.04
  -2  -4   0  503.30   21.27
  -2  -4   0  469.23   20.78
   2   4   0  491.77   21.06
   2   4   0  478.06   21.01
   2   4   0  492.35   21.10
  -3  -4   0   52.74    2.91
  -3  -4   0   51.26    2.48
  -3  -4   0   51.16    2.42
  -3  -4   0   53.10    3.00
  -3  -4   0   49.64    3.05
   3   4   0   48.52    2.87
   3   4   0   50.79    2.51
   3   4   0   49.89    2.86
   3   4   0   52.93    2.90
  -4  -4   0   28.88    2.12
  -4  -4   0   29.92    2.47
  -4  -4   0   31.56    2.03
  -4  -4   0   28.69    2.28
   4   4   0   29.49    1.78
   4   4   0   27.69    1.60
   4   4   0   28.69    2.14
   4   4   0   23.00    1.96
  -5  -4   0    0.99    0.81
  -5  -4   0    0.76    1.31
  -5  -4   0   -0.09    0.85
   5   4   0   -0.04    0.64
   5   4   0   -0.24    0.94
   5   4   0    0.35    0.96
  -6  -4   0    1.57    0.95
  -6  -4   0   -2.03    1.51
  -6  -4   0   -1.02    0.94
  -6  -4   0    0.09    1.34
   6   4   0    1.72    1.22
   6   4   0    0.44    1.22
   6   4   0    0.20    0.74
  -7  -4   0   71.46    4.64
  -7  -4   0   69.18    4.15
  -7  -4   0   71.33    4.33
  -7  -4   0   64.71    4.19
   7   4   0   64.26    4.21
   7   4   0   69.41    3.46
   7   4   0   68.87    4.12
  -8  -4   0   21.08    2.96
  -8  -4   0   24.30    3.72
  -8  -4   0   23.78    3.48
  -8  -4   0   17.13    3.31
   8   4   0   18.06    2.83
   8   4   0   19.71    1.96
   8   4   0   17.84    3.23
  -9  -4   0    3.87    2.57
  -9  -4   0    1.26    1.79
  -9  -4   0    2.78    1.82
   9   4   0    5.70    2.50
   9   4   0    2.11    1.12
   9   4   0    3.10    1.99
 -10  -4   0   -1.44    3.11
 -10  -4   0    1.08    3.79
  10   4   0    2.12    2.84
  10   4   0    2.30    1.32
 -11  -4   0    9.66    2.74
 -11  -4   0    5.35    4.01
  11   4   0    2.68    2.85
  11   4   0    4.37    1.57
  11  -5   0   14.16    3.76
  11  -5   0   12.77    1.87
 -11   5   0    9.29    3.56
 -11   5   0   11.85    2.81
  10  -5   0    1.67    1.63
  10  -5   0    3.93    2.96
  10  -5   0    7.24    2.61
 -10   5   0    0.88    2.46
 -10   5   0    4.51    2.96
 -10   5   0    5.29    2.46
 -10   5   0    2.00    1.91
   9  -5   0    3.35    1.39
   9  -5   0    6.70    2.72
   9  -5   0    9.86    2.59
  -9   5   0    4.25    2.13
  -9   5   0    8.67    2.40
  -9   5   0    8.12    1.90
  -9   5   0    6.69    1.95
   8  -5   0   19.42    2.05
   8  -5   0   23.81    3.55
   8  -5   0   24.47    3.80
  -8   5   0   15.70    2.58
  -8   5   0   15.82    2.78
  -8   5   0   18.19    2.58
  -8   5   0   22.98    2.93
   7  -5   0   59.05    3.25
   7  -5   0   59.15    3.47
   7  -5   0   60.26    4.38
   7  -5   0   68.42    4.56
  -7   5   0   60.81    3.99
  -7   5   0   58.10    3.82
  -7   5   0   64.74    3.86
  -7   5   0   64.78    3.73
   6  -5   0  205.57    9.72
   6  -5   0  195.94    8.94
   6  -5   0  204.17    9.81
   6  -5   0  199.84    9.32
  -6   5   0  206.51    9.38
  -6   5   0  220.76    9.95
  -6   5   0  203.89    9.50
   5  -5   0  492.39   23.62
   5  -5   0  569.94   23.94
   5  -5   0  523.36   23.66
   5  -5   0  572.36   23.86
  -5   5   0  574.77   23.67
  -5   5   0  557.46   23.67
  -5   5   0  556.58   24.01
  -5   5   0  532.45   23.65
   4  -5   0  232.42   10.59
   4  -5   0  242.25   10.56
   4  -5   0  226.85   10.59
   4  -5   0  215.45   10.32
  -4   5   0  227.15   10.38
  -4   5   0  244.22   10.38
  -4   5   0  233.78   10.42
  -4   5   0  239.91   10.73
   3  -5   0   36.48    2.32
   3  -5   0   35.77    2.59
   3  -5   0   35.50    2.31
   3  -5   0   30.65    2.35
  -3   5   0   36.79    2.42
  -3   5   0   37.93    2.58
  -3   5   0   36.46    2.16
  -3   5   0   33.64    2.34
   2  -5   0    2.08    0.68
   2  -5   0    1.21    1.01
   2  -5   0    1.05    0.76
   2  -5   0    0.88    0.66
  -2   5   0    0.36    0.86
  -2   5   0    1.31    0.67
  -2   5   0    1.97    0.69
  -2   5   0    1.09    0.65
   1  -5   0   18.19    1.63
   1  -5   0   15.31    1.65
   1  -5   0   15.79    1.29
   1  -5   0   17.60    1.39
   1  -5   0   16.37    1.89
  -1   5   0   16.85    1.43
  -1   5   0   15.18    1.35
  -1   5   0   17.07    1.41
  -1   5   0   15.49    1.64
   0  -5   0  346.55   15.02
   0  -5   0  345.49   14.98
   0  -5   0  325.50   14.96
   0  -5   0  335.31   14.67
   0  -5   0  361.16   15.35
   0   5   0  345.12   15.00
   0   5   0  340.20   14.69
   0   5   0  346.98   15.02
   0   5   0  342.46   14.99
   0   5   0  357.28   15.14
  -1  -5   0  241.49   10.85
  -1  -5   0  242.74   10.78
  -1  -5   0  246.24   10.91
  -1  -5   0  248.19   10.96
   1   5   0  236.41   10.87
   1   5   0  260.61   11.03
   1   5   0  241.44   10.88
   1   5   0  245.73   10.88
  -2  -5   0    2.49    1.09
  -2  -5   0    2.66    0.84
  -2  -5   0    0.82    0.90
  -2  -5   0    2.12    0.78
  -2  -5   0    2.38    1.31
   2   5   0    3.31    0.99
   2   5   0    1.42    1.19
   2   5   0    2.06    1.22
   2   5   0    1.88    0.89
  -3  -5   0   27.00    1.88
  -3  -5   0   26.67    2.30
  -3  -5   0   22.93    2.22
  -3  -5   0   29.02    2.01
   3   5   0   31.95    2.14
   3   5   0   32.97    2.23
  -4  -5   0    0.22    1.03
  -4  -5   0    1.10    0.99
  -4  -5   0    1.38    0.75
  -4  -5   0    1.00    0.78
  -4  -5   0    0.71    1.21
  -4  -5   0    0.63    1.41
  -4  -5   0    0.24    0.82
   4   5   0    2.56    1.14
   4   5   0    0.55    0.88
   4   5   0    1.15    0.88
   4   5   0    0.56    0.68
   4   5   0    2.00    0.69
  -5  -5   0    3.55    1.56
  -5  -5   0    5.99    1.23
  -5  -5   0    4.82    1.43
  -5  -5   0    4.47    1.64
   5   5   0    3.82    1.06
   5   5   0    2.92    0.83
   5   5   0    4.38    1.23
   5   5   0    1.91    1.01
  -6  -5   0    2.59    1.16
  -6  -5   0    2.50    1.26
  -6  -5   0    1.47    1.38
   6   5   0    2.88    0.83
   6   5   0    5.20    1.59
   6   5   0    0.61    1.30
   6   5   0    1.26    1.30
  -7  -5   0    1.25    1.97
  -7  -5   0    0.43    2.04
  -7  -5   0    0.27    1.67
  -7  -5   0    1.54    1.21
   7   5   0   -0.29    1.45
   7   5   0    2.83    1.77
  -8  -5   0   32.39    3.53
  -8  -5   0   35.69    3.64
  -8  -5   0   41.23    4.57
  -8  -5   0   37.92    4.28
   8   5   0   40.38    2.61
   8   5   0   36.94    4.17
  -9  -5   0    4.63    2.57
  -9  -5   0    0.91    2.91
  -9  -5   0    3.00    2.86
   9   5   0    4.45    2.69
   9   5   0    2.68    1.27
 -10  -5   0   32.46    3.99
 -10  -5   0   46.70    6.17
  10   5   0   39.42    4.61
  10   5   0   42.75    3.23
 -11  -5   0   22.86    4.70
 -11  -5   0   11.74    3.18
  11   5   0   23.96    2.99
  11   5   0   18.95    4.27
  11  -6   0   14.98    4.49
  11  -6   0    9.70    2.08
 -11   6   0    9.26    2.71
 -11   6   0   15.01    4.43
  10  -6   0    8.00    3.42
  10  -6   0    5.69    3.66
  10  -6   0    2.16    1.64
 -10   6   0    4.06    2.82
 -10   6   0    3.66    2.63
 -10   6   0    1.99    2.82
   9  -6   0    9.59    1.57
   9  -6   0   10.17    3.00
   9  -6   0   11.87    3.07
  -9   6   0   11.89    2.63
  -9   6   0   14.62    2.67
  -9   6   0    9.73    2.42
  -9   6   0    8.43    1.96
   8  -6   0    2.52    1.21
   8  -6   0   -1.30    2.04
   8  -6   0    1.02    1.92
  -8   6   0    1.64    1.87
  -8   6   0    3.07    1.82
  -8   6   0    2.95    1.55
  -8   6   0    2.84    2.05
   7  -6   0    2.91    1.26
   7  -6   0    2.66    1.10
   7  -6   0    4.62    2.25
   7  -6   0    4.61    2.13
  -7   6   0    2.07    1.57
  -7   6   0    3.39    1.40
  -7   6   0    3.28    1.32
  -7   6   0    4.85    1.44
   6  -6   0   56.76    3.98
   6  -6   0   50.57    2.90
   6  -6   0   58.84    3.98
   6  -6   0   57.68    3.53
  -6   6   0   62.36    4.11
  -6   6   0   53.88    3.47
  -6   6   0   50.13    3.08
   5  -6   0    3.44    1.00
   5  -6   0    4.73    1.47
   5  -6   0    1.74    1.58
  -5   6   0    3.85    1.46
  -5   6   0    2.90    0.77
  -5   6   0    4.60    1.67
   4  -6   0    2.22    1.28
   4  -6   0    2.64    0.92
   4  -6   0    1.71    1.36
   4  -6   0    0.61    1.31
  -4   6   0    2.06    0.94
  -4   6   0    2.31    1.33
  -4   6   0    1.98    0.95
  -4   6   0    3.27    1.36
   3  -6   0   10.44    1.51
   3  -6   0   12.32    1.63
   3  -6   0    9.64    1.73
   3  -6   0   11.10    1.78
  -3   6   0   13.58    1.49
  -3   6   0   13.06    1.58
  -3   6   0   10.45    1.96
  -3   6   0   10.83    1.80
   2  -6   0    9.65    1.66
   2  -6   0   11.52    1.64
   2  -6   0   13.50    2.10
   2  -6   0   14.90    1.97
  -2   6   0   14.57    1.56
  -2   6   0   13.12    1.87
  -2   6   0   15.50    1.45
  -2   6   0   15.96    1.87
   1  -6   0   19.36    1.94
   1  -6   0   18.41    2.03
   1  -6   0   20.12    1.63
   1  -6   0   19.88    1.50
   1  -6   0   21.43    1.78
  -1   6   0   18.75    1.97
  -1   6   0   20.14    2.05
  -1   6   0   21.37    1.73
  -1   6   0   19.40    1.72
   0  -6   0    1.06    0.57
   0  -6   0    1.56    1.27
   0  -6   0    1.00    1.02
   0  -6   0    0.35    0.63
   0  -6   0    0.33    1.27
   0   6   0    1.41    0.69
   0   6   0    1.45    0.66
   0   6   0    2.95    1.01
   0   6   0   -0.05    0.73
   0   6   0    1.27    1.18
  -1  -6   0  380.34   16.83
  -1  -6   0  376.80   17.01
  -1  -6   0  391.71   16.94
  -1  -6   0  385.73   16.91
  -1  -6   0  403.48   17.35
   1   6   0  389.89   16.97
   1   6   0  386.73   16.94
   1   6   0  381.87   17.05
  -2  -6   0    0.89    1.26
  -2  -6   0   -0.20    1.02
  -2  -6   0    0.68    1.01
   2   6   0    2.04    1.00
   2   6   0   -0.30    1.39
   2   6   0   -0.58    0.76
  -3  -6   0   84.12    4.45
  -3  -6   0   85.69    4.26
  -3  -6   0   82.71    4.51
   3   6   0   95.57    4.82
   3   6   0   80.42    4.47
  -4  -6   0   47.51    3.11
  -4  -6   0   49.67    3.26
  -4  -6   0   49.98    3.09
  -4  -6   0   49.73    3.71
  -4  -6   0   46.26    2.77
   4   6   0   49.19    2.47
   4   6   0   47.13    3.13
  -5  -6   0   31.52    2.76
  -5  -6   0   23.29    4.24
  -5  -6   0   31.43    2.92
  -5  -6   0   28.08    2.66
   5   6   0   32.86    2.04
   5   6   0   31.47    2.06
   5   6   0   35.28    2.73
   5   6   0   27.81    2.51
  -6  -6   0   39.15    3.43
  -6  -6   0   41.86    3.16
  -6  -6   0   42.95    3.55
  -6  -6   0   40.99    3.23
   6   6   0   38.60    3.20
   6   6   0   39.74    2.86
   6   6   0   42.25    2.42
   6   6   0   39.36    3.11
  -7  -6   0   19.75    2.72
  -7  -6   0   18.11    2.52
  -7  -6   0   21.08    3.67
  -7  -6   0   23.34    3.71
   7   6   0   21.29    2.91
   7   6   0   17.22    1.81
   7   6   0   17.93    3.13
  -8  -6   0    3.18    2.72
  -8  -6   0   -1.00    2.54
  -8  -6   0   -0.20    1.60
  -8  -6   0    2.58    2.04
   8   6   0    1.46    1.94
   8   6   0    3.16    1.18
  -9  -6   0   -1.30    3.56
  -9  -6   0   -0.69    3.09
  -9  -6   0    0.81    3.07
   9   6   0   -0.67    2.54
   9   6   0    1.17    1.28
 -10  -6   0    2.87    3.45
 -10  -6   0    3.04    3.75
  10   6   0    1.98    1.50
  10   6   0    2.35    2.76
 -11  -6   0    5.01    4.05
 -11  -6   0    5.28    2.80
  11   6   0    6.39    1.78
  11   6   0   -3.07    3.22
  10  -7   0    0.08    3.75
  10  -7   0    0.47    4.32
 -10   7   0    0.84    2.36
 -10   7   0    3.61    2.27
   9  -7   0   27.74    4.65
   9  -7   0   21.55    4.15
  -9   7   0   25.99    3.72
  -9   7   0   29.55    4.64
  -9   7   0   16.30    3.31
   8  -7   0   31.31    4.48
   8  -7   0   29.63    3.61
  -8   7   0   31.18    4.01
  -8   7   0   20.39    3.36
  -8   7   0   28.07    3.30
  -8   7   0   27.83    3.21
   7  -7   0    0.43    2.18
   7  -7   0   -2.01    2.13
   7  -7   0    1.21    1.57
  -7   7   0   -3.73    1.67
  -7   7   0   -2.70    1.91
  -7   7   0    0.84    1.57
  -7   7   0   -0.24    1.45
   6  -7   0   42.90    4.15
   6  -7   0   37.77    3.35
   6  -7   0   33.94    3.57
  -6   7   0   43.21    3.11
  -6   7   0   41.48    3.25
  -6   7   0   37.33    2.92
  -6   7   0   39.03    3.61
   5  -7   0  477.67   20.73
   5  -7   0  461.61   20.75
   5  -7   0  462.77   20.64
  -5   7   0  467.12   20.83
  -5   7   0  459.83   20.38
  -5   7   0  464.93   20.44
   4  -7   0  319.77   14.19
   4  -7   0  271.83   14.29
   4  -7   0  339.00   14.39
  -4   7   0  321.48   13.99
  -4   7   0  320.58   13.89
  -4   7   0  301.60   14.16
  -4   7   0  308.02   14.25
   3  -7   0   11.86    1.94
   3  -7   0   13.59    2.22
   3  -7   0    8.39    2.02
  -3   7   0    9.72    1.25
  -3   7   0    8.43    1.57
  -3   7   0    8.76    1.57
  -3   7   0   11.83    2.07
   2  -7   0    9.74    1.65
   2  -7   0    8.13    1.52
   2  -7   0    9.51    1.77
   2  -7   0    8.13    1.73
  -2   7   0   12.82    2.06
  -2   7   0    8.10    1.59
  -2   7   0   12.00    2.23
  -2   7   0    7.76    1.48
   1  -7   0   47.87    2.86
   1  -7   0   47.14    3.78
   1  -7   0   48.27    3.73
   1  -7   0   47.36    2.65
  -1   7   0   46.47    2.94
  -1   7   0   48.97    3.16
  -1   7   0   38.97    2.88
  -1   7   0   43.69    2.67
   0  -7   0   34.98    2.69
   0  -7   0   29.69    1.84
   0  -7   0   33.17    2.55
   0  -7   0   34.56    2.17
   0  -7   0   32.27    2.55
   0   7   0   32.47    2.87
   0   7   0   32.21    2.50
   0   7   0   28.66    1.98
   0   7   0   36.19    2.74
   0   7   0   25.29    2.56
  -1  -7   0  144.09    6.67
  -1  -7   0  136.17    6.54
  -1  -7   0  143.78    7.14
   1   7   0  127.32    6.79
   1   7   0  130.64    7.12
  -2  -7   0   48.76    3.32
  -2  -7   0   52.22    3.24
  -2  -7   0   45.20    3.39
  -2  -7   0   47.66    3.16
   2   7   0   47.45    3.05
   2   7   0   46.35    3.09
   2   7   0   44.35    3.02
  -3  -7   0    3.14    1.09
  -3  -7   0    3.37    1.37
  -3  -7   0    1.39    1.54
  -3  -7   0    1.96    1.34
   3   7   0    2.30    0.82
   3   7   0    1.07    1.19
   3   7   0    1.96    0.97
  -4  -7   0  186.80   11.26
  -4  -7   0  225.80   10.65
  -4  -7   0  219.28    9.59
  -4  -7   0  214.26   10.11
   4   7   0  216.26   10.22
   4   7   0  212.71    9.34
   4   7   0  214.56   10.07
  -5  -7   0   56.15    3.81
  -5  -7   0   62.31    4.42
  -5  -7   0   56.60    4.25
   5   7   0   51.18    3.62
   5   7   0   52.65    3.77
   5   7   0   52.26    2.93
  -6  -7   0   82.42    5.52
  -6  -7   0   79.94    5.27
  -6  -7   0   75.93    4.90
  -6  -7   0   59.83    4.60
   6   7   0   75.91    3.82
   6   7   0   86.78    5.40
   6   7   0   79.01    5.00
  -7  -7   0   -0.58    1.61
  -7  -7   0    2.44    2.50
  -7  -7   0    0.72    1.75
  -7  -7   0   -1.79    2.22
   7   7   0   -0.52    1.06
   7   7   0   -2.64    1.42
   7   7   0    2.87    2.47
  -8  -7   0   -1.24    1.64
  -8  -7   0    0.73    1.75
  -8  -7   0   -1.96    3.07
  -8  -7   0   -1.91    3.12
   8   7   0    1.01    1.36
   8   7   0    2.66    2.29
  -9  -7   0    0.11    3.34
  -9  -7   0    4.35    4.92
  -9  -7   0    1.94    3.73
   9   7   0   -4.28    2.53
   9   7   0    1.45    1.62
 -10  -7   0    8.78    2.82
 -10  -7   0   13.22    4.67
  10   7   0   12.69    3.89
  10   7   0    8.84    1.72
  10  -8   0    9.58    4.53
  10  -8   0   11.86    4.45
 -10   8   0    8.97    2.79
   9  -8   0    8.25    3.91
   9  -8   0   17.81    3.91
  -9   8   0   20.77    4.23
  -9   8   0   15.18    3.46
   8  -8   0    3.98    2.96
   8  -8   0    0.62    3.07
  -8   8   0    2.93    1.97
  -8   8   0    4.32    2.44
  -8   8   0    3.32    2.30
   7  -8   0   20.75    4.47
   7  -8   0   14.52    2.67
  -7   8   0   13.16    2.83
  -7   8   0   13.14    2.66
  -7   8   0   10.60    2.10
  -7   8   0   19.48    3.73
   6  -8   0    0.73    1.67
   6  -8   0    0.15    2.03
   6  -8   0   -0.52    2.59
  -6   8   0   -0.42    1.50
  -6   8   0   -1.82    1.85
  -6   8   0   -0.45    1.64
  -6   8   0    0.03    1.28
   5  -8   0    0.36    1.85
   5  -8   0    2.65    1.63
   5  -8   0   -0.10    1.67
  -5   8   0    1.38    1.44
  -5   8   0    0.47    1.56
  -5   8   0   -1.49    1.69
  -5   8   0   -0.41    1.65
   4  -8   0   38.91    3.57
   4  -8   0   39.58    3.12
   4  -8   0   45.66    3.47
  -4   8   0   42.33    3.38
  -4   8   0   40.03    2.95
  -4   8   0   44.87    2.97
  -4   8   0   29.42    2.97
   3  -8   0   15.24    2.12
   3  -8   0   12.16    1.91
   3  -8   0   13.74    2.47
   3  -8   0   10.94    1.94
  -3   8   0   11.49    1.87
  -3   8   0    9.11    1.81
  -3   8   0   10.56    2.21
  -3   8   0   14.76    2.01
   2  -8   0   -0.21    1.49
   2  -8   0    3.52    1.27
   2  -8   0    3.42    1.18
   2  -8   0    1.10    1.27
  -2   8   0    2.85    1.27
  -2   8   0   -0.75    1.02
  -2   8   0    1.57    1.17
  -2   8   0   -1.04    1.34
   1  -8   0    1.08    1.34
   1  -8   0    2.04    1.09
   1  -8   0    1.88    1.21
   1  -8   0    3.01    1.24
  -1   8   0   -0.90    0.92
  -1   8   0    1.67    1.43
  -1   8   0    1.17    0.92
  -1   8   0   -0.89    1.09
   0  -8   0    0.43    0.95
   0  -8   0   -1.26    1.27
   0  -8   0    2.17    1.55
   0  -8   0    0.77    1.16
   0  -8   0   -0.40    0.83
   0   8   0    0.60    1.03
   0   8   0   -0.88    1.40
   0   8   0    1.47    1.15
  -1  -8   0   29.57    3.00
  -1  -8   0   28.02    3.15
  -1  -8   0   30.17    2.74
   1   8   0   27.62    2.45
   1   8   0   26.70    2.96
   1   8   0   29.05    2.45
  -2  -8   0    3.57    1.37
  -2  -8   0   -1.67    1.58
  -2  -8   0    0.87    1.63
  -2  -8   0    0.70    1.05
   2   8   0    1.39    1.23
   2   8   0    1.34    1.05
   2   8   0    1.90    1.32
  -3  -8   0    0.66    1.47
  -3  -8   0    2.40    1.70
  -3  -8   0    1.57    1.19
  -3  -8   0    1.56    1.31
   3   8   0   -0.06    1.34
   3   8   0    0.08    0.77
   3   8   0    3.68    1.22
  -4  -8   0   13.38    3.16
  -4  -8   0   12.85    2.31
  -4  -8   0   16.09    3.10
  -4  -8   0    8.88    1.91
   4   8   0   10.30    1.52
   4   8   0   10.00    2.15
   4   8   0    8.34    1.69
  -5  -8   0   60.94    5.00
  -5  -8   0   74.49    5.00
  -5  -8   0   59.48    4.35
  -5  -8   0   67.18    5.17
   5   8   0   64.91    3.46
   5   8   0   70.66    4.81
  -6  -8   0   13.85    2.84
  -6  -8   0   25.99    4.29
  -6  -8   0   14.84    2.90
  -6  -8   0   14.68    2.87
   6   8   0   14.66    2.26
   6   8   0   14.23    2.63
   6   8   0    7.05    1.84
  -7  -8   0   26.26    3.53
  -7  -8   0   28.09    4.54
  -7  -8   0   23.15    3.92
  -7  -8   0   21.11    3.12
   7   8   0   25.56    2.30
   7   8   0   21.15    3.73
   7   8   0   12.30    2.91
  -8  -8   0   -1.18    3.41
  -8  -8   0    0.62    3.34
  -8  -8   0   -0.45    2.91
   8   8   0   -1.03    2.56
   8   8   0    0.84    1.51
  -9  -8   0   -2.38    4.29
  -9  -8   0   -0.26    4.20
  -9  -8   0    1.40    2.33
   9   8   0    2.65    1.67
   9   8   0   -1.11    2.84
   9  -9   0   12.93    4.22
   9  -9   0   13.11    4.36
  -9   9   0   10.46    2.64
   8  -9   0   27.84    5.36
   8  -9   0   26.33    5.29
  -8   9   0   30.07    3.67
  -8   9   0   30.55    4.62
   7  -9   0   -0.32    3.61
   7  -9   0    3.73    2.92
  -7   9   0    0.42    2.53
  -7   9   0    2.84    1.89
  -7   9   0    2.14    1.83
  -7   9   0    4.59    2.68
   6  -9   0   -0.14    2.53
   6  -9   0    1.45    2.39
   6  -9   0    6.91    2.14
  -6   9   0    0.71    1.93
  -6   9   0    1.27    1.68
  -6   9   0    3.53    1.93
  -6   9   0   -0.07    1.60
   5  -9   0    2.16    2.04
   5  -9   0    4.40    2.21
   5  -9   0    1.20    1.41
  -5   9   0    3.07    2.03
  -5   9   0    0.70    1.41
  -5   9   0    1.33    1.66
  -5   9   0    4.61    1.87
   4  -9   0   14.73    2.38
   4  -9   0   20.07    3.44
   4  -9   0   23.55    3.29
   4  -9   0   18.92    2.67
  -4   9   0   12.12    2.46
  -4   9   0   16.38    3.32
  -4   9   0   17.61    2.38
  -4   9   0   20.76    2.47
   3  -9   0   13.52    2.99
   3  -9   0   15.00    2.55
   3  -9   0   15.26    2.50
   3  -9   0   10.79    2.09
  -3   9   0   16.25    2.51
  -3   9   0   14.20    2.30
  -3   9   0   15.27    2.33
  -3   9   0   14.86    2.75
   2  -9   0    0.58    1.78
   2  -9   0    3.97    1.49
   2  -9   0    2.20    1.36
   2  -9   0    2.55    1.47
  -2   9   0    1.37    1.28
  -2   9   0    3.23    1.85
  -2   9   0    4.06    1.16
  -2   9   0    0.70    1.24
   1  -9   0   18.97    2.27
   1  -9   0   19.77    2.60
   1  -9   0   17.11    2.60
   1  -9   0   15.95    2.83
   1  -9   0   18.12    3.01
  -1   9   0   22.82    2.72
  -1   9   0   19.80    2.43
  -1   9   0   19.46    2.39
  -1   9   0   18.59    2.88
   0  -9   0   18.98    2.48
   0  -9   0   16.57    3.08
   0  -9   0   14.61    2.15
   0  -9   0   18.70    3.00
   0   9   0   17.20    2.38
   0   9   0   12.27    2.07
   0   9   0   16.51    2.77
  -1  -9   0  126.89    7.14
  -1  -9   0  147.13    7.77
  -1  -9   0  155.25    7.65
  -1  -9   0  141.87    7.41
   1   9   0  149.11    7.49
   1   9   0  145.24    7.44
   1   9   0  152.20    7.57
  -2  -9   0   37.08    3.41
  -2  -9   0   39.48    3.73
  -2  -9   0   32.19    3.35
  -2  -9   0   36.43    3.35
   2   9   0   38.20    3.01
   2   9   0   41.30    3.14
  -3  -9   0   27.09    3.48
  -3  -9   0   25.22    2.99
  -3  -9   0   24.36    3.68
   3   9   0   19.84    2.93
   3   9   0   16.63    2.45
  -4  -9   0    1.21    2.19
  -4  -9   0    1.54    2.40
  -4  -9   0   -0.47    2.31
  -4  -9   0   -0.52    1.64
   4   9   0   -2.55    1.39
   4   9   0    0.62    1.63
   4   9   0   -0.09    1.09
  -5  -9   0   12.48    2.77
  -5  -9   0   13.27    2.89
  -5  -9   0   21.54    3.53
  -5  -9   0   21.02    3.12
   5   9   0   16.10    2.14
   5   9   0   20.61    3.68
   5   9   0   12.16    2.33
  -6  -9   0   34.24    4.85
  -6  -9   0   26.07    3.72
  -6  -9   0   33.23    4.24
  -6  -9   0   33.40    3.74
   6   9   0   29.89    3.92
   6   9   0   32.65    2.71
   6   9   0   27.95    3.45
  -7  -9   0    6.27    2.45
  -7  -9   0    7.19    4.02
  -7  -9   0    5.60    3.29
   7   9   0    4.31    4.02
   7   9   0    7.86    1.57
   7   9   0   11.53    3.13
  -8  -9   0   23.87    5.40
  -8  -9   0   19.76    4.31
  -8  -9   0   26.31    4.15
   8   9   0   18.28    4.07
   8   9   0   25.13    2.93
   8   9   0   26.02    4.21
  -9  -9   0    6.67    2.87
  -9  -9   0    5.09    4.80
   9   9   0    9.22    1.78
   9   9   0   10.54    3.41
   8 -10   0   16.74    4.16
   8 -10   0   17.39    4.06
  -8  10   0   26.95    5.56
  -8  10   0   12.21    3.27
   7 -10   0    2.11    3.15
   7 -10   0    3.49    3.21
  -7  10   0    1.61    2.21
  -7  10   0    7.83    2.36
   6 -10   0    2.09    3.12
   6 -10   0   -0.08    3.41
   6 -10   0    1.38    2.29
  -6  10   0    1.33    1.85
  -6  10   0   -1.47    2.66
  -6  10   0    4.30    2.52
  -6  10   0   -1.37    2.41
   5 -10   0    2.48    2.71
   5 -10   0    5.70    2.79
   5 -10   0    5.17    2.17
   5 -10   0    4.02    2.28
  -5  10   0    7.71    2.10
  -5  10   0    2.38    2.14
  -5  10   0    5.63    1.76
  -5  10   0    3.29    2.62
   4 -10   0    8.17    2.04
   4 -10   0   10.09    2.12
   4 -10   0    6.53    2.46
   4 -10   0    6.37    2.87
  -4  10   0    7.28    2.02
  -4  10   0    7.81    2.43
  -4  10   0    5.11    2.18
  -4  10   0    4.05    1.71
   3 -10   0   11.30    2.50
   3 -10   0    6.01    2.32
   3 -10   0    9.06    1.93
   3 -10   0   10.17    2.45
  -3  10   0   11.14    2.10
  -3  10   0    6.92    1.83
  -3  10   0    7.63    1.81
  -3  10   0    8.52    2.04
   2 -10   0   11.31    2.45
   2 -10   0   11.47    2.07
   2 -10   0   10.93    2.36
   2 -10   0    8.94    2.39
  -2  10   0    8.29    2.20
  -2  10   0    6.92    2.17
  -2  10   0    9.76    2.07
  -2  10   0   15.32    3.13
   1 -10   0    1.64    2.43
   1 -10   0   -1.15    1.54
   1 -10   0    1.80    2.11
   1 -10   0    2.02    1.36
  -1  10   0   -1.29    1.38
  -1  10   0   -2.09    1.85
  -1  10   0    0.05    1.87
  -1  10   0    0.29    1.32
   0 -10   0    9.69    2.50
   0 -10   0   14.77    3.13
   0 -10   0   12.15    2.57
   0 -10   0   12.05    2.40
   0  10   0   14.90    3.16
   0  10   0   12.16    2.38
   0  10   0   10.89    2.27
  -1 -10   0   91.29    5.62
  -1 -10   0   98.34    6.00
  -1 -10   0   84.39    5.67
   1  10   0   91.23    5.73
   1  10   0   88.41    5.38
   1  10   0   95.07    5.75
  -2 -10   0  128.11    7.58
  -2 -10   0  130.33    6.96
  -2 -10   0  138.65    7.27
  -2 -10   0  135.65    7.08
   2  10   0  133.11    7.15
  -3 -10   0   -2.42    2.41
  -3 -10   0   -0.63    2.47
  -3 -10   0    3.41    2.10
  -3 -10   0    1.57    2.51
   3  10   0   -1.05    1.47
   3  10   0   -2.46    2.21
  -4 -10   0   36.79    4.64
  -4 -10   0   25.43    4.76
  -4 -10   0   34.86    3.91
   4  10   0   31.16    3.73
   4  10   0   36.45    3.55
  -5 -10   0   23.25    4.78
  -5 -10   0   27.01    4.41
  -5 -10   0   28.63    4.96
  -5 -10   0   23.43    4.83
   5  10   0   22.80    3.28
   5  10   0   21.18    4.21
  -6 -10   0    4.97    2.82
  -6 -10   0    1.48    6.16
  -6 -10   0   -1.65    2.84
   6  10   0    2.18    1.44
   6  10   0    2.56    2.46
  -7 -10   0    0.37    3.74
  -7 -10   0   -1.53    3.76
  -7 -10   0   -1.47    2.31
   7  10   0   -0.35    2.22
   7  10   0   -3.62    2.78
   7  10   0    0.85    1.58
  -8 -10   0   -5.33    4.29
  -8 -10   0   -1.98    4.10
  -8 -10   0    3.54    2.86
   8  10   0   -1.00    1.78
   8  10   0    6.06    4.36
   8  10   0   -2.42    3.96
   7 -11   0   30.11    6.30
   7 -11   0   29.07    5.04
  -7  11   0   25.21    4.22
  -7  11   0   32.83    5.63
   6 -11   0   -0.01    2.05
   6 -11   0   -2.13    3.35
   6 -11   0   -1.16    2.85
  -6  11   0    1.14    2.75
  -6  11   0    1.38    2.04
   5 -11   0   19.35    3.34
   5 -11   0   20.83    3.50
   5 -11   0   18.71    3.21
  -5  11   0   21.17    3.62
  -5  11   0   23.25    4.81
  -5  11   0   15.37    4.80
   4 -11   0   24.51    3.77
   4 -11   0   12.95    3.11
  -4  11   0   31.91    4.68
  -4  11   0   25.72    4.12
  -4  11   0   21.94    2.96
  -4  11   0   25.85    4.35
   3 -11   0    1.00    2.78
   3 -11   0    4.03    2.37
   3 -11   0    3.54    2.44
  -3  11   0    1.79    2.47
  -3  11   0    2.87    1.87
  -3  11   0    2.51    2.38
  -3  11   0    3.22    2.42
   2 -11   0   12.96    2.78
   2 -11   0   12.59    2.39
   2 -11   0   13.28    2.79
   2 -11   0   15.42    2.55
  -2  11   0   13.35    2.09
  -2  11   0   15.36    2.98
  -2  11   0   19.19    3.74
  -2  11   0   11.29    2.26
   1 -11   0   15.14    2.57
   1 -11   0   15.60    3.03
   1 -11   0   14.80    3.13
   1 -11   0   17.71    2.72
  -1  11   0   16.94    3.75
  -1  11   0   23.13    2.92
  -1  11   0    9.97    2.55
   0 -11   0   22.00    3.92
   0 -11   0   23.85    3.20
   0 -11   0   23.58    3.42
   0 -11   0   31.27    4.54
   0  11   0   25.34    4.05
   0  11   0   24.74    3.10
   0  11   0   32.32    4.29
  -1 -11   0   12.58    2.55
  -1 -11   0   23.06    4.01
  -1 -11   0   21.76    4.58
  -1 -11   0   18.70    3.35
   1  11   0   16.84    2.93
   1  11   0   23.12    3.71
   1  11   0   19.09    3.39
  -2 -11   0   15.95    3.44
  -2 -11   0   24.12    4.11
  -2 -11   0   23.20    4.26
  -2 -11   0   20.92    4.50
   2  11   0   12.59    2.26
   2  11   0   28.16    3.73
  -3 -11   0   -2.95    2.90
  -3 -11   0   -1.09    2.41
  -3 -11   0    5.85    2.96
  -3 -11   0    1.38    2.21
   3  11   0    1.08    1.74
   3  11   0    2.75    2.70
  -4 -11   0    7.54    2.57
  -4 -11   0    7.34    2.40
  -4 -11   0    6.66    3.75
   4  11   0    8.57    3.10
   4  11   0    8.26    3.02
  -5 -11   0    3.98    3.58
  -5 -11   0    0.06    2.10
  -5 -11   0    2.19    3.59
   5  11   0    5.35    3.50
   5  11   0    1.36    3.01
  -6 -11   0    1.60    3.63
  -6 -11   0   -2.47    2.58
  -6 -11   0    2.57    4.25
   6  11   0    1.23    2.38
   6  11   0   -0.62    2.86
  -7 -11   0    2.45    2.80
  -7 -11   0    4.55    4.46
  -7 -11   0    4.81    4.43
   7  11   0    7.44    3.81
   7  11   0    6.59    3.39
   6 -12   0   13.49    4.86
  -6  12   0   11.83    3.71
  -6  12   0    6.89    2.84
   5 -12   0    1.88    3.55
   5 -12   0   -3.21    6.02
  -5  12   0    2.53    2.60
   4 -12   0   24.82    5.52
  -4  12   0   36.40    5.08
  -4  12   0   30.34    5.70
  -4  12   0   35.71    5.09
   3 -12   0    9.68    3.20
   3 -12   0   13.92    3.02
   3 -12   0   11.28    3.34
  -3  12   0    9.46    3.21
  -3  12   0    9.96    2.63
  -3  12   0   17.27    3.57
  -3  12   0   13.96    3.50
   2 -12   0    6.94    4.46
   2 -12   0    0.03    2.66
   2 -12   0   -0.07    3.00
   2 -12   0   -2.58    3.21
  -2  12   0    1.57    2.77
  -2  12   0    1.21    2.68
  -2  12   0   -1.39    2.06
   1 -12   0   12.00    2.61
   1 -12   0   16.48    3.50
   1 -12   0   17.13    3.22
   1 -12   0   20.02    3.23
  -1  12   0   27.09    4.73
  -1  12   0   15.56    3.17
  -1  12   0   17.36    3.13
   0 -12   0   -1.75    3.01
   0 -12   0    2.21    3.16
   0 -12   0   -4.91    2.90
   0 -12   0    2.49    2.12
   0  12   0   -0.85    1.87
   0  12   0    1.75    2.35
   0  12   0    5.00    2.93
  -1 -12   0   35.25    5.04
  -1 -12   0   29.87    5.41
  -1 -12   0   36.67    4.97
   1  12   0   28.86    3.79
  -2 -12   0    2.74    3.19
  -2 -12   0    3.16    3.47
  -2 -12   0    4.17    3.31
   2  12   0    4.44    2.61
   2  12   0   -0.04    3.38
  -3 -12   0    0.29    2.55
  -3 -12   0    3.92    3.62
   3  12   0   -0.74    3.25
   3  12   0    4.07    2.16
  -4 -12   0   -2.14    3.61
  -4 -12   0    2.24    2.73
   4  12   0   -1.37    2.78
   4  12   0    5.76    3.52
  -5 -12   0   10.39    4.34
  -5 -12   0   11.67    3.18
  -5 -12   0    7.72    2.94
   5  12   0    9.59    4.02
   5  12   0    6.26    2.60
   4 -13   0   10.29    4.89
  -4  13   0    9.93    3.82
  -4  13   0    4.31    2.79
   3 -13   0   -3.47    3.68
   3 -13   0    2.89    3.57
  -3  13   0   -0.26    2.69
  -3  13   0    3.49    2.58
   2 -13   0    0.03    3.44
   2 -13   0    5.61    3.84
   2 -13   0    0.73    3.65
  -2  13   0    4.99    2.75
  -2  13   0    2.09    3.16
   1 -13   0   11.20    3.65
   1 -13   0    3.31    4.54
   1 -13   0    1.65    4.52
   1 -13   0    3.56    2.74
  -1  13   0   11.88    3.66
  -1  13   0   10.88    3.35
  -1  13   0    6.15    3.66
   0 -13   0    6.26    2.96
   0 -13   0   10.92    3.74
   0 -13   0    3.75    3.33
   0  13   0    9.45    2.93
   0  13   0    5.38    2.36
   0  13   0   11.11    3.57
  -1 -13   0   -3.43    3.51
  -1 -13   0   -1.57    2.68
   1  13   0    0.74    2.92
   1  13   0    2.13    2.28
  -2 -13   0    3.31    5.22
  -2 -13   0    0.48    2.89
  -2 -13   0    1.18    4.59
   2  13   0   -5.15    3.31
   2  13   0    2.28    3.13
  -3 -13   0    5.49    4.36
  -3 -13   0    2.74    4.32
   3  13   0    0.32    3.07
   3  13   0    1.42    2.61
  -4 -13   0   21.36    4.63
  -4 -13   0   13.08    4.74
   4  13   0   14.39    3.72
   4  13   0   12.80    3.19
   2  13  -1   -0.25    2.52
   2  13  -1   -2.10    3.21
  -2 -13   1    1.99    3.15
  -2 -13   1    4.11    4.23
   1  13  -1    6.80    3.27
   1  13  -1    6.24    2.54
  -1 -13   1    4.12    3.84
  -1 -13   1   -4.38    3.94
  -1 -13   1    1.87    2.94
   0  13  -1   -2.07    2.99
   0  13  -1    0.13    2.44
   0 -13   1    4.83    4.45
   0 -13   1   -0.07    3.53
   0 -13   1    0.42    2.76
  -1  13  -1    4.02    2.56
  -1  13  -1    2.44    3.79
   1 -13   1    7.46    4.04
   1 -13   1   13.86    4.33
   1 -13   1   -1.78    4.21
  -2  13  -1    3.27    2.63
  -2  13  -1    1.56    2.93
   2 -13   1    9.48    3.16
   2 -13   1   11.43    4.41
  -3  13  -1    3.02    2.65
  -3  13  -1    3.22    3.00
   3 -13   1    8.85    4.07
   3 -13   1    8.79    4.22
  -4  13  -1   11.03    3.09
  -4  13  -1   13.14    4.31
   4 -13   1    9.17    4.32
   4 -13   1   12.50    4.44
   5  12  -1    3.18    2.75
   5  12  -1   -1.68    4.15
  -5 -12   1    3.80    4.33
  -5 -12   1    2.92    3.22
  -5 -12   1   -0.86    4.76
   4  12  -1   18.84    3.61
   4  12  -1   10.72    3.07
  -4 -12   1    9.90    3.05
  -4 -12   1   22.25    4.59
  -4 -12   1   20.61    4.16
   3  12  -1   28.54    5.22
   3  12  -1   42.12    6.15
  -3 -12   1   26.10    4.24
  -3 -12   1   29.44    4.87
   2  12  -1   13.07    3.18
   2  12  -1    8.54    2.42
  -2 -12   1    6.22    3.92
  -2 -12   1    3.45    3.15
  -2 -12   1    4.19    2.59
   1  12  -1   -2.26    2.55
   1  12  -1   -0.30    3.60
  -1 -12   1   -1.66    3.23
  -1 -12   1    2.15    2.63
  -1 -12   1    2.03    3.85
  -1 -12   1   -1.26    2.86
   0  12  -1    2.73    2.68
   0  12  -1   -0.16    1.91
   0 -12   1    3.98    2.97
   0 -12   1    3.55    3.03
   0 -12   1   -0.34    2.86
   0 -12   1    2.97    3.45
  -1  12  -1    3.26    3.34
  -1  12  -1    2.77    2.92
  -1  12  -1    6.30    3.10
   1 -12   1    6.82    2.54
   1 -12   1   11.77    2.97
   1 -12   1    4.51    3.16
  -2  12  -1   39.18    5.21
   2 -12   1   35.84    4.61
   2 -12   1   45.68    6.30
   2 -12   1   39.28    5.06
   2 -12   1   36.37    5.13
  -3  12  -1    2.17    3.24
  -3  12  -1    2.27    2.94
  -3  12  -1   -0.07    2.87
   3 -12   1    3.76    2.44
   3 -12   1    3.06    3.25
   3 -12   1    3.03    3.51
  -4  12  -1    2.38    2.17
  -4  12  -1    2.82    2.69
   4 -12   1    1.75    3.93
   4 -12   1    3.89    3.61
  -5  12  -1   28.09    5.55
  -5  12  -1   24.84    5.47
   5 -12   1   17.92    4.27
   5 -12   1   33.22    5.88
  -6  12  -1   19.97    4.06
  -6  12  -1   11.05    4.10
   6 -12   1   13.33    4.41
   6  11  -1    0.94    3.21
   6  11  -1   -2.09    2.54
  -6 -11   1    6.10    4.29
  -6 -11   1    0.01    4.25
  -6 -11   1    3.10    3.76
   5  11  -1   13.92    3.35
   5  11  -1   12.08    2.68
  -5 -11   1    6.79    4.24
  -5 -11   1   17.08    3.29
  -5 -11   1   16.56    3.90
   4  11  -1    5.25    2.79
   4  11  -1    1.43    4.27
  -4 -11   1    9.46    3.64
  -4 -11   1    7.52    2.80
   3  11  -1   33.62    3.74
   3  11  -1   36.81    4.51
  -3 -11   1   38.15    5.52
  -3 -11   1   37.44    5.15
   2  11  -1   -0.48    2.47
   2  11  -1   -0.93    2.45
  -2 -11   1    0.71    2.94
  -2 -11   1    3.70    3.00
  -2 -11   1   -2.62    2.84
  -2 -11   1    2.62    5.47
   1  11  -1   11.31    2.46
   1  11  -1   16.07    2.96
  -1 -11   1   18.11    3.11
  -1 -11   1   26.37    4.25
  -1 -11   1   15.17    2.27
  -1 -11   1   14.49    3.36
   0  11  -1   20.45    3.21
   0  11  -1   26.93    4.24
   0 -11   1   18.38    3.84
   0 -11   1   22.05    4.47
   0 -11   1   26.88    3.86
   0 -11   1   23.15    4.95
  -1  11  -1    8.88    2.93
  -1  11  -1   14.03    2.77
  -1  11  -1    9.89    2.12
   1 -11   1   10.14    2.89
   1 -11   1    9.93    2.96
   1 -11   1    6.48    2.50
   1 -11   1    3.77    2.95
  -2  11  -1   15.22    2.95
  -2  11  -1   12.24    2.46
  -2  11  -1   20.47    3.87
   2 -11   1   13.74    2.79
   2 -11   1   15.65    3.16
   2 -11   1    9.13    2.80
   2 -11   1   13.52    2.64
  -3  11  -1    5.34    2.62
  -3  11  -1    7.23    2.74
  -3  11  -1    7.23    2.05
   3 -11   1    7.02    2.46
   3 -11   1    3.65    2.07
   3 -11   1    6.20    2.48
   3 -11   1    6.05    2.76
  -4  11  -1   21.49    4.27
  -4  11  -1   22.73    4.88
  -4  11  -1   24.10    4.66
  -4  11  -1   24.14    3.77
   4 -11   1   20.56    3.57
   4 -11   1   13.41    3.26
   4 -11   1   29.93    4.99
  -5  11  -1   24.98    4.80
   5 -11   1   33.45    5.34
   5 -11   1   30.60    5.25
  -6  11  -1    0.75    2.23
   6 -11   1    0.89    2.99
   6 -11   1   -1.07    3.45
   6 -11   1    0.08    3.35
  -7  11  -1   48.37    4.90
  -7  11  -1   51.53    5.20
   7 -11   1   59.61    7.57
   7 -11   1   46.12    8.36
   7  10  -1    4.82    2.53
   7  10  -1    0.62    3.23
   7  10  -1    8.65    1.95
  -7 -10   1    5.78    2.96
  -7 -10   1    4.47    4.17
  -7 -10   1    6.58    3.80
   6  10  -1    0.88    1.65
   6  10  -1   -1.54    2.35
   6  10  -1    4.14    3.34
  -6 -10   1    4.14    2.40
  -6 -10   1   -4.75    3.69
  -6 -10   1    1.27    3.67
   5  10  -1   26.58    4.47
   5  10  -1   29.65    4.62
  -5 -10   1   16.51    3.52
  -5 -10   1   35.96    5.73
  -5 -10   1   21.55    3.80
   4  10  -1   31.06    3.71
   4  10  -1   33.75    4.52
  -4 -10   1   21.41    3.76
  -4 -10   1   38.09    5.17
  -4 -10   1   47.96    5.20
   3  10  -1   -1.92    1.58
   3  10  -1   -3.01    2.05
  -3 -10   1    1.99    2.67
  -3 -10   1   -1.32    2.63
  -3 -10   1    0.31    1.83
  -3 -10   1   -0.43    2.29
   2  10  -1   16.89    2.67
   2  10  -1   19.51    3.22
  -2 -10   1   14.13    3.09
  -2 -10   1   18.44    3.69
  -2 -10   1   13.08    2.21
  -2 -10   1   19.22    4.16
   1  10  -1  164.76    8.76
   1  10  -1  168.80    8.81
  -1 -10   1  187.32    9.83
  -1 -10   1  171.81    8.80
  -1 -10   1  165.47    8.77
  -1 -10   1  176.51    8.88
   0  10  -1   12.59    2.18
   0  10  -1   16.82    3.43
   0  10  -1   13.57    2.44
   0 -10   1   15.72    2.50
   0 -10   1   18.57    3.95
   0 -10   1   11.56    2.35
   0 -10   1   18.38    3.68
  -1  10  -1    5.33    1.52
  -1  10  -1    4.49    2.09
  -1  10  -1    2.79    2.20
   1 -10   1    3.82    1.49
   1 -10   1   -0.02    1.99
   1 -10   1    7.47    2.34
   1 -10   1    1.80    1.65
  -2  10  -1  128.23    6.64
  -2  10  -1  124.66    6.64
  -2  10  -1  106.59    6.64
   2 -10   1  123.35    6.53
   2 -10   1  128.21    6.92
   2 -10   1  120.72    7.02
   2 -10   1  124.98    7.16
  -3  10  -1    6.31    1.72
  -3  10  -1    9.02    2.00
  -3  10  -1   10.53    2.33
  -3  10  -1   18.10    2.97
   3 -10   1   13.05    2.55
   3 -10   1   14.08    2.67
   3 -10   1   14.84    2.72
   3 -10   1   13.46    2.66
   3 -10   1   13.25    2.13
  -4  10  -1    8.92    2.40
  -4  10  -1    5.53    2.09
  -4  10  -1    8.63    2.09
  -4  10  -1    4.47    1.78
   4 -10   1   11.13    2.05
   4 -10   1    9.35    2.63
   4 -10   1    3.85    1.75
   4 -10   1    6.65    2.24
  -5  10  -1    4.91    2.10
  -5  10  -1    6.25    2.43
  -5  10  -1    3.54    2.30
  -5  10  -1    5.61    2.05
   5 -10   1   -1.84    2.46
   5 -10   1    3.51    1.96
   5 -10   1    3.46    1.88
   5 -10   1    5.60    2.63
  -6  10  -1    6.43    2.19
  -6  10  -1    7.10    2.01
   6 -10   1    7.17    1.97
   6 -10   1   10.25    3.66
   6 -10   1    8.05    3.02
  -7  10  -1    2.04    2.30
  -7  10  -1    0.01    1.98
   7 -10   1   -1.53    3.39
   7 -10   1   -1.22    3.28
  -8  10  -1    5.66    3.46
  -8  10  -1    5.48    2.96
   8 -10   1    7.86    4.39
   8 -10   1    9.28    3.99
   8   9  -1    1.89    1.80
   8   9  -1   -8.65    4.14
  -8  -9   1   -4.28    3.53
  -8  -9   1    1.48    4.39
  -8  -9   1   -5.83    2.49
   7   9  -1    9.62    2.80
   7   9  -1    5.68    1.67
   7   9  -1    3.16    2.31
  -7  -9   1    8.26    3.68
  -7  -9   1    0.43    2.27
  -7  -9   1    1.83    6.49
   6   9  -1    0.68    1.39
   6   9  -1    2.10    2.38
   6   9  -1    1.16    2.91
  -6  -9   1    0.89    2.75
  -6  -9   1    2.80    2.65
  -6  -9   1   -0.87    2.17
  -6  -9   1   -0.61    2.49
   5   9  -1    0.87    2.47
   5   9  -1    2.56    2.13
  -5  -9   1    1.82    1.89
  -5  -9   1    1.77    1.88
  -5  -9   1    1.13    2.86
  -5  -9   1    6.57    2.89
   4   9  -1    6.78    2.01
   4   9  -1    4.62    2.32
   4   9  -1    9.51    1.71
  -4  -9   1    6.55    1.95
  -4  -9   1    6.76    1.97
  -4  -9   1    8.55    2.66
   3   9  -1   38.49    3.70
   3   9  -1   37.72    3.29
  -3  -9   1   41.73    3.81
  -3  -9   1   40.17    4.29
  -3  -9   1   41.65    3.39
   2   9  -1    5.76    1.87
   2   9  -1    4.38    1.74
  -2  -9   1    3.79    1.78
  -2  -9   1    4.15    2.13
  -2  -9   1    5.48    1.96
  -2  -9   1    8.98    2.12
   1   9  -1   23.34    2.47
   1   9  -1   25.61    2.89
  -1  -9   1   20.76    2.99
  -1  -9   1   20.01    3.36
  -1  -9   1   25.30    3.24
  -1  -9   1   22.66    2.39
   0   9  -1  227.93   10.60
   0   9  -1  232.35   10.68
   0   9  -1  230.09   10.63
   0  -9   1  218.75   11.05
   0  -9   1  230.80   10.70
   0  -9   1  194.39   10.69
   0  -9   1  223.59   10.58
  -1   9  -1    4.22    1.37
  -1   9  -1    0.22    2.01
  -1   9  -1    5.13    1.59
   1  -9   1    2.67    1.77
   1  -9   1    6.04    1.87
   1  -9   1    3.23    1.62
   1  -9   1    3.30    1.48
  -2   9  -1    6.05    1.71
  -2   9  -1    7.32    1.48
  -2   9  -1    4.10    1.84
  -2   9  -1   10.05    1.95
   2  -9   1   10.69    2.34
   2  -9   1   11.46    1.88
   2  -9   1   14.37    2.32
   2  -9   1    6.38    1.91
   2  -9   1    7.88    2.07
  -3   9  -1   30.73    3.04
  -3   9  -1   38.05    3.48
  -3   9  -1   36.23    3.20
  -3   9  -1   23.75    2.89
   3  -9   1   29.63    3.02
   3  -9   1   36.58    3.00
   3  -9   1   33.19    3.33
   3  -9   1   43.72    3.77
  -4   9  -1   21.97    2.98
  -4   9  -1   24.35    2.69
  -4   9  -1   28.74    2.71
  -4   9  -1   22.31    2.78
   4  -9   1   23.11    3.51
   4  -9   1   28.41    3.44
   4  -9   1   18.29    2.64
   4  -9   1   23.81    3.17
  -5   9  -1    9.69    1.89
  -5   9  -1    7.86    2.21
  -5   9  -1    9.07    1.79
  -5   9  -1    8.95    2.24
   5  -9   1   10.20    1.90
   5  -9   1    5.94    2.34
   5  -9   1    8.84    2.14
   5  -9   1    5.55    2.00
  -6   9  -1   23.42    3.65
  -6   9  -1   28.85    3.29
  -6   9  -1   20.18    3.75
  -6   9  -1   21.02    3.41
   6  -9   1   22.71    4.06
   6  -9   1   18.33    3.71
   6  -9   1   20.89    2.71
  -7   9  -1    0.22    2.39
  -7   9  -1    1.04    2.46
   7  -9   1    3.30    2.74
  -8   9  -1   -0.50    2.54
  -8   9  -1    2.49    1.96
   8  -9   1    3.74    3.17
  -9   9  -1    0.17    2.10
   9  -9   1    3.71    3.74
   9  -9   1   -5.47    3.62
   9   8  -1   -1.98    1.71
   9   8  -1   -0.39    3.07
  -9  -8   1   -5.06    2.68
  -9  -8   1    0.39    4.47
   8   8  -1   21.80    4.83
   8   8  -1   22.44    2.93
  -8  -8   1   21.83    4.30
  -8  -8   1   16.90    3.85
  -8  -8   1   18.23    3.70
   7   8  -1   -0.40    2.91
   7   8  -1    0.30    2.36
   7   8  -1    0.68    1.26
  -7  -8   1   -3.73    3.09
  -7  -8   1   -3.44    2.94
  -7  -8   1    4.19    2.99
   6   8  -1   40.41    2.86
   6   8  -1   39.67    3.70
   6   8  -1   37.65    4.71
  -6  -8   1   42.82    4.83
  -6  -8   1   38.04    3.89
  -6  -8   1   38.83    4.93
  -6  -8   1   50.86    4.89
   5   8  -1    0.61    1.08
   5   8  -1    1.76    1.49
   5   8  -1    0.58    2.28
  -5  -8   1   -1.05    1.55
  -5  -8   1    2.35    1.77
  -5  -8   1    1.23    2.45
  -5  -8   1   -0.35    1.61
   4   8  -1   42.03    2.61
   4   8  -1   47.35    3.54
   4   8  -1   48.12    3.67
  -4  -8   1   44.25    3.59
  -4  -8   1   51.02    4.06
  -4  -8   1   44.27    3.59
  -4  -8   1   48.03    3.94
  -4  -8   1   46.52    4.40
   3   8  -1   31.12    2.22
   3   8  -1   32.45    3.21
  -3  -8   1   33.68    3.22
  -3  -8   1   33.09    3.43
  -3  -8   1   39.40    3.95
  -3  -8   1   33.01    3.67
   2   8  -1  204.29    9.47
   2   8  -1  185.41    8.61
   2   8  -1  207.55    9.52
  -2  -8   1  183.47   11.12
  -2  -8   1  201.57    9.31
  -2  -8   1  199.62    9.56
   1   8  -1  110.11    5.72
   1   8  -1  111.04    5.73
  -1  -8   1  113.63    6.18
  -1  -8   1  110.76    5.70
  -1  -8   1  102.37    5.67
  -1  -8   1  108.25    5.56
   0   8  -1    1.65    1.54
   0   8  -1    0.18    1.56
   0   8  -1   -0.41    1.18
   0  -8   1    1.86    1.60
   0  -8   1   -0.90    1.63
   0  -8   1   -0.96    0.92
   0  -8   1   -0.27    1.11
  -1   8  -1  284.36   12.88
  -1   8  -1  282.47   12.92
   1  -8   1  293.42   12.86
   1  -8   1  283.31   12.46
   1  -8   1  275.84   12.98
   1  -8   1  291.08   12.87
  -2   8  -1    0.69    1.26
  -2   8  -1    0.29    0.95
  -2   8  -1    0.42    1.27
   2  -8   1   -1.63    1.86
   2  -8   1    1.68    1.25
   2  -8   1   -0.54    1.50
   2  -8   1    0.65    1.32
  -3   8  -1    3.10    1.22
  -3   8  -1    1.02    1.18
  -3   8  -1    1.81    0.84
   3  -8   1    1.65    1.76
   3  -8   1    1.66    1.38
   3  -8   1    1.78    1.16
   3  -8   1    2.73    1.20
  -4   8  -1   65.28    4.25
  -4   8  -1   66.74    3.88
  -4   8  -1   72.55    4.45
   4  -8   1   61.99    4.03
   4  -8   1   68.69    3.86
   4  -8   1   67.43    4.41
   4  -8   1   58.55    4.50
  -5   8  -1    4.91    1.72
  -5   8  -1    4.40    1.38
  -5   8  -1    3.09    1.76
  -5   8  -1    4.02    1.28
   5  -8   1    1.86    2.02
   5  -8   1    1.72    1.63
   5  -8   1    3.21    1.80
  -6   8  -1   16.79    2.48
  -6   8  -1   17.34    3.12
  -6   8  -1   14.78    2.52
  -6   8  -1   17.06    2.52
   6  -8   1   14.51    2.56
   6  -8   1   14.03    2.51
   6  -8   1   16.68    2.17
  -7   8  -1    3.36    2.09
  -7   8  -1    0.67    2.03
  -7   8  -1    0.88    1.70
  -7   8  -1    2.07    2.09
   7  -8   1    2.41    2.49
   7  -8   1   -0.13    2.53
  -8   8  -1   -0.98    2.44
  -8   8  -1    2.42    2.49
   8  -8   1    1.43    2.73
   8  -8   1    2.93    2.38
  -9   8  -1    0.42    2.96
  -9   8  -1    2.17    2.14
   9  -8   1   -1.28    3.67
   9  -8   1    1.62    3.30
 -10   8  -1    1.52    2.43
 -10   8  -1   -1.81    3.34
  10  -8   1   -3.04    4.13
  10  -8   1    2.88    4.08
   9   7  -1    6.20    2.90
   9   7  -1    8.58    1.86
  -9  -7   1    4.88    2.73
  -9  -7   1    4.04    4.04
   8   7  -1   13.81    2.67
   8   7  -1   13.08    2.25
  -8  -7   1    8.57    2.36
  -8  -7   1   12.81    3.18
  -8  -7   1   13.85    3.71
   7   7  -1    5.81    2.08
   7   7  -1    2.27    1.34
  -7  -7   1    0.46    2.76
  -7  -7   1    2.70    2.53
  -7  -7   1    1.84    1.77
  -7  -7   1    0.87    1.95
   6   7  -1    6.83    1.61
   6   7  -1    3.82    1.19
   6   7  -1    3.74    1.84
  -6  -7   1    5.31    2.37
  -6  -7   1    5.45    1.74
  -6  -7   1   -1.72    2.23
  -6  -7   1    2.07    2.35
   5   7  -1   17.11    2.42
   5   7  -1   16.63    1.81
   5   7  -1   18.61    2.75
  -5  -7   1   19.97    3.69
  -5  -7   1   18.03    2.63
  -5  -7   1   16.96    2.59
  -5  -7   1   20.10    3.34
   4   7  -1   31.10    2.76
   4   7  -1   37.44    2.23
   4   7  -1   31.21    2.95
  -4  -7   1   35.77    2.91
  -4  -7   1   38.53    3.65
  -4  -7   1   34.28    2.87
  -4  -7   1   36.13    2.84
  -4  -7   1   35.65    3.65
   3   7  -1  445.71   19.19
   3   7  -1  446.84   19.98
   3   7  -1  461.59   19.98
  -3  -7   1  453.51   19.93
  -3  -7   1  447.03   19.47
  -3  -7   1  437.34   19.84
  -3  -7   1  453.32   20.38
   2   7  -1   47.90    3.04
  -2  -7   1   45.07    3.24
  -2  -7   1   33.40    3.06
  -2  -7   1   41.97    3.35
  -2  -7   1   46.34    3.18
   1   7  -1  290.68   12.72
  -1  -7   1  254.26   13.00
  -1  -7   1  288.12   12.64
  -1  -7   1  278.35   12.68
  -1  -7   1  289.15   12.59
   0   7  -1   20.41    2.11
   0   7  -1   21.27    1.57
   0   7  -1   21.15    2.70
   0   7  -1   18.57    1.99
   0  -7   1   22.29    2.24
   0  -7   1   24.46    2.16
   0  -7   1   25.57    2.63
   0  -7   1   25.07    2.51
  -1   7  -1   45.49    3.32
  -1   7  -1   43.43    2.86
  -1   7  -1   51.79    2.95
  -1   7  -1   43.53    3.30
   1  -7   1   44.23    3.24
   1  -7   1   43.74    3.13
   1  -7   1   45.40    3.32
   1  -7   1   45.01    2.69
   1  -7   1   43.68    3.04
   1  -7   1   43.36    2.60
  -2   7  -1  148.18    7.13
  -2   7  -1  149.71    7.09
  -2   7  -1  157.16    7.04
   2  -7   1  145.51    7.54
   2  -7   1  154.87    7.00
   2  -7   1  144.68    7.29
   2  -7   1  149.63    6.90
   2  -7   1  139.43    7.15
  -3   7  -1   27.54    2.22
  -3   7  -1   30.03    2.61
  -3   7  -1   29.63    2.33
  -3   7  -1   26.78    2.29
   3  -7   1   25.15    2.56
   3  -7   1   26.66    2.18
   3  -7   1   28.96    2.79
   3  -7   1   30.55    2.43
   3  -7   1   25.51    2.77
  -4   7  -1   89.05    4.69
  -4   7  -1   93.67    4.52
  -4   7  -1   89.34    4.76
  -4   7  -1   92.37    5.15
   4  -7   1   76.56    4.51
   4  -7   1   90.37    5.13
  -5   7  -1    0.49    1.11
  -5   7  -1    0.40    1.48
  -5   7  -1   -0.01    1.22
  -5   7  -1    0.79    1.56
   5  -7   1   -1.65    1.78
   5  -7   1    0.41    1.56
   5  -7   1    0.42    1.65
  -6   7  -1    2.04    1.25
  -6   7  -1    5.01    1.53
  -6   7  -1    4.82    1.82
   6  -7   1    3.19    1.66
   6  -7   1    1.67    1.91
   6  -7   1    5.12    1.94
  -7   7  -1   -0.62    1.41
  -7   7  -1    1.12    1.77
  -7   7  -1   -0.98    1.32
  -7   7  -1    2.29    1.82
   7  -7   1    0.07    2.06
   7  -7   1    0.86    2.19
   7  -7   1   -0.44    1.59
  -8   7  -1    0.41    2.19
  -8   7  -1    3.09    2.16
  -8   7  -1    1.97    2.62
  -8   7  -1    1.46    2.13
   8  -7   1    3.18    1.48
   8  -7   1    5.41    2.77
   8  -7   1    3.29    2.40
  -9   7  -1   15.23    2.81
  -9   7  -1   13.48    2.64
   9  -7   1   18.63    4.32
   9  -7   1   12.56    2.48
   9  -7   1   24.10    4.60
 -10   7  -1    4.33    3.49
 -10   7  -1    4.18    2.92
  10  -7   1    4.47    3.84
  10  -7   1    5.65    3.79
 -11   7  -1   20.08    4.61
 -11   7  -1   23.02    3.93
  11  -7   1   25.27    3.97
  11  -7   1   21.98    4.94
  10   6  -1   23.39    4.94
  10   6  -1   17.82    2.89
 -10  -6   1   24.59    4.01
 -10  -6   1    5.28    4.58
   9   6  -1    1.56    2.54
   9   6  -1    0.38    1.44
  -9  -6   1   -0.26    2.21
  -9  -6   1   -1.41    3.37
   8   6  -1   21.13    3.77
   8   6  -1   30.78    2.71
  -8  -6   1   35.71    4.79
  -8  -6   1   27.34    4.22
  -8  -6   1   26.09    4.91
  -8  -6   1   16.14    3.43
   7   6  -1    0.66    1.89
   7   6  -1   -0.29    1.02
  -7  -6   1   -0.35    1.44
  -7  -6   1    1.02    1.67
  -7  -6   1   -1.37    1.95
  -7  -6   1    2.99    2.01
   6   6  -1   20.80    2.70
   6   6  -1   18.42    2.45
   6   6  -1   18.66    1.82
  -6  -6   1   12.92    2.37
  -6  -6   1   12.68    2.55
  -6  -6   1   16.23    2.56
  -6  -6   1   20.08    2.54
   5   6  -1   56.03    3.90
   5   6  -1   65.96    3.23
   5   6  -1   65.53    3.57
   5   6  -1   63.40    4.04
  -5  -6   1   69.03    4.09
  -5  -6   1   63.44    4.46
  -5  -6   1   68.16    4.49
  -5  -6   1   62.87    3.98
   4   6  -1   49.31    3.15
   4   6  -1   46.60    3.15
   4   6  -1   45.30    2.54
  -4  -6   1   46.21    2.80
  -4  -6   1   48.19    3.51
  -4  -6   1   40.06    3.09
  -4  -6   1   48.11    3.65
  -4  -6   1   44.31    3.67
   3   6  -1    0.44    0.72
   3   6  -1    0.50    1.13
  -3  -6   1   -0.46    0.91
  -3  -6   1   -0.38    1.20
  -3  -6   1   -0.09    0.97
  -3  -6   1    1.85    1.46
   2   6  -1  151.53    7.29
   2   6  -1  158.19    7.35
  -2  -6   1  143.74    7.18
  -2  -6   1  150.34    7.63
  -2  -6   1  161.87    7.13
   1   6  -1   11.12    1.57
   1   6  -1   14.06    1.89
   1   6  -1   14.96    2.01
   1   6  -1   12.77    2.24
  -1  -6   1   13.45    2.14
  -1  -6   1   11.58    1.89
  -1  -6   1   15.16    1.67
  -1  -6   1   14.42    2.01
   0   6  -1    3.07    1.33
   0   6  -1    1.92    0.67
   0   6  -1    2.07    0.99
   0   6  -1    2.01    1.12
   0  -6   1    1.29    0.93
   0  -6   1    1.24    1.31
   0  -6   1    0.91    1.16
   0  -6   1    2.42    0.67
   0  -6   1    0.55    0.99
   0  -6   1    2.07    1.20
  -1   6  -1    5.97    1.16
  -1   6  -1    5.72    1.30
  -1   6  -1    6.83    1.06
  -1   6  -1    7.05    1.30
   1  -6   1    7.08    1.21
   1  -6   1    8.67    2.07
   1  -6   1    7.70    1.32
   1  -6   1    7.00    1.27
   1  -6   1    7.92    1.35
   1  -6   1    6.88    1.37
  -2   6  -1   36.64    2.57
  -2   6  -1   43.12    2.82
  -2   6  -1   43.80    2.45
  -2   6  -1   41.57    2.73
   2  -6   1   42.79    2.70
   2  -6   1   39.79    2.80
   2  -6   1   41.44    2.55
   2  -6   1   39.56    2.39
   2  -6   1   41.39    2.96
  -3   6  -1   13.66    1.67
  -3   6  -1   15.56    1.24
  -3   6  -1   16.73    2.17
  -3   6  -1   16.21    2.06
   3  -6   1   13.30    1.82
   3  -6   1   14.59    1.57
   3  -6   1   15.95    2.43
   3  -6   1   14.79    1.75
  -4   6  -1   54.79    3.35
  -4   6  -1   56.82    3.08
   4  -6   1   51.99    3.25
   4  -6   1   53.25    3.54
   4  -6   1   58.13    3.70
   4  -6   1   60.16    3.61
  -5   6  -1  333.15   14.39
  -5   6  -1  323.59   14.48
  -5   6  -1  328.78   14.75
  -5   6  -1  328.21   14.27
   5  -6   1  333.18   14.69
   5  -6   1  315.16   14.58
   5  -6   1  326.94   14.58
   5  -6   1  306.04   14.32
  -6   6  -1   15.05    1.88
  -6   6  -1   13.78    2.03
  -6   6  -1   16.55    2.16
  -6   6  -1   17.85    2.89
   6  -6   1   15.03    1.52
   6  -6   1   18.06    2.70
   6  -6   1   14.13    2.23
   6  -6   1   19.54    2.77
   6  -6   1   20.02    2.72
  -7   6  -1   83.36    4.79
  -7   6  -1   87.16    5.12
  -7   6  -1   88.18    4.64
   7  -6   1   86.71    4.18
   7  -6   1   85.12    4.67
   7  -6   1   92.38    5.50
   7  -6   1   87.27    5.44
  -8   6  -1   -0.59    1.31
  -8   6  -1   -2.46    1.60
  -8   6  -1    3.61    1.83
  -8   6  -1    1.13    1.42
   8  -6   1    0.89    1.17
   8  -6   1    0.47    2.08
   8  -6   1    3.83    2.42
  -9   6  -1    9.16    2.00
  -9   6  -1   11.13    2.36
  -9   6  -1   18.25    3.74
   9  -6   1   10.26    3.07
   9  -6   1    7.50    3.02
   9  -6   1    8.58    1.52
 -10   6  -1    4.78    1.91
 -10   6  -1    6.49    2.96
  10  -6   1    2.73    1.57
  10  -6   1    2.81    3.52
  10  -6   1   -2.34    3.07
 -11   6  -1   -0.06    3.49
 -11   6  -1    1.29    2.19
  11  -6   1    3.28    4.13
  11  -6   1    0.71    1.82
  10   5  -1   -0.66    1.37
  10   5  -1    1.66    2.74
 -10  -5   1   -6.11    4.03
 -10  -5   1    2.78    2.45
   9   5  -1    4.61    1.53
  -9  -5   1    6.48    2.66
  -9  -5   1    3.61    2.31
  -9  -5   1    6.38    2.86
   8   5  -1   32.68    3.60
   8   5  -1   34.36    2.73
  -8  -5   1   37.68    4.54
  -8  -5   1   32.44    3.97
  -8  -5   1   36.14    3.48
  -8  -5   1   34.35    3.74
   7   5  -1   42.17    3.72
   7   5  -1   38.86    3.70
   7   5  -1   43.48    2.63
  -7  -5   1   41.93    4.21
  -7  -5   1   44.91    3.46
  -7  -5   1   44.30    3.80
  -7  -5   1   41.96    4.48
   6   5  -1    0.84    1.34
   6   5  -1   -0.10    0.99
   6   5  -1    0.52    1.45
  -6  -5   1    0.92    1.69
  -6  -5   1    0.50    1.61
  -6  -5   1    1.27    1.54
  -6  -5   1   -1.35    1.17
   5   5  -1    5.05    1.12
   5   5  -1    4.63    0.96
   5   5  -1    2.38    1.29
   5   5  -1    6.53    1.11
  -5  -5   1    4.76    1.34
  -5  -5   1    5.62    1.25
  -5  -5   1    4.23    1.20
  -5  -5   1    3.95    1.15
   4   5  -1  190.40    8.61
   4   5  -1  202.99    9.22
   4   5  -1  192.15    8.61
   4   5  -1  192.75    8.63
  -4  -5   1  201.02    9.26
  -4  -5   1  204.53    8.61
  -4  -5   1  201.76    9.22
   3   5  -1   54.85    2.50
   3   5  -1   50.80    2.68
   3   5  -1   54.34    2.48
   3   5  -1   52.76    3.20
  -3  -5   1   57.44    3.12
  -3  -5   1   56.31    2.89
  -3  -5   1   51.04    3.55
  -3  -5   1   55.85    3.48
   2   5  -1    2.89    1.03
   2   5  -1    2.36    1.09
   2   5  -1    2.89    1.00
  -2  -5   1    1.38    1.32
  -2  -5   1    6.91    1.47
  -2  -5   1    2.75    0.90
  -2  -5   1    3.90    1.17
  -2  -5   1    4.00    1.28
   1   5  -1    3.01    1.22
   1   5  -1    1.75    0.73
   1   5  -1    3.48    0.98
  -1  -5   1    1.26    1.00
  -1  -5   1    2.74    1.04
  -1  -5   1    2.48    0.81
  -1  -5   1    2.34    0.93
  -1  -5   1    2.23    0.92
   0   5  -1   26.26    2.04
   0   5  -1   23.39    1.69
   0   5  -1   21.71    1.75
   0   5  -1   21.97    1.39
   0  -5   1   24.17    1.74
   0  -5   1   20.88    1.50
   0  -5   1   27.00    2.33
   0  -5   1   21.87    1.51
   0  -5   1   21.86    1.85
   0  -5   1   26.28    1.94
  -1   5  -1    0.07    0.81
  -1   5  -1    0.68    0.87
  -1   5  -1    0.57    0.68
  -1   5  -1    1.32    0.84
   1  -5   1    1.06    0.73
   1  -5   1   -0.28    0.70
   1  -5   1    0.56    0.61
   1  -5   1    0.51    0.96
   1  -5   1    0.64    0.67
  -2   5  -1  240.10   10.63
  -2   5  -1  238.92   10.44
  -2   5  -1  244.63   10.43
  -2   5  -1  233.15   10.52
   2  -5   1  235.77   10.43
   2  -5   1  233.41   10.75
   2  -5   1  239.27   10.41
   2  -5   1  226.06   10.63
   2  -5   1  239.49   10.45
  -3   5  -1   30.55    2.15
  -3   5  -1   33.71    2.35
  -3   5  -1   31.05    2.19
  -3   5  -1   34.83    2.00
   3  -5   1   35.47    2.49
   3  -5   1   32.71    2.27
   3  -5   1   36.73    2.62
   3  -5   1   33.83    2.16
  -4   5  -1    2.41    0.85
  -4   5  -1    2.23    1.08
  -4   5  -1    2.69    0.74
  -4   5  -1    3.73    1.21
   4  -5   1    2.45    1.00
   4  -5   1    4.15    1.20
   4  -5   1    2.95    0.79
  -5   5  -1   34.85    2.66
  -5   5  -1   32.01    2.40
  -5   5  -1   34.10    2.11
  -5   5  -1   35.82    2.70
   5  -5   1   35.62    2.47
   5  -5   1   30.83    2.48
   5  -5   1   33.11    2.71
   5  -5   1   31.25    2.80
  -6   5  -1  130.41    6.49
  -6   5  -1  135.92    6.31
  -6   5  -1  126.63    6.67
  -6   5  -1  136.98    6.52
   6  -5   1  128.83    6.50
   6  -5   1  138.30    6.74
   6  -5   1  136.40    6.38
   6  -5   1  131.29    5.97
   6  -5   1  134.51    6.81
  -7   5  -1   54.22    3.46
  -7   5  -1   52.92    3.92
  -7   5  -1   53.83    3.35
   7  -5   1   65.65    4.12
   7  -5   1   55.69    3.25
   7  -5   1   51.63    3.91
   7  -5   1   56.05    2.99
  -8   5  -1   -0.07    1.36
  -8   5  -1   -0.95    1.61
  -8   5  -1   -0.66    1.25
  -8   5  -1    0.35    1.36
   8  -5   1    0.73    1.70
   8  -5   1    0.46    1.09
   8  -5   1   -0.99    1.86
  -9   5  -1    0.44    1.65
  -9   5  -1    3.13    1.79
  -9   5  -1   -0.39    1.66
  -9   5  -1   -0.71    1.58
   9  -5   1    0.61    1.12
   9  -5   1    2.38    2.63
   9  -5   1    2.16    2.20
 -10   5  -1    6.49    2.48
 -10   5  -1    1.18    2.14
 -10   5  -1    6.67    2.28
  10  -5   1    3.36    3.48
  10  -5   1    6.38    2.86
  10  -5   1    4.73    1.56
 -11   5  -1   57.71    6.06
  11  -5   1   54.38    6.98
  11  -5   1   55.58    3.83
  11   4  -1    0.06    3.93
  11   4  -1    0.85    1.63
 -11  -4   1    2.81    3.94
 -11  -4   1   -6.01    4.04
  10   4  -1    0.61    1.35
  10   4  -1   -1.12    2.43
 -10  -4   1    2.46    2.30
 -10  -4   1   -0.20    3.71
   9   4  -1    4.34    1.32
   9   4  -1    8.02    2.67
   9   4  -1    4.40    2.63
  -9  -4   1    1.63    1.81
  -9  -4   1    3.40    2.78
  -9  -4   1   -0.27    2.99
   8   4  -1   14.82    2.07
   8   4  -1    5.42    1.92
   8   4  -1   11.85    2.15
  -8  -4   1    7.26    2.29
  -8  -4   1    8.04    2.44
  -8  -4   1    8.76    2.53
  -8  -4   1    8.12    1.87
   7   4  -1   69.96    3.67
   7   4  -1   74.47    4.68
   7   4  -1   69.83    4.38
  -7  -4   1   68.54    4.92
  -7  -4   1   58.12    4.26
  -7  -4   1   71.50    4.64
   6   4  -1   81.03    4.28
   6   4  -1   79.92    4.48
   6   4  -1   79.14    3.75
  -6  -4   1   74.84    4.37
  -6  -4   1   82.81    4.82
  -6  -4   1   65.47    4.29
  -6  -4   1   73.52    4.43
   5   4  -1    3.29    1.08
   5   4  -1    0.61    0.98
   5   4  -1   -0.66    1.09
   5   4  -1    0.74    0.73
  -5  -4   1    0.51    0.92
  -5  -4   1   -1.78    1.07
  -5  -4   1    0.26    0.93
  -5  -4   1   -0.45    1.38
   4   4  -1    2.13    0.67
   4   4  -1    2.53    0.84
   4   4  -1    0.57    0.87
  -4  -4   1    1.66    0.82
  -4  -4   1    1.52    0.87
  -4  -4   1    1.69    1.32
   3   4  -1  200.97    9.29
   3   4  -1  209.16    9.83
   3   4  -1  219.08    9.78
   3   4  -1  209.33    9.69
   3   4  -1  216.28    9.27
  -3  -4   1  216.57    9.28
  -3  -4   1  207.59    9.27
  -3  -4   1  221.53    9.72
  -3  -4   1  216.35    9.76
  -3  -4   1  233.00   10.06
  -3  -4   1  213.91    9.73
   2   4  -1  254.15   10.78
   2   4  -1  249.98   11.24
   2   4  -1  245.98   11.23
   2   4  -1  252.61   10.77
  -2  -4   1  272.40   11.56
  -2  -4   1  250.44   10.99
  -2  -4   1  256.31   11.23
  -2  -4   1  248.18   11.23
   1   4  -1  246.81   10.75
   1   4  -1  218.22   10.71
   1   4  -1  245.12   10.75
  -1  -4   1  271.09   11.13
  -1  -4   1  240.58   10.70
  -1  -4   1  234.64   10.71
  -1  -4   1  237.07   10.58
  -1  -4   1  252.00   10.78
   0   4  -1  281.53   12.09
   0   4  -1  276.75   11.80
   0   4  -1  280.42   12.14
   0   4  -1  274.72   12.04
   0   4  -1  278.54   12.12
   0  -4   1  276.87   12.06
   0  -4   1  265.92   12.04
   0  -4   1  284.21   12.37
   0  -4   1  270.18   12.05
   0  -4   1  278.39   12.05
  -1   4  -1  780.56   35.02
  -1   4  -1  839.68   35.12
  -1   4  -1  831.67   35.21
  -1   4  -1  780.54   35.27
  -1   4  -1  860.83   35.28
   1  -4   1  837.36   35.03
   1  -4   1  858.03   35.44
   1  -4   1  800.10   35.20
   1  -4   1  827.10   35.11
   1  -4   1  846.16   35.15
  -2   4  -1  735.36   31.94
  -2   4  -1  750.44   31.83
  -2   4  -1  784.95   32.06
   2  -4   1  745.87   32.11
   2  -4   1  734.21   32.00
   2  -4   1  750.27   31.83
   2  -4   1  737.00   31.87
  -3   4  -1    1.73    0.72
  -3   4  -1    2.24    0.61
  -3   4  -1    1.00    0.59
  -3   4  -1    2.79    0.71
   3  -4   1    1.98    0.65
   3  -4   1    1.24    0.58
   3  -4   1    1.87    0.87
   3  -4   1    2.03    1.01
  -4   4  -1  232.31   10.35
  -4   4  -1  230.47   10.46
  -4   4  -1  236.42   10.19
  -4   4  -1  217.50   10.11
   4  -4   1  217.00   10.15
   4  -4   1  241.17   10.33
   4  -4   1  241.19   10.46
   4  -4   1  235.01   10.44
  -5   4  -1   -0.53    0.71
  -5   4  -1    0.36    0.90
  -5   4  -1    1.17    1.03
  -5   4  -1    0.50    0.66
   5  -4   1   -1.06    0.91
   5  -4   1   -0.97    0.65
   5  -4   1   -2.72    1.24
   5  -4   1    0.53    1.28
  -6   4  -1  282.25   12.16
  -6   4  -1  289.88   12.14
  -6   4  -1  237.13   12.42
   6  -4   1  284.75   12.50
   6  -4   1  300.81   12.05
   6  -4   1  278.08   12.74
   6  -4   1  283.74   11.84
   6  -4   1  231.92   12.04
  -7   4  -1    1.34    1.31
  -7   4  -1    1.21    1.00
  -7   4  -1    1.20    1.14
  -7   4  -1    0.28    0.99
   7  -4   1    0.54    0.67
   7  -4   1    1.44    1.72
   7  -4   1    0.48    1.65
   7  -4   1    0.45    1.70
   7  -4   1   -1.50    0.96
  -8   4  -1   53.00    3.80
  -8   4  -1   48.40    3.24
  -8   4  -1   50.22    3.57
  -8   4  -1   45.23    3.41
   8  -4   1   52.72    2.98
   8  -4   1   48.81    3.99
   8  -4   1   52.32    3.84
  -9   4  -1    9.57    2.32
  -9   4  -1    8.41    1.82
  -9   4  -1   11.28    2.22
  -9   4  -1   11.22    1.77
   9  -4   1    8.55    2.34
   9  -4   1    6.69    1.40
   9  -4   1    8.35    2.21
 -10   4  -1    0.56    1.83
 -10   4  -1    0.06    2.37
 -10   4  -1   -0.35    1.56
 -10   4  -1   -1.88    2.30
  10  -4   1    0.34    2.40
  10  -4   1   -2.41    2.65
  10  -4   1   -1.61    1.39
 -11   4  -1   14.45    3.26
 -11   4  -1   10.56    2.54
  11  -4   1   16.22    2.75
  11  -4   1   21.55    4.21
 -12   4  -1   12.00    2.94
 -12   4  -1   13.88    3.78
  12  -4   1   11.18    1.90
  12  -4   1   11.33    4.73
  11   3  -1   -0.32    1.55
  11   3  -1    3.98    3.52
  11   3  -1    0.63    2.80
 -11  -3   1   -0.08    2.47
 -11  -3   1    2.81    3.99
  10   3  -1    1.34    1.37
  10   3  -1    4.09    3.32
  10   3  -1    1.33    2.64
 -10  -3   1    1.74    3.05
 -10  -3   1   -1.83    3.14
   9   3  -1    0.37    2.38
   9   3  -1   10.29    1.95
   9   3  -1    5.26    2.11
  -9  -3   1    7.25    1.97
  -9  -3   1    2.22    1.79
  -9  -3   1    9.31    2.79
   8   3  -1   68.88    4.92
   8   3  -1   75.29    3.91
   8   3  -1   85.78    5.13
  -8  -3   1   77.83    5.44
  -8  -3   1   63.66    4.55
  -8  -3   1   79.84    5.22
  -8  -3   1   76.22    4.71
   7   3  -1   21.09    1.95
   7   3  -1   26.03    2.52
  -7  -3   1   23.60    2.69
  -7  -3   1   18.58    2.28
  -7  -3   1   19.48    2.56
  -7  -3   1   24.57    2.43
   6   3  -1  129.08    6.45
   6   3  -1  129.42    6.00
   6   3  -1  130.87    6.52
  -6  -3   1  129.14    6.71
  -6  -3   1  130.41    6.66
  -6  -3   1  140.18    6.88
  -6  -3   1  131.56    6.66
   5   3  -1   39.53    2.10
   5   3  -1   42.35    2.60
  -5  -3   1   37.81    2.69
  -5  -3   1   36.71    2.52
  -5  -3   1   33.55    2.49
  -5  -3   1   38.55    2.64
   4   3  -1   -0.05    0.57
   4   3  -1   -0.64    0.71
   4   3  -1    0.68    1.32
   4   3  -1   -0.03    0.85
   4   3  -1    0.07    0.68
  -4  -3   1   -1.93    0.86
  -4  -3   1    2.12    0.78
  -4  -3   1    0.15    0.71
  -4  -3   1   -1.09    1.28
   3   3  -1  315.02   13.54
   3   3  -1  316.01   13.39
   3   3  -1  312.45   13.82
   3   3  -1  343.42   13.96
   3   3  -1  303.06   13.81
  -3  -3   1  290.82   13.55
  -3  -3   1  308.90   13.38
  -3  -3   1  330.01   13.91
  -3  -3   1  309.37   13.86
  -3  -3   1  326.77   13.87
  -3  -3   1  312.50   13.98
   2   3  -1  254.60   11.11
   2   3  -1  258.32   11.36
   2   3  -1  269.78   11.38
   2   3  -1  232.15   11.36
  -2  -3   1  262.18   11.10
  -2  -3   1  274.23   11.41
  -2  -3   1  261.86   11.07
  -2  -3   1  258.99   11.38
   1   3  -1   15.24    1.24
   1   3  -1   15.20    0.81
   1   3  -1   14.99    0.85
   1   3  -1   15.64    1.10
   1   3  -1   14.91    1.14
   1   3  -1   14.34    1.23
  -1  -3   1   14.92    1.37
  -1  -3   1   15.47    1.19
  -1  -3   1   18.52    1.61
  -1  -3   1   14.24    1.19
   0   3  -1   31.61    1.88
   0   3  -1   32.44    1.85
   0   3  -1   35.16    1.85
   0   3  -1   35.26    1.86
   0   3  -1   34.31    1.60
   0  -3   1   32.46    1.61
   0  -3   1   34.78    1.83
   0  -3   1   32.56    1.84
   0  -3   1   33.67    1.76
   0  -3   1   32.48    1.84
   0  -3   1   33.52    2.13
  -1   3  -1  168.43    7.39
  -1   3  -1  170.13    7.48
  -1   3  -1  159.24    7.36
  -1   3  -1  180.98    7.52
  -1   3  -1  166.97    7.37
   1  -3   1  177.03    7.39
   1  -3   1  162.41    7.48
   1  -3   1  172.18    7.39
   1  -3   1  174.62    7.63
   1  -3   1  168.29    7.35
   1  -3   1  157.62    7.39
  -2   3  -1  419.55   17.34
  -2   3  -1  410.80   17.34
  -2   3  -1  401.26   17.45
   2  -3   1  413.51   17.55
   2  -3   1  402.10   17.34
   2  -3   1  378.19   17.32
   2  -3   1  407.42   17.44
   2  -3   1  416.97   17.52
  -3   3  -1    0.72    0.59
  -3   3  -1    0.68    0.60
  -3   3  -1    0.21    0.45
  -3   3  -1    1.09    0.49
   3  -3   1    0.85    0.79
   3  -3   1    0.69    0.49
   3  -3   1    0.66    0.57
   3  -3   1    0.30    0.73
  -4   3  -1    6.51    1.24
  -4   3  -1    6.31    1.11
  -4   3  -1    5.22    1.20
   4  -3   1    6.88    1.54
   4  -3   1    7.20    1.12
   4  -3   1    4.85    0.86
   4  -3   1    6.47    1.01
   4  -3   1    5.43    0.89
  -5   3  -1    1.03    0.85
  -5   3  -1   -1.13    0.56
  -5   3  -1   -0.21    0.63
  -5   3  -1    0.54    0.79
   5  -3   1    0.45    0.56
   5  -3   1    0.15    0.59
   5  -3   1    1.37    0.98
   5  -3   1   -0.08    0.44
   5  -3   1    0.09    1.05
  -6   3  -1   79.91    3.81
  -6   3  -1   78.31    4.07
  -6   3  -1   77.97    4.05
   6  -3   1   85.92    4.41
   6  -3   1   77.26    4.07
   6  -3   1   65.30    3.48
   6  -3   1   72.19    3.47
   6  -3   1   81.65    4.20
   6  -3   1   71.85    3.61
  -7   3  -1  149.27    7.10
  -7   3  -1  143.88    6.91
  -7   3  -1  155.23    7.50
  -7   3  -1  147.63    7.20
   7  -3   1  150.32    7.53
   7  -3   1  157.89    7.40
   7  -3   1  146.89    7.26
   7  -3   1  146.18    6.69
  -8   3  -1   11.69    2.33
  -8   3  -1    3.83    1.30
  -8   3  -1    4.03    1.18
  -8   3  -1    3.79    1.51
   8  -3   1    7.92    1.11
   8  -3   1    6.15    1.68
   8  -3   1    4.55    1.81
  -9   3  -1    0.10    1.85
  -9   3  -1    0.87    1.87
  -9   3  -1    2.42    1.43
  -9   3  -1   -0.43    1.35
   9  -3   1    4.76    1.93
   9  -3   1    0.30    1.76
   9  -3   1   -0.44    1.06
 -10   3  -1   -1.84    1.75
 -10   3  -1   -0.08    2.28
 -10   3  -1    1.90    2.31
 -10   3  -1   -0.92    1.60
  10  -3   1   -0.32    1.18
  10  -3   1   -0.67    2.05
  10  -3   1    3.34    2.79
 -11   3  -1   -2.24    2.66
 -11   3  -1   -2.23    2.42
 -11   3  -1   -0.60    1.93
  11  -3   1    0.39    1.65
  11  -3   1    3.72    2.99
 -12   3  -1   28.79    4.55
 -12   3  -1   42.46    5.15
  12  -3   1   46.25    3.67
  12  -3   1   52.93    5.88
  11   2  -1   -1.63    3.35
  11   2  -1   -0.76    1.49
 -11  -2   1    1.58    3.67
 -11  -2   1    0.93    3.96
 -11  -2   1    6.00    2.75
  10   2  -1    0.74    1.28
  10   2  -1    2.93    2.75
  10   2  -1   -0.22    2.22
 -10  -2   1    2.56    2.24
 -10  -2   1    1.34    3.47
 -10  -2   1    5.55    3.17
   9   2  -1   21.44    2.17
   9   2  -1   20.83    3.76
   9   2  -1   27.21    3.35
  -9  -2   1   19.73    4.15
  -9  -2   1   25.75    3.19
  -9  -2   1   20.14    3.74
   8   2  -1   57.02    4.18
   8   2  -1   61.92    3.37
   8   2  -1   58.76    4.31
  -8  -2   1   61.10    4.29
  -8  -2   1   61.50    4.70
  -8  -2   1   59.78    4.09
  -8  -2   1   50.85    3.68
   7   2  -1   -0.16    0.97
   7   2  -1   -0.54    1.47
   7   2  -1    1.58    1.51
  -7  -2   1   -0.94    1.23
  -7  -2   1    0.60    1.75
  -7  -2   1    4.41    1.75
  -7  -2   1    0.48    1.00
   6   2  -1    1.58    0.79
   6   2  -1   -0.41    1.03
   6   2  -1   -0.68    1.21
  -6  -2   1    1.35    1.06
  -6  -2   1    0.30    1.11
  -6  -2   1   -0.35    0.88
  -6  -2   1   -0.65    0.84
   5   2  -1   50.29    2.50
   5   2  -1   47.79    2.95
   5   2  -1   51.61    2.92
  -5  -2   1   52.25    2.87
  -5  -2   1   44.02    3.06
  -5  -2   1   50.74    3.04
  -5  -2   1   47.79    3.07
   4   2  -1    5.23    0.90
   4   2  -1    6.83    1.23
   4   2  -1    7.64    1.41
   4   2  -1    8.74    1.27
  -4  -2   1    5.22    1.02
  -4  -2   1    6.38    1.25
  -4  -2   1    5.82    0.98
  -4  -2   1    7.38    1.48
   3   2  -1   15.03    1.23
   3   2  -1   13.49    1.15
   3   2  -1   14.35    1.67
   3   2  -1   12.55    1.41
  -3  -2   1   13.35    1.45
  -3  -2   1   13.80    1.32
  -3  -2   1   15.14    1.63
  -3  -2   1   14.84    1.24
   2   2  -1  814.08   34.13
   2   2  -1  797.21   34.15
   2   2  -1  790.06   33.84
   2   2  -1  798.01   33.94
   2   2  -1  782.73   34.09
  -2  -2   1  787.01   33.84
  -2  -2   1  756.39   34.09
  -2  -2   1  774.28   34.11
  -2  -2   1  789.43   33.94
  -2  -2   1  863.66   34.29
  -2  -2   1  868.40   34.18
   1   2  -1 1342.83   56.60
   1   2  -1 1361.31   56.55
   1   2  -1 1320.30   56.72
   1   2  -1 1352.37   56.72
   1   2  -1 1407.70   56.75
   1   2  -1 1346.98   56.55
  -1  -2   1 1365.60   56.73
  -1  -2   1 1296.19   56.59
  -1  -2   1 1317.08   56.55
  -1  -2   1 1305.75   56.70
   0   2  -1 1336.89   56.33
   0   2  -1 1323.83   56.69
   0   2  -1 1349.21   56.29
   0   2  -1 1232.84   56.27
   0   2  -1 1348.13   56.29
   0   2  -1 1335.11   56.19
   0   2  -1 1259.36   56.31
   0   2  -1 1277.85   56.27
   0  -2   1 1316.29   56.19
   0  -2   1 1382.19   56.30
   0  -2   1 1358.37   56.32
   0  -2   1 1291.29   56.27
   0  -2   1 1353.95   56.29
   0  -2   1 1316.34   56.29
   0  -2   1 1395.51   56.30
   0  -2   1 1455.08   56.52
  -1   2  -1  122.39    5.74
  -1   2  -1  128.00    5.72
  -1   2  -1  133.19    5.76
  -1   2  -1  131.48    5.87
  -1   2  -1  131.13    5.93
  -1   2  -1  130.12    5.77
  -1   2  -1  122.04    5.66
   1  -2   1  136.34    5.68
   1  -2   1  128.97    5.71
   1  -2   1  132.23    5.67
   1  -2   1  146.30    5.92
   1  -2   1  129.98    5.79
   1  -2   1  133.17    5.79
   1  -2   1  128.67    5.68
  -2   2  -1  176.42    7.93
  -2   2  -1  180.35    7.97
  -2   2  -1  184.63    7.82
  -2   2  -1  179.99    7.82
  -2   2  -1  175.32    7.95
   2  -2   1  180.67    7.96
   2  -2   1  189.08    7.99
   2  -2   1  178.51    7.81
   2  -2   1  189.57    7.96
   2  -2   1  182.76    7.81
  -3   2  -1   13.24    0.90
  -3   2  -1   13.02    1.02
  -3   2  -1   13.41    1.12
  -3   2  -1    9.51    0.84
  -3   2  -1   14.84    1.18
   3  -2   1   12.78    0.94
   3  -2   1   11.95    0.91
   3  -2   1   12.29    1.03
   3  -2   1   12.78    1.10
   3  -2   1   14.38    1.29
   3  -2   1   13.00    1.33
  -4   2  -1  246.29    9.47
  -4   2  -1  200.01    9.52
  -4   2  -1  232.98    9.43
  -4   2  -1  218.84    9.71
   4  -2   1  206.04    9.63
   4  -2   1  209.49    9.42
   4  -2   1  206.43    9.31
   4  -2   1  207.64    9.55
  -5   2  -1   59.22    3.21
  -5   2  -1   64.62    3.23
  -5   2  -1   67.25    3.37
  -5   2  -1   58.98    2.98
   5  -2   1   61.64    3.26
   5  -2   1   64.51    3.41
   5  -2   1   64.56    3.17
   5  -2   1   52.40    2.71
  -6   2  -1    9.80    1.71
  -6   2  -1    9.64    1.60
  -6   2  -1   11.75    1.27
  -6   2  -1   10.66    1.45
   6  -2   1   10.60    1.45
   6  -2   1   10.33    1.18
   6  -2   1   13.91    1.97
  -7   2  -1  144.50    6.99
  -7   2  -1  146.89    6.95
  -7   2  -1  148.95    6.81
   7  -2   1  146.17    6.49
   7  -2   1  147.23    6.93
   7  -2   1  129.00    6.81
   7  -2   1  148.92    7.29
  -8   2  -1  173.88    8.46
  -8   2  -1  160.06    8.52
  -8   2  -1  176.59    8.17
  -8   2  -1  167.91    8.26
   8  -2   1  183.88    8.75
   8  -2   1  174.21    8.24
   8  -2   1  179.87    7.80
  -9   2  -1  162.29    8.17
  -9   2  -1  164.98    8.01
  -9   2  -1  172.35    8.57
  -9   2  -1  165.29    8.25
   9  -2   1  165.24    8.74
   9  -2   1  167.01    7.57
 -10   2  -1    5.50    1.99
 -10   2  -1   -0.26    1.74
 -10   2  -1    1.09    1.59
 -10   2  -1   -2.48    2.21
  10  -2   1   -3.81    2.57
  10  -2   1    0.46    1.22
 -11   2  -1    0.08    2.01
 -11   2  -1    4.69    2.44
 -11   2  -1   -0.21    2.41
 -11   2  -1   -2.47    2.70
  11  -2   1   -0.13    1.41
  11  -2   1   -1.71    3.26
 -12   2  -1    1.19    3.11
 -12   2  -1    7.13    2.71
 -12   2  -1    0.29    2.77
  12  -2   1    2.05    4.06
  12  -2   1    1.93    1.87
  11   1  -1    4.78    2.93
  11   1  -1    2.54    1.45
  11   1  -1   -1.35    3.34
 -11  -1   1    4.14    3.51
 -11  -1   1   -2.12    3.56
 -11  -1   1   11.42    3.11
  10   1  -1   52.50    5.10
  10   1  -1   59.91    3.63
  10   1  -1   47.61    5.31
 -10  -1   1   55.29    5.98
 -10  -1   1   59.49    5.12
 -10  -1   1   56.80    5.84
 -10  -1   1   60.44    5.53
   9   1  -1   90.78    4.68
   9   1  -1   89.24    5.48
   9   1  -1   98.84    6.06
  -9  -1   1  100.36    6.14
  -9  -1   1   88.42    5.57
  -9  -1   1   77.38    5.32
  -9  -1   1  110.65    6.25
   8   1  -1    6.30    1.13
   8   1  -1    6.28    1.90
   8   1  -1    8.42    2.05
  -8  -1   1    3.90    1.91
  -8  -1   1    6.64    1.26
  -8  -1   1    7.31    1.48
  -8  -1   1    4.02    1.48
   7   1  -1   62.80    3.21
   7   1  -1   61.26    3.99
   7   1  -1   62.63    3.91
  -7  -1   1   60.91    4.13
  -7  -1   1   67.62    3.97
  -7  -1   1   62.43    3.51
  -7  -1   1   62.29    3.89
   6   1  -1   89.48    4.19
   6   1  -1   92.35    4.83
  -6  -1   1   83.48    4.70
  -6  -1   1   91.98    4.63
  -6  -1   1   87.56    4.72
  -6  -1   1   89.94    4.49
   5   1  -1   29.14    1.71
   5   1  -1   29.46    2.93
   5   1  -1   28.38    2.12
   5   1  -1   26.94    2.28
  -5  -1   1   30.01    2.54
  -5  -1   1   28.72    2.13
  -5  -1   1   30.76    2.04
  -5  -1   1   30.32    2.03
   4   1  -1  105.71    5.31
   4   1  -1  115.72    5.27
   4   1  -1  114.18    5.29
  -4  -1   1  111.19    5.36
  -4  -1   1  108.60    5.27
  -4  -1   1  107.07    5.39
  -4  -1   1  120.24    5.30
   3   1  -1   15.81    1.50
   3   1  -1   14.42    0.80
   3   1  -1   14.66    1.31
   3   1  -1   13.92    0.82
   3   1  -1   14.18    1.24
  -3  -1   1   16.08    1.16
  -3  -1   1   16.23    1.24
  -3  -1   1   13.83    1.25
  -3  -1   1   15.96    1.50
   2   1  -1 4602.13  193.48
   2   1  -1 4507.52  193.49
   2   1  -1 4301.99  193.30
   2   1  -1 4803.54  193.54
  -2  -1   1 4816.48  193.55
  -2  -1   1 4459.77  193.50
  -2  -1   1 4378.93  193.43
  -2  -1   1 4549.08  193.34
  -2  -1   1 4917.59  193.59
   1   1  -1 5401.84  223.60
   1   1  -1 5245.66  223.75
   1   1  -1 4948.16  223.70
   1   1  -1 5775.78  223.83
   1   1  -1 5622.50  223.72
   1   1  -1 5147.51  223.61
   1   1  -1 5085.92  223.59
  -1  -1   1 5483.05  223.68
  -1  -1   1 5381.70  223.61
  -1  -1   1 5889.64  223.64
  -1  -1   1 5347.37  223.59
  -1  -1   1 5241.78  223.60
  -1  -1   1 4469.21  223.59
  -1  -1   1 5293.55  223.66
   0   1  -1 3488.09  157.65
   0   1  -1 3806.98  157.80
   0   1  -1 3928.69  157.77
   0   1  -1 3583.06  157.72
   0  -1   1 3815.07  157.75
   0  -1   1 3224.37  157.72
   0  -1   1 4230.01  157.75
   0  -1   1 4055.61  157.78
   0  -1   1 3561.11  157.79
  -1   1  -1    3.34    0.60
  -1   1  -1    4.56    0.39
  -1   1  -1    4.31    0.36
  -1   1  -1    3.27    0.55
  -1   1  -1    4.68    0.31
  -1   1  -1    4.67    0.48
  -1   1  -1    4.41    0.52
   1  -1   1    4.66    0.59
   1  -1   1    4.33    0.46
   1  -1   1    3.11    0.52
   1  -1   1    4.24    0.64
   1  -1   1    3.70    0.30
   1  -1   1    3.37    0.43
   1  -1   1    3.21    0.36
   1  -1   1    5.47    0.31
  -2   1  -1 2025.12   89.32
  -2   1  -1 2229.41   89.23
  -2   1  -1 2145.63   89.30
  -2   1  -1 2024.21   89.18
  -2   1  -1 2108.82   89.30
  -2   1  -1 2137.97   89.19
   2  -1   1 2091.10   89.34
   2  -1   1 2146.38   89.34
   2  -1   1 2153.19   89.30
   2  -1   1 2260.18   89.23
   2  -1   1 2153.79   89.19
   2  -1   1 2035.58   89.29
   2  -1   1 2009.28   89.21
  -3   1  -1  280.46   12.09
  -3   1  -1  279.44   11.97
  -3   1  -1  294.63   12.00
  -3   1  -1  297.83   12.19
   3  -1   1  299.06   11.99
   3  -1   1  285.26   12.07
   3  -1   1  275.29   11.98
   3  -1   1  259.13   11.86
   3  -1   1  241.65   11.85
   3  -1   1  287.80   12.17
  -4   1  -1  174.09    7.76
  -4   1  -1  173.47    7.66
  -4   1  -1  167.79    7.65
  -4   1  -1  175.26    7.88
   4  -1   1  176.47    7.86
   4  -1   1  169.70    7.68
   4  -1   1  173.65    7.76
   4  -1   1  175.30    7.67
  -5   1  -1  624.88   26.54
  -5   1  -1  613.53   26.35
  -5   1  -1  601.71   26.23
  -5   1  -1  616.70   26.24
   5  -1   1  604.50   26.34
   5  -1   1  622.63   26.48
   5  -1   1  627.84   26.22
   5  -1   1  597.83   26.23
  -6   1  -1   93.47    4.49
  -6   1  -1  102.27    4.88
  -6   1  -1   93.09    4.65
  -6   1  -1   88.78    4.67
   6  -1   1   95.31    4.85
   6  -1   1   89.45    4.67
   6  -1   1   96.32    4.80
   6  -1   1   92.60    4.51
   6  -1   1   85.05    4.23
  -7   1  -1  247.54   10.98
  -7   1  -1  222.49   10.50
  -7   1  -1  228.71   10.66
  -7   1  -1  240.22   10.71
   7  -1   1  226.44   10.74
   7  -1   1  237.82   10.69
   7  -1   1  231.02   10.21
   7  -1   1  235.46   10.88
   7  -1   1  240.00   10.48
  -8   1  -1    1.62    1.25
  -8   1  -1    0.59    1.24
  -8   1  -1   -0.13    1.10
  -8   1  -1   -1.38    1.28
   8  -1   1    0.24    0.77
   8  -1   1    3.33    1.56
   8  -1   1   -0.51    1.24
   8  -1   1   -0.98    1.30
  -9   1  -1  450.79   20.36
  -9   1  -1  454.52   20.05
  -9   1  -1  447.42   19.95
  -9   1  -1  445.53   19.89
   9  -1   1  455.71   19.38
   9  -1   1  433.36   19.59
   9  -1   1  452.05   20.09
   9  -1   1  446.68   20.26
 -10   1  -1   31.05    4.05
 -10   1  -1   32.99    4.55
 -10   1  -1   35.79    3.05
 -10   1  -1   33.16    3.50
  10  -1   1   36.77    2.85
  10  -1   1   39.73    4.00
 -11   1  -1    3.14    2.43
 -11   1  -1    1.46    2.30
 -11   1  -1    0.35    3.08
 -11   1  -1    0.39    2.60
  11  -1   1    0.31    1.45
 -12   1  -1   -0.22    2.27
 -12   1  -1    5.84    3.27
 -12   1  -1   -1.62    2.81
  12  -1   1   -1.70    3.92
  12  -1   1    2.11    1.62
  12   0  -1    6.43    4.37
  12   0  -1   -0.20    3.29
 -12   0   1    3.43    3.95
 -12   0   1   -0.56    3.96
 -12   0   1    0.40    4.42
  11   0  -1   47.31    6.04
  11   0  -1   49.95    3.27
 -11   0   1   40.91    4.62
 -11   0   1   37.88    6.18
  10   0  -1  126.90    7.81
  10   0  -1  123.44    6.17
  10   0  -1  129.24    7.82
 -10   0   1  131.79    7.42
 -10   0   1  130.60    7.81
 -10   0   1  126.62    7.69
 -10   0   1  122.71    7.54
   9   0  -1   16.83    1.89
   9   0  -1   12.67    2.11
   9   0  -1   16.42    3.79
  -9   0   1   18.17    3.63
  -9   0   1   18.63    3.97
  -9   0   1   18.45    3.64
  -9   0   1   10.06    2.36
   8   0  -1  115.37    5.25
   8   0  -1  106.41    6.27
   8   0  -1  108.70    5.75
  -8   0   1  107.70    5.84
  -8   0   1  107.33    5.93
  -8   0   1  115.51    6.35
   7   0  -1    7.09    1.25
   7   0  -1    8.03    1.33
   7   0  -1    7.33    1.57
   7   0  -1    4.25    1.57
  -7   0   1    6.01    1.38
  -7   0   1    8.09    1.60
  -7   0   1    9.97    1.94
  -7   0   1    8.47    1.63
   6   0  -1   58.95    2.96
   6   0  -1   60.36    3.07
   6   0  -1   57.82    3.41
  -6   0   1   58.40    3.54
  -6   0   1   62.76    3.52
  -6   0   1   57.95    3.12
   5   0  -1    7.61    1.46
   5   0  -1    9.21    1.64
   5   0  -1    8.47    1.76
   5   0  -1    9.10    1.35
   5   0  -1   10.53    1.16
   5   0  -1    9.27    1.04
  -5   0   1   12.02    1.20
  -5   0   1    9.78    1.15
  -5   0   1    9.82    1.92
  -5   0   1    9.26    1.35
  -5   0   1    8.25    1.40
   4   0  -1  165.07    7.36
   4   0  -1  151.13    6.96
   4   0  -1  158.51    7.17
   4   0  -1  160.18    7.32
   4   0  -1  173.01    7.40
   4   0  -1  159.74    6.95
  -4   0   1  158.08    7.32
  -4   0   1  155.01    6.96
  -4   0   1  147.92    7.34
  -4   0   1  159.68    7.24
  -4   0   1  169.72    7.17
   3   0  -1  275.92   12.17
   3   0  -1  279.75   12.19
   3   0  -1  277.12   12.24
   3   0  -1  283.33   12.01
   3   0  -1  279.03   12.26
   3   0  -1  276.49   12.02
  -3   0   1  270.93   12.24
  -3   0   1  314.91   12.38
  -3   0   1  272.87   12.24
  -3   0   1  277.04   12.02
  -3   0   1  290.32   12.20
   2   0  -1  138.98    6.10
   2   0  -1  138.96    6.01
   2   0  -1  137.63    6.17
   2   0  -1  142.77    6.19
   2   0  -1  142.85    6.17
   2   0  -1  138.66    6.00
  -2   0   1  140.82    6.18
  -2   0   1  134.20    6.26
  -2   0   1  141.27    6.19
  -2   0   1  136.73    6.12
  -2   0   1  134.94    6.17
  -2   0   1  138.71    6.00
  -2   0   1  144.33    6.16
   1   0  -1  386.38   17.63
   1   0  -1  412.15   17.55
   1   0  -1  399.19   17.64
   1   0  -1  411.28   17.59
   1   0  -1  459.83   17.70
   1   0  -1  413.07   17.64
   1   0  -1  420.27   17.64
  -1   0   1  432.55   17.64
  -1   0   1  421.57   17.56
  -1   0   1  413.60   17.59
  -1   0   1  422.62   17.65
  -1   0   1  396.01   17.63
  -1   0   1  402.50   17.63
  -2   0  -1  511.19   21.64
  -2   0  -1  499.55   21.61
  -2   0  -1  527.78   21.63
  -2   0  -1  494.06   21.72
  -2   0  -1  501.32   21.69
  -2   0  -1  477.64   21.69
  -2   0  -1  542.29   21.74
   2   0   1  504.06   21.72
   2   0   1  510.01   21.70
   2   0   1  498.96   21.61
   2   0   1  502.45   21.70
   2   0   1  536.05   21.63
   2   0   1  535.77   21.74
  -3   0  -1 3508.68  148.16
  -3   0  -1 3655.44  148.31
  -3   0  -1 3554.69  148.15
  -3   0  -1 3490.19  148.22
  -3   0  -1 3468.49  148.11
   3   0   1 3569.01  148.26
   3   0   1 3483.79  148.23
   3   0   1 3381.80  148.14
   3   0   1 3537.38  148.11
  -4   0  -1 1517.06   63.92
  -4   0  -1 1567.11   64.06
  -4   0  -1 1420.82   63.73
  -4   0  -1 1481.71   63.83
   4   0   1 1524.41   63.93
   4   0   1 1534.53   63.75
   4   0   1 1506.94   63.96
   4   0   1 1526.41   63.85
  -5   0  -1  247.10   10.61
  -5   0  -1  258.28   10.82
  -5   0  -1  230.31   10.48
  -5   0  -1  223.37   10.50
   5   0   1  252.57   10.60
   5   0   1  230.89   10.63
   5   0   1  227.15   10.33
   5   0   1  238.36   10.53
  -6   0  -1  955.90   41.14
  -6   0  -1  859.88   41.36
  -6   0  -1  992.70   41.16
  -6   0  -1  998.15   41.26
   6   0   1 1005.68   41.35
   6   0   1  967.68   40.84
   6   0   1  980.11   40.91
   6   0   1  943.95   41.12
   6   0   1  975.31   41.23
  -7   0  -1  311.21   13.25
  -7   0  -1  272.35   13.45
  -7   0  -1  302.49   13.34
  -7   0  -1  291.41   13.26
   7   0   1  293.96   12.84
   7   0   1  295.03   13.29
   7   0   1  305.38   13.45
   7   0   1  301.81   12.94
  -8   0  -1  143.17    7.24
  -8   0  -1  126.00    7.36
  -8   0  -1  149.57    7.25
  -8   0  -1  156.58    7.25
   8   0   1  153.22    6.67
   8   0   1  151.13    7.46
   8   0   1  146.55    7.27
   8   0   1  149.63    6.91
  -9   0  -1  129.06    7.09
  -9   0  -1  146.82    7.42
   9   0   1  134.72    7.31
   9   0   1  132.46    7.02
   9   0   1  128.62    6.21
 -10   0  -1   30.05    3.53
 -10   0  -1   31.05    4.16
 -10   0  -1   28.61    4.67
 -10   0  -1   30.19    3.85
  10   0   1   27.94    2.39
  10   0   1   33.10    3.58
  10   0   1   28.01    4.40
 -11   0  -1    1.27    2.46
 -11   0  -1    0.29    2.61
 -11   0  -1    1.01    2.24
 -11   0  -1   -0.85    2.71
  11   0   1   -1.26    2.33
  11   0   1   -4.33    2.95
  11   0   1    1.62    1.41
 -12   0  -1    7.12    2.54
 -12   0  -1    1.47    3.50
 -12   0  -1   -0.48    3.40
  12   0   1    3.81    1.65
  12   0   1    4.14    3.05
  12   0   1    3.04    3.86
  12  -1  -1    8.37    4.62
  12  -1  -1    2.60    2.20
 -12   1   1    0.67    3.88
 -12   1   1    0.37    3.96
 -12   1   1    2.47    2.85
  11  -1  -1   10.18    3.56
  11  -1  -1   11.94    3.45
  11  -1  -1    7.92    1.85
 -11   1   1    5.04    2.40
 -11   1   1    9.56    3.55
 -11   1   1   10.13    2.62
 -11   1   1    9.41    3.66
  10  -1  -1   56.18    3.59
  10  -1  -1   61.70    5.04
  10  -1  -1   47.94    5.12
 -10   1   1   56.63    5.09
 -10   1   1   51.28    5.57
 -10   1   1   50.56    5.11
 -10   1   1   59.99    4.58
   9  -1  -1   23.45    4.02
   9  -1  -1   16.43    1.92
   9  -1  -1   19.17    3.48
  -9   1   1   16.50    3.60
  -9   1   1   16.68    3.39
  -9   1   1   17.73    3.73
  -9   1   1   14.12    2.65
   8  -1  -1    4.81    1.18
   8  -1  -1    7.74    1.61
   8  -1  -1    7.57    1.81
   8  -1  -1    6.71    1.81
  -8   1   1    6.10    1.92
  -8   1   1    5.69    1.77
  -8   1   1    5.97    1.49
  -8   1   1    7.97    1.64
   7  -1  -1    1.02    1.31
   7  -1  -1    0.75    1.48
   7  -1  -1    2.38    0.86
   7  -1  -1    1.78    1.17
  -7   1   1    1.33    0.63
  -7   1   1    0.11    1.36
  -7   1   1   -0.24    1.43
  -7   1   1    1.25    1.23
  -7   1   1   -0.77    0.99
   6  -1  -1    3.68    0.87
   6  -1  -1    4.14    1.36
   6  -1  -1    3.23    1.06
   6  -1  -1    4.35    1.21
  -6   1   1    0.72    0.88
  -6   1   1    2.42    0.62
  -6   1   1    3.32    0.83
  -6   1   1    3.93    1.31
   5  -1  -1    4.17    0.82
   5  -1  -1    4.33    1.05
   5  -1  -1    3.36    0.85
   5  -1  -1    2.88    1.06
   5  -1  -1    3.23    0.64
   5  -1  -1    2.25    0.73
  -5   1   1    2.91    0.63
  -5   1   1    3.46    0.92
  -5   1   1    4.34    0.89
  -5   1   1    3.32    0.88
  -5   1   1    4.68    1.15
   4  -1  -1  231.73   10.52
   4  -1  -1  243.34   10.86
   4  -1  -1  251.37   10.77
   4  -1  -1  235.36   10.45
   4  -1  -1  225.92   10.47
  -4   1   1  255.03   10.81
  -4   1   1  243.14   10.65
  -4   1   1  239.08   10.54
  -4   1   1  235.48   10.60
  -4   1   1  246.85   10.51
   3  -1  -1  105.98    4.81
   3  -1  -1  103.74    4.57
   3  -1  -1  107.77    4.58
   3  -1  -1  108.70    4.71
   3  -1  -1   84.49    4.54
  -3   1   1   97.61    4.60
  -3   1   1  110.13    4.62
  -3   1   1   91.32    4.72
  -3   1   1  101.75    4.68
  -3   1   1  103.63    4.74
   2  -1  -1   32.28    1.69
   2  -1  -1   34.56    1.68
   2  -1  -1   32.25    1.80
   2  -1  -1   35.17    1.63
   2  -1  -1   31.82    1.69
  -2   1   1   32.56    1.73
  -2   1   1   33.08    1.66
  -2   1   1   27.54    1.70
  -2   1   1   32.54    1.71
  -2   1   1   30.48    1.68
   1  -1  -1  147.39    6.18
   1  -1  -1  138.55    6.11
   1  -1  -1  139.02    6.03
   1  -1  -1  136.22    6.14
   1  -1  -1  145.98    6.16
   1  -1  -1  142.04    6.16
  -1   1   1  147.94    6.27
  -1   1   1  138.72    6.16
  -1   1   1  137.79    6.02
  -1   1   1  137.90    6.14
  -1   1   1  145.72    6.03
  -1   1   1  134.46    6.10
  -1   1   1  136.59    6.13
  -1  -1  -1  640.77   27.39
  -2  -1  -1 2029.67   87.46
  -2  -1  -1 2133.88   87.46
  -2  -1  -1 2054.75   87.38
  -2  -1  -1 2028.95   87.46
  -2  -1  -1 2139.12   87.48
  -2  -1  -1 1911.38   87.53
  -2  -1  -1 1964.64   87.49
  -2  -1  -1 2195.37   87.46
  -2  -1  -1 2045.12   87.46
  -2  -1  -1 2137.48   87.55
   2   1   1 2078.37   87.38
   2   1   1 2028.19   87.46
   2   1   1 2069.31   87.50
   2   1   1 2086.26   87.54
   2   1   1 2089.83   87.47
   2   1   1 2208.52   87.57
   2   1   1 2193.26   87.48
   2   1   1 1949.56   87.49
  -3  -1  -1  127.86    5.77
  -3  -1  -1  129.73    5.67
  -3  -1  -1  138.42    5.91
  -3  -1  -1  131.51    5.68
  -3  -1  -1  132.07    5.78
  -3  -1  -1  128.19    5.62
   3   1   1  129.38    5.67
   3   1   1  130.89    5.81
   3   1   1  125.18    5.81
   3   1   1  126.92    5.61
  -4  -1  -1 1154.43   47.58
  -4  -1  -1 1165.43   47.83
  -4  -1  -1 1137.14   47.98
  -4  -1  -1 1082.84   47.64
  -4  -1  -1 1121.97   47.80
   4   1   1 1124.20   47.84
   4   1   1 1104.12   47.64
   4   1   1 1090.46   47.64
   4   1   1 1142.58   47.87
   4   1   1 1151.68   47.81
  -5  -1  -1   45.12    2.31
  -5  -1  -1   47.40    2.74
  -5  -1  -1   50.26    2.29
  -5  -1  -1   48.38    2.83
  -5  -1  -1   40.73    2.20
  -5  -1  -1   45.71    2.54
   5   1   1   43.52    2.25
   5   1   1   46.04    2.57
   5   1   1   45.21    2.70
   5   1   1   45.38    2.27
   5   1   1   47.44    2.64
  -6  -1  -1    9.23    1.36
  -6  -1  -1   11.10    1.61
  -6  -1  -1    9.40    1.19
  -6  -1  -1    9.13    0.91
  -6  -1  -1    6.88    1.35
  -6  -1  -1    7.29    0.89
   6   1   1   10.01    1.24
   6   1   1    8.37    1.05
   6   1   1   12.39    1.93
   6   1   1   10.45    1.67
   6   1   1    9.21    0.95
   6   1   1    8.73    1.60
  -7  -1  -1   14.57    1.86
  -7  -1  -1    7.36    1.60
  -7  -1  -1   11.62    1.03
  -7  -1  -1   10.63    1.66
   7   1   1   12.01    1.42
   7   1   1    8.91    1.99
   7   1   1   10.14    1.03
   7   1   1   11.40    1.79
   7   1   1   11.26    1.28
  -8  -1  -1    3.34    1.49
  -8  -1  -1    5.05    1.70
  -8  -1  -1    5.19    1.35
  -8  -1  -1    2.07    1.39
   8   1   1    2.33    0.88
   8   1   1    4.59    1.32
   8   1   1    3.65    1.07
   8   1   1    4.03    1.68
  -9  -1  -1   19.01    2.48
  -9  -1  -1   18.21    3.18
  -9  -1  -1   18.96    2.95
  -9  -1  -1   17.99    3.00
   9   1   1   16.51    2.74
   9   1   1   21.25    1.88
   9   1   1   22.10    3.40
 -10  -1  -1   86.46    6.24
 -10  -1  -1   91.21    6.10
 -10  -1  -1   76.00    4.97
  10   1   1   81.05    5.92
  10   1   1   87.97    5.50
  10   1   1   84.40    4.38
 -11  -1  -1   20.19    3.29
 -11  -1  -1   23.60    5.21
 -11  -1  -1   34.03    4.97
 -11  -1  -1   18.87    3.41
  11   1   1   21.70    5.05
  11   1   1   27.86    2.61
  11   1   1   28.27    4.26
 -12  -1  -1    0.46    3.59
 -12  -1  -1   -7.44    3.47
 -12  -1  -1    4.78    3.25
  12   1   1    1.40    4.23
  12   1   1    2.44    2.96
  12   1   1   -0.45    1.54
  11  -2  -1   -1.72    1.58
  11  -2  -1   -7.43    3.30
 -11   2   1   -2.24    2.30
 -11   2   1    1.39    3.17
 -11   2   1    5.55    3.20
  10  -2  -1    9.20    3.16
  10  -2  -1   14.03    2.09
 -10   2   1    8.17    3.09
 -10   2   1    5.50    1.80
 -10   2   1   11.51    2.65
 -10   2   1    5.36    2.13
   9  -2  -1    1.79    1.09
   9  -2  -1   -0.06    1.96
  -9   2   1   -0.78    1.43
  -9   2   1    0.91    1.32
  -9   2   1   -0.61    1.37
  -9   2   1   -0.94    2.14
   8  -2  -1   14.79    2.50
   8  -2  -1   21.42    3.35
   8  -2  -1   24.29    3.00
  -8   2   1   19.74    2.71
  -8   2   1   20.58    2.48
  -8   2   1   22.18    3.10
  -8   2   1   17.88    2.22
   7  -2  -1    7.22    1.64
   7  -2  -1    6.24    1.23
   7  -2  -1    5.55    1.62
   7  -2  -1    4.58    1.69
  -7   2   1    6.00    1.14
  -7   2   1    5.65    1.20
  -7   2   1    7.24    1.38
  -7   2   1    5.76    1.59
  -7   2   1    4.37    1.56
   6  -2  -1    5.91    1.35
   6  -2  -1    5.52    0.81
   6  -2  -1    5.32    1.40
   6  -2  -1    5.20    1.06
  -6   2   1    4.22    1.10
  -6   2   1    6.08    1.18
  -6   2   1    5.51    0.99
  -6   2   1    4.76    1.72
  -6   2   1    4.42    1.25
   5  -2  -1   54.69    3.36
   5  -2  -1   50.58    2.62
   5  -2  -1   48.09    3.06
   5  -2  -1   53.64    2.88
   5  -2  -1   55.48    3.02
  -5   2   1   54.13    2.76
  -5   2   1   58.38    3.03
  -5   2   1   56.82    3.21
  -5   2   1   54.77    3.30
  -5   2   1   54.17    3.01
   4  -2  -1  735.05   31.32
   4  -2  -1  750.14   31.23
   4  -2  -1  713.53   31.08
   4  -2  -1  724.03   31.10
  -4   2   1  753.51   31.10
  -4   2   1  722.98   31.08
  -4   2   1  755.52   31.45
  -4   2   1  716.04   31.19
  -4   2   1  696.53   31.18
   3  -2  -1  353.45   15.59
   3  -2  -1  358.20   15.65
   3  -2  -1  356.92   15.72
  -3   2   1  347.87   15.63
  -3   2   1  352.99   15.63
  -3   2   1  344.62   15.51
  -3   2   1  396.73   15.64
  -3   2   1  388.01   15.84
   2  -2  -1   46.22    2.35
   2  -2  -1   50.60    2.53
   2  -2  -1   50.23    2.49
   2  -2  -1   53.97    2.52
   2  -2  -1   49.67    2.53
  -2   2   1   49.17    2.36
  -2   2   1   51.93    2.55
  -2   2   1   49.76    2.38
  -2   2   1   51.18    2.47
  -2   2   1   52.11    2.51
  -2   2   1   48.23    2.52
   1  -2  -1  247.37   10.71
   1  -2  -1  229.79   10.68
   1  -2  -1  237.65   10.78
   1  -2  -1  264.98   10.80
   1  -2  -1  245.34   10.71
   1  -2  -1  243.31   10.58
  -1   2   1  222.36   10.69
  -1   2   1  241.21   10.58
  -1   2   1  243.61   10.69
  -1   2   1  248.72   10.70
  -1   2   1  274.29   10.81
  -1   2   1  234.61   10.71
  -1   2   1  265.21   10.78
   0  -2  -1  475.78   20.51
   0  -2  -1  447.46   20.49
   0  -2  -1  499.76   20.50
   0  -2  -1  526.14   20.62
   0  -2  -1  457.92   20.48
   0  -2  -1  475.76   20.48
   0  -2  -1  522.85   20.62
   0  -2  -1  454.26   20.40
   0   2   1  477.10   20.44
   0   2   1  495.70   20.50
   0   2   1  519.90   20.54
   0   2   1  485.81   20.41
   0   2   1  485.25   20.49
   0   2   1  468.57   20.59
   0   2   1  432.35   20.47
  -1  -2  -1 2083.40   81.02
  -1  -2  -1 1893.73   80.79
  -1  -2  -1 1836.36   80.86
  -1  -2  -1 1880.24   80.78
  -1  -2  -1 1866.79   80.99
  -1  -2  -1 1937.36   80.91
  -1  -2  -1 1848.66   80.85
  -1  -2  -1 1960.96   80.94
  -1  -2  -1 1866.51   80.89
  -1  -2  -1 1843.47   80.84
  -1  -2  -1 1944.35   80.93
   1   2   1 1883.66   80.92
   1   2   1 1980.84   80.95
   1   2   1 1951.03   80.90
   1   2   1 1923.73   80.87
   1   2   1 1917.56   80.79
   1   2   1 1810.29   80.83
   1   2   1 2021.99   81.02
   1   2   1 1880.28   80.98
   1   2   1 2021.51   80.92
  -2  -2  -1 6652.76  279.19
  -2  -2  -1 6767.94  279.25
  -2  -2  -1 6832.59  279.19
  -2  -2  -1 6519.70  279.07
  -2  -2  -1 6462.86  279.35
  -2  -2  -1 6445.62  279.18
  -2  -2  -1 7106.96  279.21
  -2  -2  -1 6062.23  279.15
   2   2   1 6387.40  279.33
   2   2   1 6227.33  279.35
   2   2   1 7294.13  279.29
   2   2   1 7027.16  279.20
   2   2   1 6770.77  279.24
   2   2   1 6783.95  279.19
   2   2   1 6117.32  279.16
  -3  -2  -1  258.45   11.04
  -3  -2  -1  257.40   11.30
  -3  -2  -1  264.90   11.40
  -3  -2  -1  269.19   11.31
  -3  -2  -1  246.91   11.29
  -3  -2  -1  246.06   11.19
  -3  -2  -1  264.24   11.29
  -3  -2  -1  253.86   11.03
   3   2   1  265.87   11.04
   3   2   1  270.96   11.33
   3   2   1  261.45   11.21
   3   2   1  264.94   11.33
   3   2   1  234.21   11.25
   3   2   1  281.11   11.43
  -4  -2  -1   27.99    2.01
  -4  -2  -1   28.91    1.73
  -4  -2  -1   31.68    1.76
  -4  -2  -1   30.65    1.92
  -4  -2  -1   27.33    1.41
   4   2   1   29.87    1.85
   4   2   1   28.54    1.81
   4   2   1   27.08    1.87
   4   2   1   31.60    1.94
   4   2   1   28.67    1.41
   4   2   1   29.49    1.81
  -5  -2  -1  195.17    9.28
  -5  -2  -1  210.57    9.29
  -5  -2  -1  220.91    9.18
  -5  -2  -1  210.41    9.53
   5   2   1  194.62    8.95
   5   2   1  203.56    9.33
   5   2   1  212.75    9.30
  -6  -2  -1   31.37    2.46
  -6  -2  -1   34.28    2.79
  -6  -2  -1   34.22    2.23
  -6  -2  -1   35.26    2.16
   6   2   1   29.42    2.81
   6   2   1   36.33    1.94
   6   2   1   37.97    2.62
  -7  -2  -1  206.34    9.58
  -7  -2  -1  216.16    9.95
  -7  -2  -1  191.03    9.22
  -7  -2  -1  210.90    9.71
   7   2   1  208.12    9.14
   7   2   1  209.54    9.78
   7   2   1  218.77    9.70
  -8  -2  -1   11.83    2.24
  -8  -2  -1    7.63    1.48
  -8  -2  -1   10.30    1.83
  -8  -2  -1    4.81    1.26
   8   2   1    5.97    1.56
   8   2   1   10.15    1.35
   8   2   1    8.39    1.80
  -9  -2  -1    7.57    1.77
  -9  -2  -1    8.93    2.19
  -9  -2  -1    5.16    1.91
   9   2   1    7.98    1.56
   9   2   1    8.00    2.13
   9   2   1    5.41    1.75
 -10  -2  -1   31.62    4.84
 -10  -2  -1   30.61    3.87
 -10  -2  -1   38.24    4.51
 -10  -2  -1   30.43    3.48
  10   2   1   37.20    4.33
  10   2   1   30.49    4.15
  10   2   1   29.98    2.68
 -11  -2  -1    2.17    2.83
 -11  -2  -1    4.93    2.27
 -11  -2  -1    5.73    3.08
  11   2   1    4.68    1.64
  11   2   1    5.69    2.97
 -12  -2  -1    2.28    3.44
 -12  -2  -1    7.42    4.02
 -12  -2  -1    0.90    2.75
  12   2   1    2.73    3.33
  12   2   1    0.09    1.59
  12   2   1    0.14    3.51
  11  -3  -1    6.51    1.68
  11  -3  -1    8.88    3.68
 -11   3   1    6.16    2.46
 -11   3   1    8.48    3.06
 -11   3   1    5.50    2.24
  10  -3  -1    0.63    1.25
  10  -3  -1   -2.42    3.54
 -10   3   1    3.53    2.57
 -10   3   1    4.68    2.08
 -10   3   1    0.87    2.47
   9  -3  -1   30.59    3.81
   9  -3  -1   40.35    4.58
   9  -3  -1   36.31    2.53
  -9   3   1   37.42    3.45
  -9   3   1   41.24    4.40
  -9   3   1   29.89    3.56
  -9   3   1   31.63    3.04
   8  -3  -1   12.33    2.78
   8  -3  -1   11.00    1.51
  -8   3   1   16.50    2.86
  -8   3   1   10.65    2.18
  -8   3   1   11.64    2.47
  -8   3   1    8.06    1.79
   7  -3  -1  104.78    5.46
   7  -3  -1  108.66    5.66
   7  -3  -1   99.77    4.73
   7  -3  -1  103.55    4.66
  -7   3   1   88.81    5.41
  -7   3   1  100.49    5.12
  -7   3   1  106.65    5.40
  -7   3   1   96.36    5.29
  -7   3   1   90.60    4.67
   6  -3  -1   32.16    2.63
   6  -3  -1   26.03    1.80
   6  -3  -1   26.89    1.82
   6  -3  -1   28.02    2.71
  -6   3   1   25.65    2.01
  -6   3   1   28.27    2.18
  -6   3   1   29.01    2.33
  -6   3   1   29.68    1.88
   5  -3  -1   39.20    2.58
   5  -3  -1   37.32    2.22
   5  -3  -1   36.39    2.56
   5  -3  -1   36.14    2.02
  -5   3   1   40.10    2.23
  -5   3   1   44.44    2.88
  -5   3   1   37.99    2.42
  -5   3   1   39.72    2.75
  -5   3   1   36.37    2.26
   4  -3  -1    5.58    1.05
   4  -3  -1    4.27    0.83
   4  -3  -1    5.49    1.09
   4  -3  -1    5.84    1.21
  -4   3   1    6.47    1.11
  -4   3   1    4.39    1.03
  -4   3   1    4.96    1.05
  -4   3   1    4.88    0.97
  -4   3   1    6.83    1.05
   3  -3  -1   60.80    3.08
   3  -3  -1   54.66    2.94
   3  -3  -1   60.18    3.01
   3  -3  -1   57.75    3.14
  -3   3   1   60.33    3.10
  -3   3   1   58.89    2.95
  -3   3   1   55.93    3.03
  -3   3   1   62.84    3.01
  -3   3   1   55.21    2.86
   2  -3  -1    2.38    0.61
   2  -3  -1    1.59    0.57
   2  -3  -1    2.13    0.70
   2  -3  -1    2.54    0.66
   2  -3  -1    2.08    0.61
  -2   3   1    3.49    0.65
  -2   3   1    2.98    0.66
  -2   3   1    3.78    0.71
  -2   3   1    3.12    0.69
  -2   3   1    2.48    0.53
   1  -3  -1   15.79    1.08
   1  -3  -1   14.25    1.21
   1  -3  -1   17.47    1.27
   1  -3  -1   14.25    0.98
   1  -3  -1   15.26    1.04
  -1   3   1   16.98    1.15
  -1   3   1   14.46    1.22
  -1   3   1   15.44    1.24
  -1   3   1   14.94    0.92
  -1   3   1   14.37    1.16
   0  -3  -1  386.26   17.04
   0  -3  -1  377.57   17.07
   0  -3  -1  408.05   17.33
   0  -3  -1  391.87   17.15
   0  -3  -1  405.87   17.17
   0   3   1  399.41   17.08
   0   3   1  405.10   17.18
   0   3   1  391.07   17.05
   0   3   1  399.58   17.17
   0   3   1  428.95   17.26
   0   3   1  418.34   17.35
  -1  -3  -1  384.39   15.63
  -1  -3  -1  356.44   15.37
  -1  -3  -1  351.22   15.23
  -1  -3  -1  348.56   15.44
  -1  -3  -1  360.47   15.24
  -1  -3  -1  350.64   15.48
   1   3   1  381.35   15.52
   1   3   1  352.76   15.44
   1   3   1  337.06   15.36
   1   3   1  371.69   15.41
   1   3   1  362.54   15.49
  -2  -3  -1  116.34    5.14
  -2  -3  -1  106.55    5.04
  -2  -3  -1  107.31    4.75
  -2  -3  -1  106.04    4.83
  -2  -3  -1  109.09    5.01
  -2  -3  -1  105.86    4.86
  -2  -3  -1  104.70    5.00
   2   3   1  114.27    5.07
   2   3   1  107.25    4.84
   2   3   1  110.25    5.01
   2   3   1  109.38    5.06
   2   3   1  113.20    5.01
   2   3   1  107.74    4.75
  -3  -3  -1  335.48   15.14
  -3  -3  -1  360.35   15.48
  -3  -3  -1  344.01   15.38
  -3  -3  -1  351.47   15.08
  -3  -3  -1  368.44   15.48
  -3  -3  -1  357.67   15.38
   3   3   1  357.06   15.16
   3   3   1  348.60   15.36
   3   3   1  374.98   15.50
   3   3   1  349.72   15.37
  -4  -3  -1    0.56    0.62
  -4  -3  -1    0.39    0.55
  -4  -3  -1    0.43    0.77
  -4  -3  -1   -0.05    0.51
  -4  -3  -1    1.19    0.42
   4   3   1    0.15    0.74
   4   3   1   -0.23    0.65
   4   3   1    1.07    0.74
   4   3   1    0.59    1.11
  -5  -3  -1  207.13    9.34
  -5  -3  -1  201.23    9.41
  -5  -3  -1  207.96    9.38
  -5  -3  -1  215.73    9.54
   5   3   1  204.46    9.19
   5   3   1  194.98    9.48
   5   3   1  210.85    9.45
   5   3   1  200.06    8.95
   5   3   1  214.49    9.56
  -6  -3  -1  199.64    9.00
  -6  -3  -1  205.73    9.17
  -6  -3  -1  194.19    9.79
   6   3   1  197.80    9.06
   6   3   1  191.31    9.10
   6   3   1  194.07    8.63
  -7  -3  -1  105.79    5.16
  -7  -3  -1  101.44    5.58
  -7  -3  -1  105.30    5.43
  -7  -3  -1   99.84    5.31
   7   3   1  102.98    5.51
   7   3   1  105.45    5.46
   7   3   1  103.97    4.82
  -8  -3  -1   70.68    4.83
  -8  -3  -1   76.48    4.27
  -8  -3  -1   73.50    4.61
  -8  -3  -1   81.21    4.75
   8   3   1   77.80    4.73
   8   3   1   76.62    4.59
  -9  -3  -1    2.26    1.40
  -9  -3  -1    1.31    2.07
  -9  -3  -1    1.47    2.18
   9   3   1    1.54    1.08
   9   3   1    2.37    1.99
   9   3   1    0.60    1.77
 -10  -3  -1    5.45    1.84
 -10  -3  -1   10.20    2.97
 -10  -3  -1    5.44    1.77
  10   3   1    2.97    2.73
  10   3   1    3.87    2.21
  10   3   1    4.21    1.27
 -11  -3  -1   54.24    4.72
 -11  -3  -1   62.98    5.22
 -11  -3  -1   59.02    6.74
  11   3   1   65.70    3.94
  11   3   1   67.83    5.84
  11   3   1   70.93    5.66
 -12  -3  -1    3.49    4.05
 -12  -3  -1   -4.55    4.26
 -12  -3  -1   -2.63    2.43
  12   3   1    9.27    3.79
  12   3   1    1.07    3.83
  12   3   1    3.22    1.63
  11  -4  -1    2.38    1.84
  11  -4  -1   -6.04    3.74
 -11   4   1   -0.40    2.27
 -11   4   1    0.12    2.56
 -11   4   1   -4.26    3.14
  10  -4  -1    4.75    1.38
  10  -4  -1    3.95    2.68
 -10   4   1    6.47    1.76
 -10   4   1   -2.87    3.06
 -10   4   1    3.65    2.00
 -10   4   1    2.81    2.50
   9  -4  -1    2.43    2.21
   9  -4  -1    3.26    2.29
   9  -4  -1    4.41    1.35
  -9   4   1    4.95    1.97
  -9   4   1    2.91    1.48
  -9   4   1    2.51    2.18
  -9   4   1    4.83    2.07
   8  -4  -1   29.60    2.14
   8  -4  -1   36.34    3.51
   8  -4  -1   28.70    3.95
  -8   4   1   30.09    3.09
  -8   4   1   30.62    3.39
  -8   4   1   30.03    2.71
   7  -4  -1   18.24    1.75
   7  -4  -1   22.04    2.93
   7  -4  -1   16.42    2.80
   7  -4  -1   15.02    1.64
  -7   4   1   13.40    1.82
  -7   4   1   15.37    2.57
  -7   4   1   19.55    2.07
  -7   4   1   14.15    2.31
   6  -4  -1   65.63    3.33
   6  -4  -1   71.47    3.70
   6  -4  -1   67.19    4.17
  -6   4   1   67.05    3.96
  -6   4   1   71.57    3.83
  -6   4   1   65.02    3.86
  -6   4   1   67.83    3.59
   5  -4  -1  215.47   10.28
   5  -4  -1  231.64   10.26
   5  -4  -1  225.84   10.41
   5  -4  -1  226.76   10.07
  -5   4   1  218.26   10.09
  -5   4   1  220.11   10.00
  -5   4   1  236.49   10.12
  -5   4   1  222.86   10.77
  -5   4   1  223.86   10.22
   4  -4  -1    4.58    0.92
   4  -4  -1    3.63    1.21
   4  -4  -1    4.18    1.20
   4  -4  -1    5.70    1.14
  -4   4   1    4.52    1.08
  -4   4   1    4.38    0.87
  -4   4   1    3.56    0.83
  -4   4   1    4.02    0.93
  -4   4   1    3.91    0.93
   3  -4  -1  190.07    8.31
   3  -4  -1  177.39    8.21
   3  -4  -1  184.98    8.30
   3  -4  -1  173.57    8.30
  -3   4   1  180.31    8.22
  -3   4   1  180.13    8.15
  -3   4   1  186.61    8.29
  -3   4   1  187.89    8.38
  -3   4   1  180.35    8.06
   2  -4  -1  211.33    9.18
   2  -4  -1  203.15    9.04
   2  -4  -1  199.92    9.04
   2  -4  -1  200.06    9.10
  -2   4   1  201.61    8.91
  -2   4   1  193.53    8.99
  -2   4   1  197.79    8.99
  -2   4   1  215.72    9.23
  -2   4   1  210.09    9.20
   1  -4  -1  169.65    8.00
   1  -4  -1  170.80    7.84
   1  -4  -1  175.44    7.81
   1  -4  -1  170.10    7.71
  -1   4   1  171.39    7.68
  -1   4   1  184.61    7.92
  -1   4   1  171.72    7.76
  -1   4   1  171.17    7.78
  -1   4   1  192.87    8.07
   0  -4  -1  300.58   13.24
   0  -4  -1  292.08   13.02
   0  -4  -1  305.69   13.04
   0  -4  -1  299.56   12.86
   0   4   1  298.26   13.04
   0   4   1  299.88   12.96
   0   4   1  310.88   13.14
   0   4   1  303.36   13.06
   0   4   1  294.40   12.87
  -1  -4  -1   15.35    1.23
  -1  -4  -1   14.32    1.27
  -1  -4  -1   15.45    0.84
  -1  -4  -1   14.96    0.90
  -1  -4  -1   15.04    1.21
   1   4   1   15.52    0.90
   1   4   1   14.81    1.47
   1   4   1   15.25    1.29
   1   4   1   15.94    1.26
   1   4   1   14.68    1.18
  -2  -4  -1  795.03   33.96
  -2  -4  -1  828.15   33.79
  -2  -4  -1  774.69   33.39
  -2  -4  -1  778.26   33.39
  -2  -4  -1  773.89   33.58
  -2  -4  -1  785.10   33.76
  -2  -4  -1  801.36   33.80
   2   4   1  815.90   33.79
   2   4   1  800.34   33.75
   2   4   1  780.23   33.85
   2   4   1  778.77   33.77
  -3  -4  -1  396.45   17.19
  -3  -4  -1  401.45   17.57
  -3  -4  -1  429.42   17.77
  -3  -4  -1  420.17   17.58
  -3  -4  -1  412.90   17.25
  -3  -4  -1  365.83   17.53
  -3  -4  -1  392.53   17.27
   3   4   1  394.15   17.21
   3   4   1  390.18   17.26
   3   4   1  415.50   17.66
   3   4   1  409.55   17.55
   3   4   1  427.69   17.62
  -4  -4  -1    3.69    1.42
  -4  -4  -1    2.11    0.71
  -4  -4  -1    3.34    0.86
  -4  -4  -1    1.50    0.97
  -4  -4  -1    3.06    0.67
  -4  -4  -1    3.16    0.71
  -4  -4  -1    1.69    0.78
   4   4   1    2.73    1.32
   4   4   1    3.32    1.12
   4   4   1    2.82    0.95
   4   4   1    3.56    0.71
  -5  -4  -1  121.21    5.88
  -5  -4  -1  111.72    5.69
  -5  -4  -1  127.89    6.08
  -5  -4  -1  114.56    5.77
   5   4   1  116.25    5.26
   5   4   1  119.64    5.91
   5   4   1  111.66    5.45
  -6  -4  -1    9.12    1.92
  -6  -4  -1    8.26    1.64
  -6  -4  -1    6.82    1.31
  -6  -4  -1    7.15    1.54
   6   4   1    6.03    1.20
   6   4   1    4.28    1.13
   6   4   1    6.92    0.90
   6   4   1    9.51    1.88
  -7  -4  -1    2.45    1.57
  -7  -4  -1   -0.42    1.06
  -7  -4  -1   -0.80    1.57
  -7  -4  -1    1.88    1.37
   7   4   1    0.82    1.54
   7   4   1    0.31    1.52
   7   4   1    2.27    0.94
  -8  -4  -1    1.75    1.50
  -8  -4  -1    0.15    1.44
  -8  -4  -1    0.16    1.83
  -8  -4  -1   -2.22    1.98
   8   4   1    2.32    0.92
   8   4   1    2.11    1.50
   8   4   1   -0.02    1.50
  -9  -4  -1    9.39    1.94
  -9  -4  -1   13.54    2.64
  -9  -4  -1   14.37    2.62
   9   4   1   13.54    2.07
   9   4   1   15.08    2.96
   9   4   1   15.79    2.96
 -10  -4  -1   30.92    4.88
 -10  -4  -1   39.05    4.40
 -10  -4  -1   36.66    5.05
  10   4   1   39.04    4.88
  10   4   1   32.01    4.20
  10   4   1   38.57    2.94
 -11  -4  -1    6.28    3.69
 -11  -4  -1    1.72    2.25
  11   4   1    3.95    3.29
  11   4   1    6.11    1.64
  11   4   1    0.35    3.08
 -12  -4  -1   -1.61    2.86
 -12  -4  -1   -6.22    3.68
 -12  -4  -1  -10.17    4.03
  12   4   1   -2.00    3.07
  12   4   1    0.20    1.86
  11  -5  -1    2.94    1.62
  11  -5  -1   -3.58    3.95
 -11   5   1   -4.24    2.58
 -11   5   1    3.07    3.51
  10  -5  -1    2.18    1.69
  10  -5  -1    1.70    3.56
  10  -5  -1   -2.98    3.43
 -10   5   1    1.82    2.06
 -10   5   1    4.83    3.24
 -10   5   1    3.72    2.72
 -10   5   1    1.08    2.52
   9  -5  -1   12.72    3.19
   9  -5  -1    8.85    2.69
   9  -5  -1   11.15    2.02
  -9   5   1   11.17    2.64
  -9   5   1   10.52    2.31
  -9   5   1   12.18    2.36
  -9   5   1   13.51    2.46
   8  -5  -1   15.11    2.61
   8  -5  -1   19.12    2.17
   8  -5  -1   19.25    3.31
  -8   5   1   16.47    2.32
  -8   5   1   22.30    3.18
  -8   5   1   18.99    2.48
  -8   5   1   19.95    2.68
   7  -5  -1   71.73    4.02
   7  -5  -1   72.09    4.55
   7  -5  -1   76.25    3.75
   7  -5  -1   81.43    5.01
  -7   5   1   77.18    4.90
  -7   5   1   66.88    4.09
  -7   5   1   73.13    4.23
  -7   5   1   76.86    4.71
   6  -5  -1    6.29    1.56
   6  -5  -1    3.61    1.14
   6  -5  -1    4.83    1.59
   6  -5  -1    5.85    0.97
  -6   5   1    3.69    1.45
  -6   5   1    6.34    1.42
  -6   5   1    2.87    1.43
  -6   5   1    5.86    1.27
   5  -5  -1    0.68    1.10
   5  -5  -1    0.35    0.72
   5  -5  -1    3.73    1.53
  -5   5   1    3.24    1.41
  -5   5   1    2.84    1.19
  -5   5   1    1.02    0.83
  -5   5   1    1.20    0.93
   4  -5  -1    0.87    0.91
   4  -5  -1   -0.44    1.01
   4  -5  -1    2.39    1.28
   4  -5  -1    0.59    0.70
  -4   5   1   -0.56    0.89
  -4   5   1    0.30    0.80
  -4   5   1   -0.28    1.10
  -4   5   1    0.38    0.81
   3  -5  -1   26.74    2.08
   3  -5  -1   23.35    2.14
   3  -5  -1   23.72    2.12
   3  -5  -1   27.43    2.45
  -3   5   1   26.50    1.81
  -3   5   1   23.99    2.13
  -3   5   1   22.52    1.65
   2  -5  -1  277.82   12.62
   2  -5  -1  283.52   12.67
   2  -5  -1  298.44   12.78
   2  -5  -1  286.32   12.85
  -2   5   1  288.07   12.55
  -2   5   1  291.83   12.83
  -2   5   1  295.24   12.67
  -2   5   1  284.15   12.67
   1  -5  -1  431.81   18.51
   1  -5  -1  438.03   18.72
   1  -5  -1  408.91   18.42
   1  -5  -1  413.47   18.31
  -1   5   1  441.15   18.61
  -1   5   1  433.74   18.47
  -1   5   1  418.73   18.44
  -1   5   1  428.77   18.35
   0  -5  -1  172.63    7.98
   0  -5  -1  179.62    7.97
   0  -5  -1  192.66    8.36
   0  -5  -1  175.56    7.71
   0  -5  -1  181.27    8.05
   0   5   1  170.18    8.10
   0   5   1  171.58    8.06
   0   5   1  179.34    7.89
   0   5   1  177.99    7.97
   0   5   1  170.58    7.74
  -1  -5  -1  565.35   23.96
  -1  -5  -1  561.35   24.36
  -1  -5  -1  574.50   24.37
  -1  -5  -1  560.27   24.27
  -1  -5  -1  551.80   23.96
  -1  -5  -1  586.54   24.67
   1   5   1  552.13   23.96
   1   5   1  560.83   24.36
   1   5   1  589.01   24.48
   1   5   1  574.08   24.37
   1   5   1  559.40   24.29
  -2  -5  -1   10.00    1.74
  -2  -5  -1   10.36    1.43
  -2  -5  -1   10.73    1.36
  -2  -5  -1   10.87    1.38
  -2  -5  -1   12.04    1.48
   2   5   1   11.05    1.53
   2   5   1   12.69    1.32
   2   5   1    9.86    1.39
   2   5   1   11.59    1.33
  -3  -5  -1  474.86   20.19
  -3  -5  -1  479.72   19.95
  -3  -5  -1  457.26   19.58
  -3  -5  -1  455.51   19.35
  -3  -5  -1  456.89   19.98
  -3  -5  -1  446.23   19.35
  -3  -5  -1  454.60   19.93
   3   5   1  453.44   19.88
   3   5   1  444.40   19.94
   3   5   1  465.36   19.36
   3   5   1  455.47   19.95
   3   5   1  449.80   19.99
  -4  -5  -1    7.50    1.59
  -4  -5  -1    7.55    1.25
  -4  -5  -1   10.80    1.59
  -4  -5  -1    8.48    1.75
  -4  -5  -1    8.90    1.20
  -4  -5  -1    8.31    1.21
   4   5   1    9.12    1.57
   4   5   1    9.64    1.20
   4   5   1    8.61    1.53
  -5  -5  -1    2.45    1.05
  -5  -5  -1    1.49    1.20
  -5  -5  -1    3.34    1.03
  -5  -5  -1    3.22    1.41
   5   5   1    2.52    1.03
   5   5   1    2.14    0.94
   5   5   1    2.74    0.80
   5   5   1    2.85    1.00
  -6  -5  -1   -0.50    1.60
  -6  -5  -1    0.64    1.06
  -6  -5  -1    0.43    1.10
  -6  -5  -1   -2.06    1.50
   6   5   1    3.15    1.29
   6   5   1    1.11    0.78
   6   5   1    0.06    0.99
   6   5   1    1.85    1.35
  -7  -5  -1    2.12    1.32
  -7  -5  -1    0.92    1.14
  -7  -5  -1   -1.09    1.76
  -7  -5  -1    0.94    1.65
   7   5   1   -0.11    0.81
   7   5   1    0.33    1.36
   7   5   1    1.14    1.50
  -8  -5  -1   60.87    4.64
  -8  -5  -1   43.94    3.91
  -8  -5  -1   57.87    4.64
   8   5   1   57.54    4.21
   8   5   1   57.76    4.04
   8   5   1   57.44    3.10
  -9  -5  -1    2.68    2.48
  -9  -5  -1    7.39    2.88
  -9  -5  -1    5.65    2.00
   9   5   1    4.86    2.33
   9   5   1    2.85    1.14
   9   5   1    0.73    2.20
 -10  -5  -1    1.09    3.10
 -10  -5  -1    1.69    3.60
  10   5   1    0.47    1.26
  10   5   1   -2.64    3.12
 -11  -5  -1   10.74    4.02
 -11  -5  -1    6.26    2.53
  11   5   1    4.99    3.72
  11   5   1   15.02    2.71
  11  -6  -1   -0.48    1.98
  11  -6  -1   -1.24    4.39
 -11   6   1    2.63    3.79
  10  -6  -1    6.49    1.81
  10  -6  -1    7.98    3.07
  10  -6  -1    5.02    3.35
 -10   6   1    6.66    4.95
 -10   6   1    4.00    2.94
 -10   6   1    2.22    2.21
   9  -6  -1   17.02    3.04
   9  -6  -1   11.91    1.73
   9  -6  -1   10.96    3.94
  -9   6   1   12.04    2.36
  -9   6   1   13.96    2.91
  -9   6   1   15.74    2.65
  -9   6   1   13.33    2.61
   8  -6  -1    9.90    2.72
   8  -6  -1    5.31    2.79
   8  -6  -1    3.54    1.35
  -8   6   1    4.30    2.00
  -8   6   1    4.48    1.86
  -8   6   1    4.20    1.57
  -8   6   1    5.75    2.10
   7  -6  -1   35.46    3.90
   7  -6  -1   30.78    3.96
   7  -6  -1   30.70    2.80
   7  -6  -1   35.55    2.42
  -7   6   1   36.22    3.13
  -7   6   1   32.41    3.04
  -7   6   1   33.93    3.30
  -7   6   1   43.41    3.57
   6  -6  -1   -0.03    1.01
   6  -6  -1    0.25    0.94
   6  -6  -1    1.37    1.71
   6  -6  -1    1.85    1.83
  -6   6   1    0.93    1.43
  -6   6   1    1.28    1.06
  -6   6   1    0.20    1.32
   5  -6  -1  169.47    8.01
   5  -6  -1  155.85    7.80
   5  -6  -1  165.47    8.03
  -5   6   1  162.01    7.73
  -5   6   1  170.34    7.80
   4  -6  -1    2.95    1.01
   4  -6  -1    1.04    1.39
  -4   6   1    2.13    0.97
  -4   6   1    3.85    1.43
  -4   6   1    2.38    0.95
  -4   6   1    2.03    1.14
   3  -6  -1  325.22   14.49
   3  -6  -1  294.53   14.87
   3  -6  -1  319.66   14.50
   3  -6  -1  336.05   14.73
  -3   6   1  330.81   14.75
  -3   6   1  329.48   14.35
  -3   6   1  336.00   14.51
  -3   6   1  345.69   14.48
   2  -6  -1   45.76    3.03
   2  -6  -1   42.98    3.00
   2  -6  -1   46.33    2.92
   2  -6  -1   45.39    2.69
  -2   6   1   44.66    2.69
  -2   6   1   42.47    2.93
  -2   6   1   42.80    2.63
  -2   6   1   48.44    3.03
   1  -6  -1   87.57    4.53
   1  -6  -1   89.05    4.66
   1  -6  -1   82.77    4.46
   1  -6  -1   82.25    4.14
  -1   6   1   86.35    4.46
  -1   6   1   87.58    4.32
  -1   6   1   88.68    4.47
  -1   6   1   87.81    4.30
   0  -6  -1   11.45    2.05
   0  -6  -1   13.16    1.27
   0  -6  -1   11.84    1.71
   0  -6  -1   12.83    1.14
   0   6   1   14.24    1.55
   0   6   1    8.48    1.88
   0   6   1   13.47    1.43
   0   6   1   13.56    1.47
   0   6   1   11.26    1.38
  -1  -6  -1   35.14    2.27
  -1  -6  -1   38.91    2.85
  -1  -6  -1   40.34    2.57
  -1  -6  -1   39.19    1.91
  -1  -6  -1   36.90    1.83
  -1  -6  -1   36.19    2.67
   1   6   1   36.71    1.85
   1   6   1   40.43    2.54
   1   6   1   37.73    2.74
   1   6   1   41.57    2.52
   1   6   1   39.96    2.48
  -2  -6  -1  106.32    5.49
  -2  -6  -1  109.96    5.71
  -2  -6  -1  107.05    5.19
  -2  -6  -1  108.29    5.63
  -2  -6  -1  118.55    5.35
   2   6   1  102.93    5.25
   2   6   1  109.10    5.49
   2   6   1  104.73    5.38
  -3  -6  -1  307.67   13.89
  -3  -6  -1  316.78   13.65
  -3  -6  -1  293.24   13.28
   3   6   1  305.30   13.70
   3   6   1  301.13   13.58
  -4  -6  -1   58.62    3.31
  -4  -6  -1   50.64    3.91
  -4  -6  -1   54.24    3.40
  -4  -6  -1   58.02    3.01
   4   6   1   55.22    2.75
   4   6   1   55.38    3.31
  -5  -6  -1  152.40    8.53
  -5  -6  -1  157.66    7.10
  -5  -6  -1  164.79    7.88
  -5  -6  -1  152.19    7.25
  -5  -6  -1  160.07    7.92
  -5  -6  -1  168.26    7.97
  -5  -6  -1  168.42    7.31
   5   6   1  165.99    7.94
   5   6   1  158.04    7.13
   5   6   1  162.03    7.75
   5   6   1  159.26    7.11
  -6  -6  -1   90.99    5.23
  -6  -6  -1   89.38    5.32
  -6  -6  -1   91.90    5.08
  -6  -6  -1   90.75    5.27
   6   6   1   84.31    4.22
   6   6   1   86.88    4.93
   6   6   1   83.12    4.42
   6   6   1   86.82    5.04
  -7  -6  -1    4.93    1.31
  -7  -6  -1    3.98    1.56
  -7  -6  -1    3.60    1.94
  -7  -6  -1   -1.20    2.02
   7   6   1    4.09    1.62
   7   6   1    2.67    1.55
   7   6   1    4.63    1.07
   7   6   1    5.78    1.50
  -8  -6  -1   -0.86    1.47
  -8  -6  -1   -0.57    1.92
  -8  -6  -1    0.39    1.93
  -8  -6  -1    0.02    1.67
   8   6   1   -0.09    1.81
   8   6   1    1.21    1.01
  -9  -6  -1    2.33    2.28
  -9  -6  -1    1.63    3.07
  -9  -6  -1    8.15    2.17
  -9  -6  -1    2.90    3.07
   9   6   1    5.86    1.28
   9   6   1    3.34    2.27
 -10  -6  -1    9.45    2.46
 -10  -6  -1    4.64    3.55
  10   6   1    9.35    2.74
  10   6   1   14.87    2.56
 -11  -6  -1    1.87    2.56
 -11  -6  -1    7.72    4.23
  11   6   1    6.00    1.69
  11   6   1    7.62    3.21
  10  -7  -1   -4.63    3.73
  10  -7  -1    3.39    4.26
 -10   7   1    2.58    2.58
 -10   7   1    2.06    3.67
   9  -7  -1    5.78    3.36
   9  -7  -1    7.12    3.20
  -9   7   1    4.23    2.40
  -9   7   1    7.01    2.27
  -9   7   1    3.33    2.60
  -9   7   1    5.13    2.64
   8  -7  -1   16.25    3.19
   8  -7  -1   24.60    4.11
  -8   7   1   13.55    2.97
  -8   7   1   18.63    3.12
  -8   7   1   16.75    3.70
  -8   7   1   21.21    3.40
   7  -7  -1    3.99    2.11
   7  -7  -1    2.30    1.99
   7  -7  -1    1.75    1.93
  -7   7   1    3.24    1.71
  -7   7   1    3.26    1.89
  -7   7   1    1.74    1.72
  -7   7   1    5.96    1.62
   6  -7  -1   75.97    4.99
   6  -7  -1   67.57    4.47
   6  -7  -1   74.24    4.91
  -6   7   1   70.19    4.23
  -6   7   1   65.11    4.40
  -6   7   1   73.54    4.56
  -6   7   1   70.43    4.20
   5  -7  -1    0.59    1.06
   5  -7  -1    1.55    1.72
   5  -7  -1    3.64    1.96
  -5   7   1    2.22    1.64
  -5   7   1    1.93    1.45
  -5   7   1    1.28    1.28
   4  -7  -1  181.45    8.34
   4  -7  -1  145.76    8.10
   4  -7  -1  175.06    8.15
  -4   7   1  177.40    8.31
  -4   7   1  173.37    7.89
  -4   7   1  171.40    7.93
  -4   7   1  161.31    8.39
   3  -7  -1   59.96    3.70
   3  -7  -1   64.02    3.62
   3  -7  -1   59.86    3.84
  -3   7   1   64.36    3.79
  -3   7   1   58.86    3.48
  -3   7   1   58.92    3.83
  -3   7   1   51.83    3.23
   2  -7  -1   95.04    4.58
   2  -7  -1   86.42    4.82
   2  -7  -1   85.76    4.95
  -2   7   1   89.40    4.47
  -2   7   1   89.97    4.48
  -2   7   1   92.02    4.68
  -2   7   1   80.57    4.67
   1  -7  -1    8.98    1.44
   1  -7  -1   12.63    1.71
  -1   7   1    8.53    1.27
  -1   7   1    9.13    1.84
  -1   7   1    8.98    1.55
  -1   7   1    9.09    1.77
   0  -7  -1   68.33    3.81
   0  -7  -1   66.88    3.35
   0  -7  -1   72.57    4.09
   0   7   1   63.22    4.03
   0   7   1   78.09    4.16
   0   7   1   68.87    3.88
   0   7   1   72.45    3.83
  -1  -7  -1   33.66    2.81
  -1  -7  -1   36.61    2.35
  -1  -7  -1   35.97    3.01
  -1  -7  -1   36.71    1.77
  -1  -7  -1   32.61    2.64
   1   7   1   30.77    3.38
   1   7   1   40.42    2.44
   1   7   1   34.60    2.48
   1   7   1   34.44    2.52
  -2  -7  -1  214.25   10.10
  -2  -7  -1  212.79    9.76
  -2  -7  -1  211.36    9.71
  -2  -7  -1  214.33    9.62
   2   7   1  205.44    9.79
  -3  -7  -1    1.88    1.32
  -3  -7  -1    1.67    1.55
  -3  -7  -1    1.22    1.05
  -3  -7  -1    0.72    0.97
   3   7   1    1.06    1.05
   3   7   1    0.02    1.38
   3   7   1   -0.25    1.30
  -4  -7  -1   64.59    4.28
  -4  -7  -1   65.86    4.22
  -4  -7  -1   65.56    3.55
  -4  -7  -1   66.91    4.00
   4   7   1   56.47    3.04
   4   7   1   61.10    3.77
   4   7   1   61.94    3.78
  -5  -7  -1   48.24    3.39
  -5  -7  -1   48.99    3.71
  -5  -7  -1   48.17    2.90
  -5  -7  -1   45.77    3.40
  -5  -7  -1   49.39    3.90
   5   7   1   47.95    2.66
   5   7   1   48.95    3.36
   5   7   1   48.88    3.31
  -6  -7  -1    0.61    1.40
  -6  -7  -1    1.06    2.08
  -6  -7  -1    0.94    1.41
  -6  -7  -1    0.87    1.36
   6   7   1    0.15    1.92
   6   7   1    4.21    1.53
   6   7   1    1.50    0.86
  -7  -7  -1   46.08    4.45
  -7  -7  -1   35.32    3.32
  -7  -7  -1   33.82    4.17
  -7  -7  -1   35.31    3.28
   7   7   1   36.16    3.68
   7   7   1   35.69    3.24
  -8  -7  -1    6.00    2.00
  -8  -7  -1    8.36    2.03
  -8  -7  -1    8.34    2.50
  -8  -7  -1   12.50    2.38
   8   7   1    9.68    2.27
   8   7   1   10.02    1.42
  -9  -7  -1   17.56    3.52
  -9  -7  -1   15.88    2.84
  -9  -7  -1   24.14    5.20
  -9  -7  -1   18.60    4.79
   9   7   1   23.94    2.30
   9   7   1   12.71    2.82
 -10  -7  -1    6.50    4.13
 -10  -7  -1    6.28    2.70
  10   7   1    1.53    2.92
  10   7   1    3.69    1.67
 -11  -7  -1   15.86    3.24
 -11  -7  -1   12.05    4.76
  11   7   1    7.64    4.29
  10  -8  -1    1.33    4.27
  10  -8  -1    5.67    4.40
 -10   8   1    4.02    2.89
   9  -8  -1    2.48    3.39
   9  -8  -1    2.32    3.27
  -9   8   1    4.53    3.21
  -9   8   1    2.80    2.33
   8  -8  -1    7.93    2.85
  -8   8   1   12.05    2.57
  -8   8   1    9.24    2.55
  -8   8   1   11.74    2.58
   7  -8  -1    2.79    2.62
   7  -8  -1    7.22    2.62
  -7   8   1   -2.78    1.92
  -7   8   1    0.00    1.66
  -7   8   1    1.84    2.10
  -7   8   1    0.82    1.98
   6  -8  -1    1.92    2.26
   6  -8  -1   -0.47    2.12
   6  -8  -1    3.67    1.63
  -6   8   1    5.09    1.91
  -6   8   1    0.44    1.68
  -6   8   1    2.44    1.50
  -6   8   1    5.09    1.83
   5  -8  -1    2.57    1.20
   5  -8  -1    8.16    2.31
   5  -8  -1    6.79    2.29
  -5   8   1   -1.11    1.44
  -5   8   1    0.57    1.61
  -5   8   1    4.06    1.34
  -5   8   1    2.73    1.55
   4  -8  -1   38.07    3.26
   4  -8  -1   33.78    2.79
   4  -8  -1   40.42    3.49
  -4   8   1   39.04    2.71
  -4   8   1   33.84    2.97
  -4   8   1   34.08    2.97
  -4   8   1   37.84    2.91
   3  -8  -1    3.05    1.72
   3  -8  -1    1.24    1.69
   3  -8  -1    2.14    1.54
  -3   8   1    4.79    1.54
  -3   8   1    2.87    1.15
  -3   8   1    4.69    1.41
   2  -8  -1  164.93    8.22
   2  -8  -1  162.47    7.89
   2  -8  -1  167.15    8.47
  -2   8   1  166.00    8.06
  -2   8   1  177.03    8.31
  -2   8   1  173.13    8.02
   1  -8  -1   33.73    2.34
   1  -8  -1   37.80    3.27
   1  -8  -1   34.15    3.26
   1  -8  -1   34.62    2.73
  -1   8   1   27.12    2.48
  -1   8   1   40.08    2.81
  -1   8   1   32.72    2.82
   0  -8  -1  121.51    5.77
   0  -8  -1  118.52    6.07
   0  -8  -1  111.69    5.32
   0  -8  -1  121.81    6.26
   0   8   1  114.00    5.90
   0   8   1  123.23    6.03
   0   8   1  106.65    5.94
   0   8   1  108.59    5.72
  -1  -8  -1   90.69    4.97
  -1  -8  -1   94.87    5.28
  -1  -8  -1   97.31    5.27
   1   8   1   94.49    4.88
   1   8   1   91.94    4.87
   1   8   1   92.28    4.98
   1   8   1   85.27    4.95
  -2  -8  -1   35.97    2.72
  -2  -8  -1   44.07    3.18
  -2  -8  -1   38.75    3.07
  -2  -8  -1   41.34    3.41
   2   8   1   35.05    2.99
   2   8   1   41.17    3.36
   2   8   1   38.30    3.13
  -3  -8  -1   46.80    3.72
  -3  -8  -1   28.12    4.21
  -3  -8  -1   43.73    3.31
  -3  -8  -1   42.81    3.35
   3   8   1   47.28    3.49
   3   8   1   43.18    3.59
   3   8   1   45.72    3.15
  -4  -8  -1    3.07    1.91
  -4  -8  -1    0.18    1.72
  -4  -8  -1    2.91    1.76
  -4  -8  -1    0.97    1.58
   4   8   1   -0.81    1.09
   4   8   1    0.91    0.93
   4   8   1   -1.25    1.35
  -5  -8  -1   40.99    3.25
  -5  -8  -1   40.35    4.13
  -5  -8  -1   46.52    3.40
  -5  -8  -1   48.44    3.90
  -5  -8  -1   41.49    3.48
   5   8   1   39.20    3.76
   5   8   1   39.51    2.51
   5   8   1   42.14    3.35
  -6  -8  -1   81.11    5.30
  -6  -8  -1   83.34    5.36
  -6  -8  -1   94.06    5.85
  -6  -8  -1  100.67    5.94
   6   8   1   88.03    4.22
   6   8   1   83.03    5.11
   6   8   1   67.83    4.98
  -7  -8  -1    1.00    2.55
  -7  -8  -1    3.67    2.76
  -7  -8  -1    0.87    1.68
  -7  -8  -1    1.17    2.70
   7   8   1    0.93    1.64
   7   8   1    1.24    2.07
   7   8   1    1.70    1.23
  -8  -8  -1    6.88    2.15
  -8  -8  -1    6.18    2.33
  -8  -8  -1    8.00    3.09
   8   8   1    6.47    2.22
   8   8   1    6.43    1.52
  -9  -8  -1   12.99    3.25
  -9  -8  -1    5.21    3.01
  -9  -8  -1    6.63    2.44
   9   8   1    4.24    1.45
   9   8   1    4.81    2.61
 -10  -8  -1   13.59    4.82
 -10  -8  -1   -0.86    4.00
  10   8   1    4.94    1.61
  10   8   1    8.14    4.51
   9  -9  -1   -6.48    4.04
   9  -9  -1    4.66    4.00
  -9   9   1    2.56    2.56
   8  -9  -1   52.91    5.85
   8  -9  -1   50.80    5.70
  -8   9   1   48.84    5.03
  -8   9   1   34.21    4.24
   7  -9  -1   18.90    3.38
   7  -9  -1   22.62    4.74
  -7   9   1   21.28    3.51
  -7   9   1   28.05    4.59
  -7   9   1   25.87    4.03
  -7   9   1   18.52    3.61
   6  -9  -1   -0.47    1.88
   6  -9  -1   -3.36    2.34
   6  -9  -1    1.62    2.86
  -6   9   1    3.17    2.32
  -6   9   1    1.11    1.66
  -6   9   1   -2.15    1.86
  -6   9   1    1.44    1.86
   5  -9  -1    5.72    2.15
   5  -9  -1    5.90    2.25
   5  -9  -1    6.71    1.54
  -5   9   1    4.51    1.58
  -5   9   1    7.61    1.98
  -5   9   1    5.25    2.21
  -5   9   1    7.29    2.34
   4  -9  -1    0.37    1.78
   4  -9  -1    1.71    1.94
   4  -9  -1   -0.47    2.02
  -4   9   1    3.08    1.29
  -4   9   1    5.69    2.01
  -4   9   1    1.06    1.88
   3  -9  -1  122.11    6.68
   3  -9  -1  134.76    7.08
   3  -9  -1  132.72    7.00
  -3   9   1  128.37    6.79
  -3   9   1  131.26    6.65
  -3   9   1  136.26    6.95
  -3   9   1  132.46    6.53
   2  -9  -1    1.55    1.72
   2  -9  -1    2.09    1.74
   2  -9  -1    4.82    1.55
   2  -9  -1    4.34    1.63
  -2   9   1    1.03    1.28
  -2   9   1    3.72    1.47
  -2   9   1    6.06    1.75
  -2   9   1    2.25    1.22
   1  -9  -1  208.78   10.96
   1  -9  -1  212.00   10.47
   1  -9  -1  222.31   10.78
   1  -9  -1  224.48   10.18
  -1   9   1  245.50   10.94
  -1   9   1  227.86   10.64
  -1   9   1  240.64   10.68
  -1   9   1  237.58   10.56
   0  -9  -1  145.56    7.21
   0  -9  -1  139.34    7.01
   0  -9  -1  138.24    6.29
   0  -9  -1  133.55    6.98
   0  -9  -1  137.30    7.35
   0   9   1  138.01    6.83
   0   9   1  127.76    7.05
   0   9   1  138.82    7.08
   0   9   1  145.99    7.09
  -1  -9  -1   44.50    3.61
  -1  -9  -1   40.01    5.63
  -1  -9  -1   39.20    3.52
  -1  -9  -1   51.39    4.02
   1   9   1   45.44    3.55
   1   9   1   38.24    3.06
   1   9   1   42.23    3.16
  -2  -9  -1    8.48    2.20
  -2  -9  -1   13.59    2.38
  -2  -9  -1   12.55    2.63
  -2  -9  -1   13.08    2.20
   2   9   1   12.57    2.06
   2   9   1   17.57    2.78
   2   9   1   14.27    2.55
  -3  -9  -1   11.47    2.02
  -3  -9  -1   10.73    2.38
  -3  -9  -1   15.27    3.11
   3   9   1    9.23    1.74
   3   9   1   14.38    2.59
   3   9   1   11.09    2.12
  -4  -9  -1    9.75    2.40
  -4  -9  -1   15.83    3.16
  -4  -9  -1    7.49    1.79
  -4  -9  -1    9.13    2.40
   4   9   1   10.59    2.21
   4   9   1    7.69    2.18
  -5  -9  -1   17.48    2.93
  -5  -9  -1   19.32    3.72
  -5  -9  -1   15.01    2.80
   5   9   1   12.55    2.67
   5   9   1   19.40    2.99
   5   9   1   17.02    1.82
  -6  -9  -1    1.56    1.94
  -6  -9  -1    0.31    1.89
  -6  -9  -1   -0.53    2.73
  -6  -9  -1    1.03    1.81
   6   9   1    1.71    1.65
   6   9   1    0.10    1.94
   6   9   1   -0.41    1.17
  -7  -9  -1    0.30    1.92
  -7  -9  -1    0.96    1.86
  -7  -9  -1    1.64    3.16
   7   9   1    0.76    1.93
   7   9   1    1.35    1.33
  -8  -9  -1    7.74    3.18
  -8  -9  -1    1.65    2.24
  -8  -9  -1    3.02    3.50
   8   9   1   -1.22    3.06
   8   9   1    2.40    2.26
   8   9   1    2.68    1.54
  -9  -9  -1   17.25    4.39
  -9  -9  -1   12.06    3.90
  -9  -9  -1   14.73    3.86
   9   9   1   18.42    2.92
   9   9   1   22.26    4.92
   8 -10  -1   32.49    6.26
   8 -10  -1   27.46    5.91
  -8  10   1   20.45    4.18
   7 -10  -1   -1.05    3.82
  -7  10   1    5.80    2.97
  -7  10   1   -3.68    2.91
  -7  10   1    1.09    3.06
   6 -10  -1   -4.57    3.83
   6 -10  -1    1.92    3.05
   6 -10  -1    0.88    1.65
  -6  10   1    2.77    2.45
  -6  10   1    3.72    2.26
  -6  10   1    2.95    2.04
  -6  10   1    4.35    2.56
   5 -10  -1    3.95    2.24
   5 -10  -1    1.11    1.59
   5 -10  -1    2.00    2.52
  -5  10   1    5.05    2.43
  -5  10   1    1.91    2.28
  -5  10   1    4.20    2.03
  -5  10   1    3.33    1.55
   4 -10  -1   -0.13    1.47
   4 -10  -1    0.74    2.62
   4 -10  -1    0.86    1.83
  -4  10   1    0.41    1.58
  -4  10   1   -0.63    1.40
  -4  10   1   -2.33    2.07
  -4  10   1    0.55    1.90
   3 -10  -1   -0.92    2.00
   3 -10  -1   -0.56    1.82
   3 -10  -1   -3.31    2.07
   3 -10  -1   -0.46    1.81
  -3  10   1   -0.97    1.50
  -3  10   1   -0.96    1.69
  -3  10   1   -0.67    1.91
  -3  10   1    1.40    2.29
   2 -10  -1    7.18    1.74
   2 -10  -1   11.91    2.63
   2 -10  -1    2.89    1.85
   2 -10  -1    4.32    2.11
  -2  10   1    4.41    1.88
  -2  10   1    6.26    1.87
  -2  10   1    3.64    1.41
  -2  10   1    5.64    1.94
   1 -10  -1   76.74    5.29
   1 -10  -1   78.67    4.95
  -1  10   1   85.60    5.32
  -1  10   1   79.05    4.81
  -1  10   1   71.59    4.94
  -1  10   1   76.91    4.93
   0 -10  -1  104.71    6.53
   0 -10  -1  100.14    6.10
   0 -10  -1   93.63    5.70
   0 -10  -1  100.63    5.73
   0  10   1   97.43    5.96
   0  10   1  100.87    5.85
   0  10   1  105.56    6.01
   0  10   1   95.42    5.42
  -1 -10  -1   31.96    3.79
  -1 -10  -1   26.04    3.29
  -1 -10  -1   38.55    3.48
  -1 -10  -1   30.94    3.30
   1  10   1   30.67    3.05
   1  10   1   34.33    3.04
   1  10   1   28.03    3.55
  -2 -10  -1   44.11    3.74
  -2 -10  -1   39.49    4.12
  -2 -10  -1   40.84    4.46
  -2 -10  -1   37.65    3.65
   2  10   1   39.24    3.37
   2  10   1   36.72    3.69
   2  10   1   41.44    3.53
  -3 -10  -1   67.52    4.57
  -3 -10  -1   66.05    4.91
  -3 -10  -1   72.86    5.35
  -3 -10  -1   72.27    5.21
   3  10   1   64.05    4.47
   3  10   1   51.13    4.31
  -4 -10  -1   51.87    4.28
  -4 -10  -1   50.90    4.92
  -4 -10  -1   50.12    4.79
  -4 -10  -1   41.67    3.98
   4  10   1   45.61    4.33
   4  10   1   39.27    3.97
  -5 -10  -1    0.45    1.88
  -5 -10  -1    2.54    2.14
  -5 -10  -1    0.73    2.27
   5  10   1    0.50    1.78
   5  10   1    0.19    2.16
  -6 -10  -1   55.47    5.50
  -6 -10  -1   43.65    5.56
  -6 -10  -1   49.93    6.41
   6  10   1   51.60    4.37
  -7 -10  -1   -1.96    3.68
  -7 -10  -1    4.17    3.24
  -7 -10  -1    5.66    2.48
   7  10   1    6.13    3.25
   7  10   1    3.50    2.64
   7  10   1    5.21    1.58
  -8 -10  -1    4.21    3.83
  -8 -10  -1    1.26    3.28
  -8 -10  -1    3.51    2.65
   8  10   1    3.52    2.60
   8  10   1    3.46    1.70
   8  10   1    6.14    3.06
   7 -11  -1    1.37    4.21
   7 -11  -1   -7.52    4.34
  -7  11   1    0.77    2.32
   6 -11  -1   10.57    3.66
   6 -11  -1   18.48    3.55
   6 -11  -1   16.82    3.30
  -6  11   1   14.67    3.08
  -6  11   1   17.00    3.04
  -6  11   1   16.27    3.60
   5 -11  -1    5.03    2.68
   5 -11  -1    1.94    3.11
   5 -11  -1    9.43    3.14
   5 -11  -1    5.59    2.82
  -5  11   1   -0.82    2.13
  -5  11   1    4.07    2.53
  -5  11   1    2.15    2.55
  -5  11   1    1.18    2.50
   4 -11  -1    1.37    2.71
   4 -11  -1    3.41    2.29
   4 -11  -1    5.04    1.85
  -4  11   1    5.70    2.55
  -4  11   1    5.46    2.42
  -4  11   1    1.73    1.83
  -4  11   1    3.02    2.69
   3 -11  -1   43.11    4.01
   3 -11  -1   45.31    4.20
   3 -11  -1   45.09    5.14
  -3  11   1   44.34    4.35
  -3  11   1   41.77    3.89
  -3  11   1   39.48    4.74
  -3  11   1   42.53    3.70
   2 -11  -1   -0.96    2.64
   2 -11  -1    2.19    2.23
   2 -11  -1    1.00    1.72
  -2  11   1   -1.52    1.57
  -2  11   1    3.47    2.29
  -2  11   1    3.71    2.23
  -2  11   1   -1.09    2.17
   1 -11  -1    5.77    1.92
   1 -11  -1    8.96    2.60
   1 -11  -1    9.08    2.75
   1 -11  -1    7.05    2.37
  -1  11   1    9.01    2.52
  -1  11   1    6.52    2.17
  -1  11   1    7.56    2.01
  -1  11   1    4.76    2.50
   0 -11  -1    1.27    2.29
   0 -11  -1    4.49    2.51
   0 -11  -1   -0.91    1.79
   0 -11  -1    0.54    2.32
   0  11   1    1.43    1.57
   0  11   1    3.76    1.89
   0  11   1    2.11    2.39
  -1 -11  -1   36.99    4.16
  -1 -11  -1   35.31    4.28
  -1 -11  -1   25.15    3.49
  -1 -11  -1   37.15    4.47
   1  11   1   32.72    3.30
   1  11   1   30.43    3.65
   1  11   1   34.48    3.49
  -2 -11  -1    1.23    2.49
  -2 -11  -1    1.08    2.70
  -2 -11  -1   -0.95    1.74
  -2 -11  -1    0.30    2.48
   2  11   1    0.53    1.48
   2  11   1    2.23    1.98
   2  11   1    2.18    2.55
  -3 -11  -1    1.44    1.92
  -3 -11  -1   -1.36    2.65
  -3 -11  -1   -2.53    1.74
  -3 -11  -1   -0.91    2.70
   3  11   1   -1.11    2.41
   3  11   1   -0.47    2.30
  -4 -11  -1    4.22    3.16
  -4 -11  -1   -1.70    2.02
  -4 -11  -1   -4.53    2.91
   4  11   1   -2.13    2.72
   4  11   1   -2.38    1.70
  -5 -11  -1   26.15    5.28
  -5 -11  -1   13.00    4.35
   5  11   1   15.47    4.34
   5  11   1   14.93    2.91
  -6 -11  -1    4.14    2.45
  -6 -11  -1    7.81    3.50
  -6 -11  -1    5.59    3.05
   6  11   1    4.84    2.77
   6  11   1    2.81    2.34
  -7 -11  -1    0.22    3.97
  -7 -11  -1   -3.62    4.10
  -7 -11  -1   -6.59    3.46
   7  11   1   -6.33    2.42
   7  11   1   -7.23    3.55
   6 -12  -1   21.31    4.65
  -6  12   1   25.45    4.39
   5 -12  -1   -1.17    4.42
   5 -12  -1    9.52    4.08
  -5  12   1    0.99    3.14
  -5  12   1   -5.04    2.29
  -5  12   1   -1.58    2.73
   4 -12  -1    2.48    2.96
   4 -12  -1   -1.90    2.20
   4 -12  -1    4.18    4.11
  -4  12   1   -0.36    2.64
  -4  12   1   -1.67    2.79
  -4  12   1   -0.54    2.07
  -4  12   1    1.02    2.92
   3 -12  -1   13.45    3.66
   3 -12  -1    9.83    3.04
   3 -12  -1   11.10    2.56
  -3  12   1   27.22    4.55
  -3  12   1   20.83    4.23
  -3  12   1   11.78    2.96
  -3  12   1   12.04    2.89
   2 -12  -1   19.29    3.37
   2 -12  -1   14.99    3.10
   2 -12  -1   14.90    3.24
  -2  12   1   12.64    2.87
  -2  12   1    9.46    2.39
  -2  12   1   12.75    3.11
  -2  12   1   15.22    3.11
   1 -12  -1    7.98    2.87
   1 -12  -1    9.71    2.97
   1 -12  -1   10.37    2.46
   1 -12  -1   16.11    3.47
  -1  12   1   12.56    2.89
  -1  12   1   11.40    2.30
  -1  12   1    9.47    2.68
   0 -12  -1   14.16    3.26
   0 -12  -1   22.21    3.63
   0 -12  -1   27.80    4.41
   0 -12  -1    8.81    4.48
   0  12   1   25.17    3.62
   0  12   1   23.29    4.60
   0  12   1   16.46    3.01
  -1 -12  -1    8.55    3.20
  -1 -12  -1    4.21    2.38
  -1 -12  -1    8.55    3.31
  -1 -12  -1    8.08    3.64
   1  12   1   -0.39    2.73
   1  12   1    8.91    2.76
   1  12   1    8.30    2.99
  -2 -12  -1    0.34    3.05
  -2 -12  -1    2.99    2.98
  -2 -12  -1    5.11    2.94
  -2 -12  -1    1.41    3.10
   2  12   1    5.69    2.44
   2  12   1    4.04    3.00
   2  12   1    3.55    2.62
  -3 -12  -1   20.72    4.52
  -3 -12  -1   31.39    5.24
  -3 -12  -1   23.72    4.00
   3  12   1   21.93    3.88
   3  12   1   23.09    4.04
  -4 -12  -1   13.89    3.86
  -4 -12  -1   13.98    3.23
   4  12   1   11.18    2.91
  -5 -12  -1    2.09    2.80
  -5 -12  -1    5.49    3.20
   5  12   1    1.44    2.88
   5  12   1   -2.52    2.31
  -6 -12  -1    1.81    2.94
  -6 -12  -1    5.12    4.62
  -6 -12  -1    1.78    2.88
   6  12   1   -1.90    3.69
   6  12   1    7.69    3.81
   5 -13  -1    2.87    5.08
   5 -13  -1    4.42    2.81
  -5  13   1   -0.99    2.65
   4 -13  -1   13.01    4.99
   4 -13  -1   11.41    2.88
  -4  13   1    5.85    3.58
  -4  13   1   12.72    2.69
   3 -13  -1    7.44    4.41
   3 -13  -1   15.67    4.64
   3 -13  -1   11.19    2.77
   3 -13  -1    9.96    3.79
  -3  13   1   17.80    3.87
  -3  13   1   12.06    4.21
  -3  13   1   19.20    4.05
   2 -13  -1   10.65    2.72
   2 -13  -1    7.78    3.80
   2 -13  -1   10.91    2.66
  -2  13   1   14.32    2.83
   1 -13  -1    6.97    3.51
   1 -13  -1   -3.91    3.81
   1 -13  -1    0.78    2.30
   1 -13  -1    1.81    3.85
  -1  13   1    0.72    2.15
  -1  13   1   -2.25    3.55
   0 -13  -1   14.94    4.02
   0 -13  -1   13.02    3.88
   0 -13  -1   11.19    3.77
   0  13   1   11.77    4.18
   0  13   1    7.92    2.57
   0  13   1   11.92    3.23
  -1 -13  -1   48.99    4.98
  -1 -13  -1   38.21    6.68
   1  13   1   53.51    6.14
   1  13   1   48.88    5.11
   1  13   1   31.43    4.26
  -2 -13  -1    2.15    3.49
  -2 -13  -1    8.39    3.75
  -2 -13  -1   -1.58    3.66
   2  13   1    2.71    2.74
   2  13   1    3.88    2.26
  -3 -13  -1    4.65    4.13
  -3 -13  -1    3.63    2.96
   3  13   1    2.97    2.46
   3  13   1    5.52    2.86
  -4 -13  -1   -2.49    2.97
  -4 -13  -1   -1.58    4.38
   4  13   1    5.33    3.22
   4  13   1   -0.57    2.40
  -5 -13  -1    6.22    4.44
  -5 -13  -1    3.41    3.19
  -5 -13  -1    1.99    2.86
   5  13   1    1.42    3.08
   5  13   1    7.45    4.19
   2 -14  -1    2.23    2.94
   2 -14  -1   -1.75    4.16
   2 -14  -1    4.53    4.19
  -2  14   1    1.45    3.81
  -2  14   1   -1.11    3.76
  -2  14   1    3.00    3.99
   1 -14  -1   20.71    4.55
   1 -14  -1   21.03    4.79
   1 -14  -1   18.33    4.75
  -1  14   1   10.40    3.98
  -1  14   1   19.49    4.25
  -1  14   1   15.93    3.30
   0 -14  -1   -0.84    4.32
   0 -14  -1    2.25    5.40
   0 -14  -1    0.43    2.95
   0  14   1    0.64    2.62
   0  14   1    0.07    4.13
   0  14   1   -1.96    3.97
  -1 -14  -1    3.68    3.23
  -1 -14  -1    0.78    4.33
  -1 -14  -1    7.71    4.38
   1  14   1    1.87    2.57
   1  14   1    2.49    4.12
  -2 -14  -1    0.64    3.49
  -2 -14  -1    6.16    4.77
   2  14   1   -3.15    3.12
   2  14   1    4.00    4.15
   1  13  -2   -7.44    3.66
   1  13  -2    0.72    3.48
  -1 -13   2    1.73    4.26
  -1 -13   2   -8.60    3.94
   0  13  -2    5.03    3.36
   0  13  -2    2.25    2.59
   0 -13   2   -1.12    4.15
   0 -13   2   -5.92    4.61
   0 -13   2   -2.05    2.83
  -1  13  -2   16.24    4.46
  -1  13  -2    7.74    3.69
   1 -13   2   12.69    3.44
   1 -13   2   13.24    4.12
   1 -13   2    3.92    4.25
  -2  13  -2    0.81    2.62
  -2  13  -2    0.37    3.16
   2 -13   2    1.18    2.94
   2 -13   2   -1.67    4.27
  -3  13  -2    6.01    3.25
  -3  13  -2    5.60    2.65
   3 -13   2    1.73    2.93
   3 -13   2    9.29    4.20
   4  12  -2   -3.26    3.53
  -4 -12   2    2.86    4.68
  -4 -12   2   -3.50    4.49
   3  12  -2   30.02    5.66
   3  12  -2   22.26    4.36
  -3 -12   2   20.22    4.58
  -3 -12   2   18.74    4.61
   2  12  -2   18.79    4.22
   2  12  -2   22.07    3.85
  -2 -12   2   28.83    6.35
  -2 -12   2   27.98    4.39
   1  12  -2   25.32    4.71
   1  12  -2   15.61    3.39
  -1 -12   2   14.09    4.62
  -1 -12   2   20.03    4.27
  -1 -12   2   12.16    3.79
  -1 -12   2   23.54    3.79
   0  12  -2    6.15    3.42
   0 -12   2    3.28    2.46
   0 -12   2    5.45    3.47
   0 -12   2    5.02    3.40
   0 -12   2    7.19    4.00
  -1  12  -2   -1.49    3.23
   1 -12   2   -0.06    3.15
   1 -12   2   -0.95    3.07
   1 -12   2    1.46    3.26
   1 -12   2    3.48    3.52
  -2  12  -2   14.97    3.65
   2 -12   2   11.56    2.86
   2 -12   2    7.54    3.05
   2 -12   2    9.84    3.40
  -3  12  -2    4.08    2.89
  -3  12  -2    2.51    2.17
   3 -12   2    1.21    3.33
   3 -12   2   -2.88    4.01
  -4  12  -2    5.60    2.92
  -4  12  -2    6.76    2.47
   4 -12   2    0.74    2.48
   4 -12   2    8.51    3.97
  -5  12  -2    5.35    3.37
  -5  12  -2    7.14    3.62
   5 -12   2    3.64    2.71
   5 -12   2    2.47    3.98
  -6  12  -2   33.92    6.64
  -6  12  -2   20.08    4.42
   6 -12   2   17.77    4.69
   5  11  -2   16.90    4.12
   5  11  -2   34.27    5.75
  -5 -11   2   20.53    4.92
  -5 -11   2   19.36    4.45
  -5 -11   2   13.44    3.29
   4  11  -2   25.84    4.82
   4  11  -2   32.65    4.21
  -4 -11   2   29.96    6.42
  -4 -11   2   26.81    4.85
  -4 -11   2   43.67    5.92
   3  11  -2   14.70    3.45
   3  11  -2   17.56    3.63
  -3 -11   2   17.15    3.91
  -3 -11   2   11.09    3.82
   2  11  -2   28.48    5.28
  -2 -11   2   23.62    3.83
  -2 -11   2   27.68    4.76
  -2 -11   2   25.56    4.97
  -2 -11   2   24.73    5.25
   1  11  -2   44.45    4.63
   1  11  -2   31.03    5.07
  -1 -11   2   38.14    5.33
  -1 -11   2   39.15    5.00
  -1 -11   2   38.92    4.80
   0  11  -2   19.07    4.04
   0  11  -2    8.04    2.07
   0 -11   2   12.14    3.33
   0 -11   2   12.38    3.03
   0 -11   2    8.76    4.26
   0 -11   2    8.06    2.17
  -1  11  -2    1.96    2.61
  -1  11  -2   -3.81    2.64
   1 -11   2    1.94    2.41
   1 -11   2    2.29    2.51
   1 -11   2    0.84    2.04
   1 -11   2    3.23    2.71
  -2  11  -2    9.14    2.46
  -2  11  -2    2.29    2.97
  -2  11  -2    2.46    1.83
   2 -11   2    0.51    2.96
   2 -11   2    7.53    2.42
   2 -11   2    6.09    3.35
   2 -11   2    2.36    2.15
  -3  11  -2    1.87    2.67
  -3  11  -2    1.27    1.91
  -3  11  -2    2.90    2.98
   3 -11   2    5.61    3.01
   3 -11   2    4.42    2.64
  -4  11  -2   -0.47    1.83
  -4  11  -2   -3.87    2.44
   4 -11   2   -0.32    2.07
   4 -11   2    1.22    3.21
  -5  11  -2   -1.77    2.72
   5 -11   2   -0.32    2.05
   5 -11   2    6.98    3.49
  -6  11  -2    2.85    2.42
  -6  11  -2    4.46    2.64
   6 -11   2   -1.21    3.14
   6 -11   2    7.31    3.79
  -7  11  -2    4.16    2.46
  -7  11  -2    7.16    3.52
   7 -11   2    2.07    4.04
   6  10  -2    3.35    1.72
   6  10  -2    3.48    3.15
   6  10  -2    2.14    3.44
  -6 -10   2   -1.69    3.96
  -6 -10   2   -0.97    2.78
  -6 -10   2    6.88    2.68
   5  10  -2    0.50    1.75
   5  10  -2    3.76    2.78
   5  10  -2    0.68    4.29
  -5 -10   2    0.27    2.48
  -5 -10   2    9.26    6.54
  -5 -10   2   -1.90    3.45
   4  10  -2    7.40    2.89
   4  10  -2    5.35    2.55
  -4 -10   2    8.02    2.53
  -4 -10   2    7.62    2.64
  -4 -10   2    9.65    3.16
   3  10  -2    9.35    2.18
  -3 -10   2    7.28    3.15
  -3 -10   2    7.58    2.28
  -3 -10   2    6.40    3.06
   2  10  -2  144.29    7.97
   2  10  -2  153.26    8.25
  -2 -10   2  150.59    8.69
  -2 -10   2  155.03    8.45
  -2 -10   2  150.93    8.09
  -2 -10   2  156.62    8.36
   1  10  -2   -0.05    1.55
   1  10  -2   -0.52    2.00
  -1 -10   2    3.95    2.40
  -1 -10   2    5.31    2.55
  -1 -10   2    0.48    1.82
  -1 -10   2   -0.83    2.35
   0  10  -2    0.25    2.17
   0  10  -2    2.22    1.82
   0 -10   2    0.23    1.50
   0 -10   2   -0.47    2.43
   0 -10   2   -1.63    1.69
   0 -10   2   -3.46    2.32
  -1  10  -2   23.63    2.86
  -1  10  -2   22.35    3.45
   1 -10   2   27.22    3.76
   1 -10   2   23.47    3.25
   1 -10   2   21.23    3.79
  -2  10  -2    7.69    1.87
  -2  10  -2    5.99    2.10
  -2  10  -2    6.27    2.03
   2 -10   2    5.42    2.06
   2 -10   2    7.50    2.43
   2 -10   2    5.90    2.01
   2 -10   2    7.84    2.39
  -3  10  -2    3.61    1.63
  -3  10  -2    7.49    2.44
  -3  10  -2    2.59    1.92
   3 -10   2    0.75    2.23
   3 -10   2    6.45    2.46
   3 -10   2    4.40    2.58
   3 -10   2    1.02    2.44
  -4  10  -2   -1.04    1.53
  -4  10  -2    1.28    2.32
  -4  10  -2    5.13    2.00
   4 -10   2    3.12    2.96
   4 -10   2    3.77    2.65
   4 -10   2    1.54    2.30
   4 -10   2    0.18    1.71
  -5  10  -2    1.97    2.00
  -5  10  -2   -0.85    1.78
   5 -10   2    0.64    1.79
   5 -10   2   -0.19    2.16
  -6  10  -2   21.09    4.52
  -6  10  -2   16.69    2.99
   6 -10   2   13.74    3.45
   6 -10   2   10.29    2.13
   6 -10   2   16.75    3.34
  -7  10  -2   -2.18    1.91
   7 -10   2    4.59    3.50
   7 -10   2    0.72    3.08
  -8  10  -2   12.54    2.87
  -8  10  -2   10.32    3.65
   8 -10   2    7.59    3.65
   8 -10   2    3.22    3.86
   7   9  -2    1.72    1.72
   7   9  -2   -4.50    3.57
  -7  -9   2   -0.46    2.43
  -7  -9   2   -1.86    2.56
  -7  -9   2    3.02    4.33
   6   9  -2   17.17    3.13
   6   9  -2   20.79    2.76
   6   9  -2   25.43    4.60
  -6  -9   2   14.94    3.68
  -6  -9   2   16.02    3.80
  -6  -9   2   22.13    4.08
   5   9  -2    4.40    2.83
   5   9  -2   -0.42    1.86
   5   9  -2   -0.46    1.33
  -5  -9   2   -3.67    2.73
  -5  -9   2    0.38    2.12
  -5  -9   2    1.50    2.26
   4   9  -2   12.22    1.88
   4   9  -2    9.49    2.00
   4   9  -2   12.91    2.43
  -4  -9   2   10.35    2.43
  -4  -9   2    8.87    2.07
  -4  -9   2   16.52    2.73
  -4  -9   2    9.86    2.27
   3   9  -2    6.96    1.77
   3   9  -2    2.09    1.15
   3   9  -2    3.84    1.99
  -3  -9   2    6.74    2.58
  -3  -9   2    5.35    1.83
  -3  -9   2    1.91    1.79
  -3  -9   2    4.14    2.18
   2   9  -2    0.05    1.37
   2   9  -2    1.15    1.80
  -2  -9   2   -1.10    1.61
  -2  -9   2    1.16    2.16
  -2  -9   2   -2.25    1.88
  -2  -9   2    0.15    2.03
   1   9  -2    4.13    2.07
   1   9  -2    1.53    1.28
  -1  -9   2    2.28    1.98
  -1  -9   2    3.32    2.25
  -1  -9   2    3.35    2.03
  -1  -9   2    3.39    2.11
   0   9  -2   21.48    3.14
   0   9  -2   20.60    2.86
   0  -9   2   17.38    2.80
   0  -9   2   20.61    3.15
   0  -9   2   18.60    3.33
  -1   9  -2   13.22    2.94
  -1   9  -2   17.99    2.66
  -1   9  -2   15.89    2.21
   1  -9   2   13.77    2.53
   1  -9   2   15.45    3.03
   1  -9   2   15.99    2.66
   1  -9   2   16.69    2.59
  -2   9  -2    2.21    1.58
  -2   9  -2    3.44    2.17
  -2   9  -2    4.60    1.88
   2  -9   2    2.88    2.05
   2  -9   2    3.68    1.67
   2  -9   2   -0.42    1.93
   2  -9   2    5.93    2.25
   2  -9   2    3.52    1.79
  -3   9  -2   36.05    3.28
  -3   9  -2   27.38    3.08
  -3   9  -2   31.60    2.86
   3  -9   2   23.00    2.99
   3  -9   2   33.15    3.56
   3  -9   2   30.35    3.50
   3  -9   2   34.71    3.72
   3  -9   2   35.50    2.83
  -4   9  -2   72.71    4.67
  -4   9  -2   84.96    5.16
  -4   9  -2   81.78    4.91
  -4   9  -2   88.15    5.15
   4  -9   2   79.41    4.62
   4  -9   2   81.41    4.98
   4  -9   2   80.08    5.13
   4  -9   2   81.64    5.24
   4  -9   2   85.56    5.43
  -5   9  -2    2.10    1.43
  -5   9  -2   -0.60    1.59
  -5   9  -2   -0.23    1.93
  -5   9  -2    2.46    1.78
   5  -9   2   -1.80    1.51
   5  -9   2   -2.38    2.21
   5  -9   2    0.70    2.19
   5  -9   2    0.07    2.21
  -6   9  -2   92.88    5.75
  -6   9  -2  112.47    6.42
   6  -9   2   96.03    6.41
   6  -9   2   83.05    5.58
   6  -9   2   97.68    6.35
  -7   9  -2   55.87    4.75
  -7   9  -2   66.95    5.38
   7  -9   2   65.90    6.56
   7  -9   2   68.89    6.01
  -8   9  -2   -0.74    2.73
  -8   9  -2    1.96    2.00
   8  -9   2    8.80    3.53
  -9   9  -2    5.94    3.17
  -9   9  -2    5.78    3.19
   9  -9   2    6.06    3.77
   9  -9   2    4.60    3.62
   8   8  -2    4.18    1.56
   8   8  -2   10.63    3.40
  -8  -8   2    0.98    4.21
  -8  -8   2    9.64    2.98
  -8  -8   2    8.16    4.02
   7   8  -2    3.60    1.37
   7   8  -2    2.37    3.12
  -7  -8   2    1.56    3.10
  -7  -8   2    2.66    3.69
   6   8  -2   12.05    2.04
   6   8  -2    7.20    1.96
  -6  -8   2    6.89    3.27
  -6  -8   2    8.58    2.86
  -6  -8   2    9.50    2.21
   5   8  -2   57.35    4.37
   5   8  -2   68.86    3.46
   5   8  -2   63.86    4.74
  -5  -8   2   63.82    5.39
  -5  -8   2   45.62    4.51
  -5  -8   2   69.13    5.22
  -5  -8   2   62.64    5.43
   4   8  -2   20.03    2.05
   4   8  -2   22.49    3.20
   4   8  -2   15.92    2.55
  -4  -8   2   16.26    2.99
  -4  -8   2   11.28    2.73
  -4  -8   2   21.79    3.52
  -4  -8   2   24.62    4.13
   3   8  -2   33.79    3.93
   3   8  -2   32.15    2.91
   3   8  -2   31.15    2.21
  -3  -8   2   32.43    3.47
  -3  -8   2   31.48    3.48
  -3  -8   2   33.66    3.11
   2   8  -2   30.15    2.15
   2   8  -2   33.91    3.10
   2   8  -2   28.55    2.58
  -2  -8   2   31.64    2.72
  -2  -8   2   31.77    3.76
  -2  -8   2   29.67    3.48
   1   8  -2    8.48    1.89
   1   8  -2   10.18    1.79
   1   8  -2   12.37    1.52
  -1  -8   2    8.13    1.84
  -1  -8   2   14.24    2.89
  -1  -8   2    6.40    1.61
  -1  -8   2   10.30    1.86
   0   8  -2   50.19    3.46
   0   8  -2   53.34    3.61
   0  -8   2   51.70    3.72
   0  -8   2   59.89    3.99
   0  -8   2   56.17    3.99
   0  -8   2   53.78    3.54
  -1   8  -2  236.32   10.51
  -1   8  -2  220.32   10.28
  -1   8  -2  221.40   10.18
   1  -8   2  225.36   10.16
   1  -8   2  214.07    9.67
   1  -8   2  207.30   10.17
   1  -8   2  211.10   10.37
  -2   8  -2  146.28    8.06
  -2   8  -2  175.82    8.19
   2  -8   2  161.64    8.22
   2  -8   2  171.76    7.89
   2  -8   2  168.99    7.79
   2  -8   2  174.77    8.64
  -3   8  -2   47.55    3.23
  -3   8  -2   52.02    3.96
  -3   8  -2   45.05    3.35
  -3   8  -2   51.46    3.41
   3  -8   2   46.86    3.55
   3  -8   2   48.29    3.58
   3  -8   2   51.20    3.10
   3  -8   2   40.03    3.49
   3  -8   2   50.09    3.82
  -4   8  -2  338.84   15.42
  -4   8  -2  346.56   15.30
  -4   8  -2  343.99   15.13
  -4   8  -2  340.93   14.98
   4  -8   2  334.01   15.61
   4  -8   2  334.60   15.54
   4  -8   2  335.11   14.94
   4  -8   2  323.49   15.15
  -5   8  -2   15.73    2.54
  -5   8  -2   17.83    2.96
  -5   8  -2   14.20    2.23
  -5   8  -2   13.26    2.17
   5  -8   2   14.71    2.92
   5  -8   2   15.98    2.81
   5  -8   2    9.68    2.00
   5  -8   2   14.23    2.60
  -6   8  -2    2.97    1.40
  -6   8  -2    1.25    1.47
  -6   8  -2   -1.59    1.90
   6  -8   2    4.01    2.59
   6  -8   2    1.23    1.78
   6  -8   2    3.68    1.42
   6  -8   2    5.30    2.34
  -7   8  -2   21.39    3.28
  -7   8  -2   28.92    3.03
   7  -8   2   26.61    3.84
   7  -8   2   22.43    4.18
   7  -8   2   27.53    3.48
  -8   8  -2    8.25    2.32
  -8   8  -2    8.77    1.92
   8  -8   2   -1.36    2.71
   8  -8   2    6.55    3.90
  -9   8  -2   21.74    4.60
  -9   8  -2   19.21    3.68
   9  -8   2   21.09    3.69
   9  -8   2   22.31    3.96
 -10   8  -2   37.69    4.96
 -10   8  -2   35.63    6.16
  10  -8   2   34.71    6.23
  10  -8   2   27.40    5.87
   9   7  -2    0.94    1.85
   9   7  -2   -2.50    3.60
  -9  -7   2   -1.68    2.55
  -9  -7   2   -7.22    4.20
   8   7  -2    4.56    2.87
   8   7  -2    1.04    1.67
  -8  -7   2    6.00    3.19
  -8  -7   2    3.46    3.06
  -8  -7   2    4.12    2.43
   7   7  -2    2.21    1.48
  -7  -7   2    1.59    3.77
  -7  -7   2    5.10    3.01
  -7  -7   2    1.64    2.02
  -7  -7   2    2.09    3.18
   6   7  -2    2.02    1.90
   6   7  -2    5.59    1.21
   6   7  -2    4.87    1.94
  -6  -7   2    5.65    2.85
  -6  -7   2    2.93    2.76
  -6  -7   2    2.88    1.82
  -6  -7   2    1.41    2.38
   5   7  -2   13.91    2.95
   5   7  -2    9.92    2.28
  -5  -7   2   18.48    3.49
  -5  -7   2   14.13    2.41
  -5  -7   2   10.85    2.48
   4   7  -2   16.38    2.71
   4   7  -2   16.78    1.79
   4   7  -2   15.00    2.13
  -4  -7   2   17.03    2.94
  -4  -7   2   15.32    2.62
  -4  -7   2   17.91    2.49
  -4  -7   2   14.84    3.36
  -4  -7   2   15.67    2.45
   3   7  -2   10.10    1.87
   3   7  -2    9.87    1.36
   3   7  -2    8.86    1.70
  -3  -7   2    8.56    2.17
  -3  -7   2   12.86    2.12
  -3  -7   2   12.11    2.50
  -3  -7   2    8.36    1.74
   2   7  -2   60.87    3.11
   2   7  -2   56.07    3.64
   2   7  -2   64.06    3.89
  -2  -7   2   69.29    4.18
  -2  -7   2   63.05    4.05
  -2  -7   2   63.08    3.93
   1   7  -2   67.25    4.06
   1   7  -2   63.82    3.25
   1   7  -2   61.06    3.89
  -1  -7   2   69.54    4.12
  -1  -7   2   70.11    4.35
  -1  -7   2   71.23    4.14
  -1  -7   2   68.00    4.03
   0   7  -2  135.42    6.67
   0   7  -2  131.48    5.91
   0   7  -2  133.77    5.95
   0  -7   2  132.66    6.05
   0  -7   2  127.97    7.00
   0  -7   2  145.36    6.54
  -1   7  -2   12.95    2.06
  -1   7  -2   18.49    2.36
  -1   7  -2   21.80    2.56
   1  -7   2   19.78    2.87
   1  -7   2   19.94    2.01
   1  -7   2   17.30    2.37
   1  -7   2   14.93    2.22
   1  -7   2   17.63    1.92
  -2   7  -2  130.22    6.30
  -2   7  -2  129.89    6.24
   2  -7   2  126.20    6.04
   2  -7   2  119.30    6.29
   2  -7   2  126.17    6.44
   2  -7   2  126.94    6.03
   2  -7   2  128.75    6.21
  -3   7  -2  283.31   12.40
  -3   7  -2  277.70   12.33
  -3   7  -2  277.71   12.59
  -3   7  -2  268.17   12.65
   3  -7   2  267.76   12.69
   3  -7   2  308.47   13.09
   3  -7   2  255.62   12.37
   3  -7   2  276.55   12.45
   3  -7   2  281.03   12.30
  -4   7  -2   17.30    2.12
  -4   7  -2   16.29    1.91
  -4   7  -2   13.60    1.73
  -4   7  -2   17.75    2.64
   4  -7   2   10.62    1.90
   4  -7   2   14.41    1.70
   4  -7   2   11.96    2.37
   4  -7   2   19.32    2.80
  -5   7  -2  227.06   10.80
  -5   7  -2  233.46   10.57
  -5   7  -2  232.62   10.31
  -5   7  -2  235.95   10.74
   5  -7   2  242.37   10.95
   5  -7   2  211.10   10.42
   5  -7   2  228.59   10.34
   5  -7   2  231.80   10.35
   5  -7   2  227.25   10.67
   5  -7   2  221.13   11.32
  -6   7  -2   -0.03    1.10
  -6   7  -2    2.15    1.27
  -6   7  -2    2.88    1.81
  -6   7  -2   -0.32    1.65
   6  -7   2    2.29    1.03
   6  -7   2    1.17    1.96
   6  -7   2    0.61    2.30
   6  -7   2    0.28    1.80
  -7   7  -2    1.20    1.40
  -7   7  -2   -2.43    1.93
  -7   7  -2    1.14    1.60
  -7   7  -2    3.63    1.55
   7  -7   2   -0.24    1.09
   7  -7   2   -1.39    2.53
   7  -7   2    0.49    1.64
   7  -7   2   -0.95    2.11
  -8   7  -2    3.11    1.79
  -8   7  -2    5.18    1.88
   8  -7   2    5.65    1.39
   8  -7   2    3.68    2.63
   8  -7   2    5.20    2.69
  -9   7  -2   -0.84    1.69
  -9   7  -2   -1.76    2.02
   9  -7   2   -0.03    1.36
   9  -7   2   -2.35    3.04
 -10   7  -2   15.95    2.82
  10  -7   2   13.21    3.67
  10  -7   2   14.73    3.74
  10  -7   2   12.89    2.46
 -11   7  -2   -1.51    2.51
 -11   7  -2   -0.39    3.56
  11  -7   2  -10.69    3.98
  11  -7   2    0.68    3.48
   9   6  -2    2.66    1.64
   9   6  -2   -1.56    2.81
  -9  -6   2   -0.54    3.93
  -9  -6   2    0.27    2.37
   8   6  -2   19.09    2.31
   8   6  -2   21.10    3.68
  -8  -6   2   11.00    3.44
  -8  -6   2   19.16    4.34
  -8  -6   2   15.73    2.78
   7   6  -2    0.20    1.31
   7   6  -2    1.64    2.50
  -7  -6   2   -2.27    1.65
  -7  -6   2   -3.24    2.71
  -7  -6   2   -1.41    1.68
  -7  -6   2    0.49    1.84
   6   6  -2   22.60    2.99
   6   6  -2   17.19    1.84
  -6  -6   2   22.18    3.39
  -6  -6   2   17.49    3.86
  -6  -6   2   13.40    2.76
  -6  -6   2   18.85    2.63
   5   6  -2    1.94    1.57
   5   6  -2    2.50    1.27
   5   6  -2    3.09    1.05
  -5  -6   2    3.12    1.65
  -5  -6   2    3.81    1.44
  -5  -6   2    4.03    1.94
  -5  -6   2    2.82    1.96
   4   6  -2   34.29    2.18
   4   6  -2   32.47    2.63
   4   6  -2   31.98    2.86
  -4  -6   2   39.55    3.58
  -4  -6   2   30.53    3.12
  -4  -6   2   32.45    2.56
  -4  -6   2   31.57    2.79
  -4  -6   2   33.81    3.45
   3   6  -2    3.57    1.35
   3   6  -2    3.52    1.09
   3   6  -2    3.29    0.78
  -3  -6   2    0.78    1.64
  -3  -6   2    4.36    1.41
  -3  -6   2    4.29    1.14
  -3  -6   2    3.36    1.20
  -3  -6   2    3.27    1.40
   2   6  -2    5.69    1.29
   2   6  -2    6.66    1.20
   2   6  -2    6.81    1.57
  -2  -6   2    6.35    1.67
  -2  -6   2    6.41    1.33
  -2  -6   2    3.88    1.43
  -2  -6   2    8.84    1.54
   1   6  -2    3.24    0.95
   1   6  -2    2.36    1.13
  -1  -6   2    3.28    1.48
  -1  -6   2    2.11    1.20
  -1  -6   2    2.25    1.29
  -1  -6   2    3.07    1.10
   0   6  -2   11.75    1.79
   0   6  -2    9.49    1.58
   0   6  -2   14.58    1.39
   0   6  -2   12.61    1.21
   0   6  -2   15.36    2.30
   0  -6   2   11.67    1.79
   0  -6   2   12.22    1.32
   0  -6   2   12.15    2.01
   0  -6   2    9.97    2.06
   0  -6   2   13.36    1.78
   0  -6   2   12.32    1.59
  -1   6  -2  477.88   19.51
  -1   6  -2  437.33   19.25
   1  -6   2  443.41   19.24
   1  -6   2  421.93   19.18
   1  -6   2  426.96   19.39
   1  -6   2  440.29   19.27
   1  -6   2  453.58   19.02
  -2   6  -2  157.07    8.65
  -2   6  -2  183.72    8.59
   2  -6   2  216.50    9.30
   2  -6   2  188.21    8.51
   2  -6   2  189.90    8.58
   2  -6   2  190.82    8.54
   2  -6   2  195.15    8.50
  -3   6  -2   74.06    4.16
  -3   6  -2   71.71    4.17
  -3   6  -2   81.72    3.96
  -3   6  -2   82.76    4.22
   3  -6   2   88.91    4.58
   3  -6   2   80.45    3.92
   3  -6   2   76.03    4.41
   3  -6   2   77.85    4.20
   3  -6   2   80.55    4.09
  -4   6  -2   55.76    3.00
  -4   6  -2   54.17    3.32
  -4   6  -2   53.77    3.29
   4  -6   2   62.63    3.82
   4  -6   2   53.71    2.95
   4  -6   2   56.64    3.85
   4  -6   2   59.38    3.17
   4  -6   2   50.95    3.50
  -5   6  -2   51.25    3.23
  -5   6  -2   53.04    3.48
  -5   6  -2   47.92    3.19
  -5   6  -2   50.50    2.75
   5  -6   2   53.35    3.62
   5  -6   2   46.92    3.46
   5  -6   2   45.97    3.00
   5  -6   2   43.82    3.15
   5  -6   2   51.57    2.76
  -6   6  -2   11.96    2.09
  -6   6  -2   18.12    2.58
  -6   6  -2   14.81    2.50
  -6   6  -2   16.72    1.66
   6  -6   2   13.48    1.51
   6  -6   2   13.62    2.71
   6  -6   2   12.35    2.77
   6  -6   2   13.31    2.73
   6  -6   2   12.94    1.77
  -7   6  -2   28.75    2.64
  -7   6  -2   30.45    2.78
  -7   6  -2   29.16    3.11
  -7   6  -2   30.54    2.27
   7  -6   2   26.95    2.07
   7  -6   2   24.94    2.91
   7  -6   2   29.89    2.63
   7  -6   2   20.78    3.85
  -8   6  -2   12.39    2.06
  -8   6  -2    5.69    1.78
  -8   6  -2   12.74    2.49
  -8   6  -2   11.92    2.29
   8  -6   2   13.02    2.66
   8  -6   2   11.22    2.73
   8  -6   2    7.26    1.29
  -9   6  -2   18.20    4.00
  -9   6  -2   15.27    2.83
   9  -6   2   19.95    4.36
   9  -6   2   16.34    2.22
   9  -6   2   21.06    3.95
 -10   6  -2   20.50    3.92
 -10   6  -2   24.02    3.27
  10  -6   2   19.58    3.82
  10  -6   2   25.11    2.55
  10  -6   2   26.10    5.05
 -11   6  -2    4.35    3.26
 -11   6  -2    7.70    3.56
  11  -6   2    6.63    1.81
  11  -6   2    1.30    3.88
  11  -6   2    5.45    3.75
  10   5  -2    0.65    3.04
  10   5  -2    3.99    1.66
 -10  -5   2    2.90    2.81
 -10  -5   2    6.88    3.74
   9   5  -2   18.87    2.39
   9   5  -2   13.65    2.86
  -9  -5   2   12.48    2.50
  -9  -5   2   15.71    4.10
   8   5  -2   92.98    6.16
   8   5  -2  100.73    5.13
  -8  -5   2  105.41    6.76
  -8  -5   2  101.35    6.45
  -8  -5   2  106.95    7.75
   7   5  -2    2.24    1.07
   7   5  -2    2.67    1.91
  -7  -5   2    4.42    1.71
  -7  -5   2   -0.47    1.46
  -7  -5   2    0.16    2.34
  -7  -5   2    1.79    2.52
   6   5  -2   -0.40    1.63
   6   5  -2   -0.47    1.44
   6   5  -2    1.27    0.88
  -6  -5   2    0.16    1.31
  -6  -5   2    0.45    1.29
  -6  -5   2   -0.40    1.36
  -6  -5   2    2.57    1.89
   5   5  -2    1.82    1.12
   5   5  -2    2.54    1.36
   5   5  -2    1.75    1.00
   5   5  -2    1.83    1.28
  -5  -5   2    0.26    1.14
  -5  -5   2    4.14    1.86
  -5  -5   2    2.13    1.76
  -5  -5   2    1.40    1.66
   4   5  -2   21.53    2.57
   4   5  -2   22.00    1.83
   4   5  -2   21.01    1.63
   4   5  -2   22.41    2.22
  -4  -5   2   19.17    2.07
  -4  -5   2   22.93    2.16
  -4  -5   2   21.96    2.30
  -4  -5   2   20.78    2.38
  -4  -5   2   22.03    1.86
   3   5  -2   75.59    4.23
   3   5  -2   74.28    3.47
   3   5  -2   76.64    4.09
   3   5  -2   74.59    3.50
   3   5  -2   70.11    3.58
  -3  -5   2   78.47    4.35
  -3  -5   2   72.71    3.77
  -3  -5   2   72.79    4.08
  -3  -5   2   74.63    4.45
  -3  -5   2   73.55    4.24
   2   5  -2   36.01    2.38
   2   5  -2   35.55    1.81
   2   5  -2   36.65    1.89
   2   5  -2   36.00    1.96
  -2  -5   2   35.98    3.12
  -2  -5   2   37.89    2.59
  -2  -5   2   33.40    2.82
  -2  -5   2   36.27    2.47
   1   5  -2   90.75    4.09
   1   5  -2   96.64    4.62
   1   5  -2   87.53    4.62
   1   5  -2   91.87    4.71
  -1  -5   2   87.35    4.65
  -1  -5   2   86.69    4.61
  -1  -5   2   93.75    4.54
  -1  -5   2   93.12    4.56
  -1  -5   2  107.20    5.33
   0   5  -2   19.55    1.52
   0   5  -2   20.69    2.06
   0   5  -2   20.68    2.02
   0  -5   2   19.35    1.39
   0  -5   2   19.69    1.93
   0  -5   2   20.77    2.09
   0  -5   2   21.85    1.62
   0  -5   2   21.12    2.00
   0  -5   2   21.11    2.05
  -1   5  -2   34.88    2.24
  -1   5  -2   34.10    2.36
  -1   5  -2   37.81    2.39
   1  -5   2   37.80    2.36
   1  -5   2   38.26    2.36
   1  -5   2   29.80    2.50
   1  -5   2   38.41    2.20
   1  -5   2   38.52    2.18
   1  -5   2   39.65    2.52
  -2   5  -2  381.88   16.61
  -2   5  -2  390.12   16.41
  -2   5  -2  367.46   16.61
  -2   5  -2  384.16   16.42
   2  -5   2  390.37   16.39
   2  -5   2  376.09   16.86
   2  -5   2  377.30   16.40
   2  -5   2  369.74   16.38
   2  -5   2  377.66   16.43
   2  -5   2  378.84   16.66
  -3   5  -2   57.61    2.88
  -3   5  -2   56.84    3.16
  -3   5  -2   56.55    3.21
  -3   5  -2   58.21    3.11
   3  -5   2   57.95    2.97
   3  -5   2   55.52    2.84
   3  -5   2   58.29    3.53
   3  -5   2   53.38    3.17
   3  -5   2   56.53    3.30
  -4   5  -2   58.02    3.73
  -4   5  -2   78.13    3.50
  -4   5  -2   71.59    3.88
  -4   5  -2   76.65    3.79
   4  -5   2   69.05    3.86
   4  -5   2   74.61    4.03
   4  -5   2   69.23    4.08
   4  -5   2   74.72    3.57
  -5   5  -2    3.75    0.85
  -5   5  -2    2.95    1.08
  -5   5  -2    3.22    1.10
   5  -5   2    4.23    1.36
   5  -5   2    3.07    1.69
   5  -5   2    3.83    1.02
   5  -5   2    3.32    1.13
  -6   5  -2   15.24    1.88
  -6   5  -2   17.35    1.56
  -6   5  -2   14.68    2.05
  -6   5  -2   18.61    2.25
   6  -5   2   15.34    1.50
   6  -5   2   12.79    2.65
   6  -5   2   18.53    1.95
   6  -5   2   18.82    2.53
   6  -5   2   17.48    2.02
  -7   5  -2   79.14    4.69
  -7   5  -2   79.03    4.53
  -7   5  -2   82.62    4.00
  -7   5  -2   81.24    4.50
   7  -5   2   77.97    3.78
   7  -5   2   65.85    4.31
   7  -5   2   78.83    5.02
   7  -5   2   79.31    5.03
   7  -5   2   73.50    3.99
  -8   5  -2    1.54    1.19
  -8   5  -2   -0.81    1.95
  -8   5  -2    2.09    1.12
  -8   5  -2    2.34    1.51
   8  -5   2   -1.45    1.79
   8  -5   2    0.67    1.06
   8  -5   2   -0.65    1.94
  -9   5  -2    0.00    1.89
  -9   5  -2   -2.87    1.99
  -9   5  -2    2.73    2.16
   9  -5   2    1.23    2.53
   9  -5   2    0.23    2.29
   9  -5   2   -0.96    1.21
 -10   5  -2   33.16    4.37
 -10   5  -2   33.96    3.69
  10  -5   2   31.47    6.13
  10  -5   2   30.42    2.75
  10  -5   2   27.74    4.63
 -11   5  -2    1.70    3.31
 -11   5  -2    5.70    2.45
  11  -5   2    4.68    3.52
  11  -5   2    5.07    2.98
  11  -5   2   -0.22    1.66
 -12   5  -2    2.55    2.70
 -12   5  -2    4.24    3.67
  12  -5   2    4.77    3.57
  12  -5   2    3.58    1.92
  10   4  -2    2.64    1.55
  10   4  -2   -2.40    2.77
 -10  -4   2   -1.21    3.03
 -10  -4   2   -2.09    2.33
   9   4  -2   66.30    5.38
   9   4  -2   67.10    3.71
  -9  -4   2   53.56    4.72
  -9  -4   2   54.41    5.62
   8   4  -2   -0.53    1.10
   8   4  -2    1.37    1.95
   8   4  -2    1.13    2.20
  -8  -4   2   -3.06    2.60
  -8  -4   2   -0.27    1.58
  -8  -4   2   -1.34    2.58
  -8  -4   2    0.66    1.47
   7   4  -2    6.40    1.73
   7   4  -2    7.67    1.17
  -7  -4   2    9.67    2.36
  -7  -4   2   10.44    2.02
  -7  -4   2    8.30    2.36
  -7  -4   2    6.19    1.62
   6   4  -2   11.90    1.61
   6   4  -2   11.28    1.79
   6   4  -2   14.73    2.28
  -6  -4   2    6.16    2.15
  -6  -4   2   13.52    2.19
  -6  -4   2    9.34    1.93
  -6  -4   2   11.62    1.95
   5   4  -2    3.46    1.16
   5   4  -2    2.58    1.20
   5   4  -2    3.00    0.93
  -5  -4   2    2.60    1.11
  -5  -4   2    2.51    1.55
  -5  -4   2    0.56    1.60
  -5  -4   2    0.26    1.64
   4   4  -2   60.45    3.09
   4   4  -2   62.29    3.24
   4   4  -2   62.41    3.57
   4   4  -2   60.95    3.58
   4   4  -2   59.78    2.95
  -4  -4   2   63.78    3.60
  -4  -4   2   57.89    3.49
  -4  -4   2   64.76    3.81
  -4  -4   2   62.46    3.84
   3   4  -2   10.77    1.67
   3   4  -2    8.93    1.08
   3   4  -2   11.68    1.25
   3   4  -2   10.54    1.83
  -3  -4   2   11.28    1.48
  -3  -4   2    8.26    1.75
  -3  -4   2    9.97    1.32
  -3  -4   2    9.82    1.37
  -3  -4   2    8.09    1.71
   2   4  -2   35.97    2.52
   2   4  -2   39.10    2.01
   2   4  -2   38.80    2.51
   2   4  -2   38.73    2.15
   2   4  -2   44.58    2.64
  -2  -4   2   42.21    2.56
  -2  -4   2   40.96    2.30
  -2  -4   2   37.72    2.70
  -2  -4   2   40.10    2.73
   1   4  -2   14.78    1.41
   1   4  -2   20.67    1.74
   1   4  -2   21.05    1.36
   1   4  -2   21.96    1.62
   1   4  -2   20.23    1.23
  -1  -4   2   21.01    1.86
  -1  -4   2   22.10    1.92
  -1  -4   2   22.14    1.64
  -1  -4   2   20.51    1.68
   0   4  -2   12.88    1.14
   0   4  -2   13.43    1.52
   0   4  -2   11.67    1.39
   0   4  -2   14.34    1.32
   0  -4   2   10.46    1.48
   0  -4   2   10.55    1.16
   0  -4   2   12.59    1.47
   0  -4   2   12.81    1.57
   0  -4   2   11.92    1.03
   0  -4   2   12.32    1.42
  -1   4  -2  611.50   24.87
  -1   4  -2  555.64   24.94
  -1   4  -2  569.86   24.70
   1  -4   2  571.91   24.64
   1  -4   2  549.37   24.82
   1  -4   2  629.97   25.19
   1  -4   2  584.46   24.71
   1  -4   2  562.43   24.68
   1  -4   2  571.34   24.69
  -2   4  -2    0.70    0.59
  -2   4  -2    1.65    0.57
  -2   4  -2    1.85    0.77
  -2   4  -2    0.98    0.78
   2  -4   2    1.52    0.69
   2  -4   2    1.25    0.96
   2  -4   2    2.67    0.62
   2  -4   2    1.44    0.60
   2  -4   2    2.37    0.79
  -3   4  -2  611.18   25.67
  -3   4  -2  620.44   25.67
  -3   4  -2  621.55   25.96
  -3   4  -2  590.79   25.90
   3  -4   2  606.27   25.65
   3  -4   2  595.70   25.65
   3  -4   2  581.38   25.94
   3  -4   2  592.69   25.86
  -4   4  -2   29.11    1.88
  -4   4  -2   27.67    2.07
  -4   4  -2   21.89    1.75
  -4   4  -2   33.26    2.26
   4  -4   2   31.34    2.14
   4  -4   2   29.94    1.71
   4  -4   2   24.94    2.34
   4  -4   2   29.51    2.28
  -5   4  -2    0.77    0.57
  -5   4  -2    1.58    0.78
  -5   4  -2    1.39    0.90
  -5   4  -2    0.66    1.04
   5  -4   2    1.15    0.81
   5  -4   2    1.40    1.13
   5  -4   2    1.99    0.77
   5  -4   2    0.11    1.40
  -6   4  -2  368.72   16.38
  -6   4  -2  381.50   16.16
  -6   4  -2  363.89   16.07
  -6   4  -2  357.34   16.57
   6  -4   2  377.16   16.14
   6  -4   2  379.29   16.14
   6  -4   2  368.20   16.47
   6  -4   2  369.18   15.91
   6  -4   2  374.46   16.62
  -7   4  -2  167.72    8.02
  -7   4  -2  168.66    7.48
  -7   4  -2  159.06    7.57
  -7   4  -2  159.33    7.77
   7  -4   2  152.63    7.22
   7  -4   2  163.63    7.22
   7  -4   2  151.97    7.57
   7  -4   2  168.71    8.09
   7  -4   2  173.61    8.26
  -8   4  -2    1.77    1.60
  -8   4  -2    4.13    1.46
  -8   4  -2    2.99    1.08
  -8   4  -2    0.95    1.69
   8  -4   2    2.42    2.16
   8  -4   2    4.63    1.90
   8  -4   2    3.07    0.99
  -9   4  -2    0.63    1.95
  -9   4  -2    1.19    1.71
  -9   4  -2    1.06    1.35
  -9   4  -2   -0.94    1.26
   9  -4   2   -1.43    1.94
   9  -4   2    0.89    2.08
   9  -4   2    1.05    1.21
 -10   4  -2    4.14    1.74
 -10   4  -2    7.55    2.65
 -10   4  -2    8.65    2.21
  10  -4   2    9.27    1.55
  10  -4   2    4.11    2.52
  10  -4   2    8.18    3.03
 -11   4  -2   15.89    3.61
 -11   4  -2   17.19    3.33
  11  -4   2   15.73    2.68
  11  -4   2   12.81    3.61
  11  -4   2   15.57    3.87
 -12   4  -2    9.12    3.74
 -12   4  -2   12.45    3.12
  12  -4   2   11.13    1.83
  12  -4   2   13.83    3.57
  11   3  -2   12.20    3.37
 -11  -3   2    3.65    3.03
 -11  -3   2    7.47    4.99
  10   3  -2    3.42    3.38
  10   3  -2    3.57    3.39
  10   3  -2    0.38    1.47
 -10  -3   2    1.71    2.25
 -10  -3   2   -2.23    3.57
   9   3  -2    0.40    1.29
   9   3  -2   -2.83    2.81
   9   3  -2    2.32    2.58
  -9  -3   2   -0.26    1.86
  -9  -3   2   -1.84    2.02
   8   3  -2    1.41    1.33
   8   3  -2    0.85    1.84
   8   3  -2   -0.23    2.00
  -8  -3   2    1.92    1.53
  -8  -3   2    3.63    2.10
  -8  -3   2    4.32    1.77
  -8  -3   2   -1.74    1.54
   7   3  -2   26.68    2.85
   7   3  -2   22.21    2.72
   7   3  -2   27.93    2.03
  -7  -3   2   21.97    2.73
  -7  -3   2   26.49    2.68
  -7  -3   2   29.71    3.21
   6   3  -2    2.40    1.35
   6   3  -2    1.10    0.93
   6   3  -2   -0.17    1.28
  -6  -3   2   -0.41    1.10
  -6  -3   2    0.40    1.33
  -6  -3   2   -1.11    1.46
  -6  -3   2    1.13    1.53
   5   3  -2   48.50    2.59
   5   3  -2   52.38    3.16
   5   3  -2   50.07    3.08
  -5  -3   2   48.69    3.19
  -5  -3   2   44.84    2.98
  -5  -3   2   49.88    3.24
  -5  -3   2   48.74    3.47
   4   3  -2   86.25    4.19
   4   3  -2   78.62    3.88
   4   3  -2   80.74    4.46
  -4  -3   2   79.69    4.32
  -4  -3   2   86.71    4.50
  -4  -3   2   92.38    4.61
   3   3  -2    7.01    1.14
   3   3  -2    4.73    1.12
   3   3  -2    8.12    1.37
   3   3  -2    6.20    1.12
   3   3  -2    7.04    0.92
   3   3  -2    5.79    1.17
  -3  -3   2    8.10    1.49
  -3  -3   2    6.26    1.31
  -3  -3   2    5.50    1.04
  -3  -3   2    8.35    1.78
  -3  -3   2    6.49    1.14
   2   3  -2  168.98    7.68
   2   3  -2  162.77    7.46
   2   3  -2  169.06    7.42
   2   3  -2  180.13    7.72
  -2  -3   2  164.56    7.72
  -2  -3   2  179.19    7.99
  -2  -3   2  182.36    7.75
  -2  -3   2  169.37    7.44
  -2  -3   2  150.67    7.63
   1   3  -2  122.22    5.34
   1   3  -2  125.23    5.65
   1   3  -2  113.32    5.34
   1   3  -2  125.02    5.56
   1   3  -2  122.10    5.62
  -1  -3   2  117.68    5.84
  -1  -3   2  114.53    5.45
  -1  -3   2  123.41    5.61
  -1  -3   2  130.53    5.62
   0   3  -2   26.49    1.62
   0   3  -2   24.35    1.50
   0   3  -2   24.57    1.37
   0   3  -2   27.73    1.59
   0   3  -2   26.87    1.67
   0  -3   2   24.82    1.64
   0  -3   2   23.76    1.59
   0  -3   2   25.16    1.46
  -1   3  -2  307.88   12.21
  -1   3  -2  258.18   12.08
  -1   3  -2  273.39   12.21
  -1   3  -2  279.94   12.08
  -1   3  -2  263.18   12.05
   1  -3   2  296.77   12.45
   1  -3   2  289.88   12.08
   1  -3   2  280.20   12.07
   1  -3   2  288.47   12.09
   1  -3   2  269.50   12.21
   1  -3   2  278.11   12.08
  -2   3  -2    0.03    0.57
  -2   3  -2    0.08    0.38
  -2   3  -2   -0.28    0.48
  -2   3  -2   -0.85    0.56
   2  -3   2    0.27    0.58
   2  -3   2    0.11    0.37
   2  -3   2   -0.26    0.67
   2  -3   2    1.28    0.77
   2  -3   2    0.73    0.50
   2  -3   2    0.68    0.40
  -3   3  -2  597.17   24.04
  -3   3  -2  570.63   23.72
  -3   3  -2  560.32   23.72
  -3   3  -2  549.41   23.97
   3  -3   2  542.89   23.96
   3  -3   2  580.47   23.72
   3  -3   2  557.39   24.00
   3  -3   2  520.48   23.70
   3  -3   2  546.68   23.99
  -4   3  -2   68.04    3.56
  -4   3  -2   67.68    3.22
  -4   3  -2   69.71    3.28
  -4   3  -2   69.85    3.56
   4  -3   2   68.74    3.61
   4  -3   2   70.73    3.27
   4  -3   2   64.13    3.29
   4  -3   2   70.00    3.79
   4  -3   2   74.55    3.47
  -5   3  -2   12.42    1.54
  -5   3  -2   12.14    1.54
  -5   3  -2   13.35    1.62
  -5   3  -2   13.12    1.67
   5  -3   2   13.09    1.15
   5  -3   2   12.30    1.24
   5  -3   2   16.97    2.05
   5  -3   2   13.96    1.42
   5  -3   2   12.83    2.11
  -6   3  -2   21.37    1.50
  -6   3  -2   22.13    2.00
  -6   3  -2   19.86    1.86
   6  -3   2   21.66    2.60
   6  -3   2   20.62    2.12
   6  -3   2   22.74    2.07
   6  -3   2   21.18    1.57
   6  -3   2   18.04    1.37
   6  -3   2   18.71    1.31
  -7   3  -2  327.08   13.77
  -7   3  -2  326.33   13.81
  -7   3  -2  313.98   14.05
  -7   3  -2  278.83   14.19
   7  -3   2  313.98   13.82
   7  -3   2  309.02   14.24
   7  -3   2  323.29   13.57
  -8   3  -2    2.49    1.35
  -8   3  -2    2.77    1.56
  -8   3  -2    3.38    1.05
  -8   3  -2    2.95    1.26
   8  -3   2    5.14    2.09
   8  -3   2    4.78    1.72
   8  -3   2    2.89    1.12
   8  -3   2    3.35    1.72
  -9   3  -2    3.38    1.39
  -9   3  -2    1.23    1.54
  -9   3  -2    0.90    1.47
  -9   3  -2   -0.06    1.62
   9  -3   2    0.54    1.92
   9  -3   2    0.28    1.85
   9  -3   2   -0.48    1.02
 -10   3  -2   20.86    2.75
 -10   3  -2   20.89    3.14
 -10   3  -2   19.76    3.91
 -10   3  -2   17.09    3.47
  10  -3   2   19.74    4.40
  10  -3   2   24.76    2.51
  10  -3   2   30.17    4.50
 -11   3  -2    1.84    3.12
 -11   3  -2    6.52    2.88
  11  -3   2   -0.03    3.31
  11  -3   2    6.54    1.50
 -12   3  -2    0.45    3.48
 -12   3  -2    0.81    3.15
  12  -3   2    5.86    1.70
  12  -3   2   -2.39    3.80
  11   2  -2   44.66    6.05
  11   2  -2   43.62    3.40
  11   2  -2   40.53    7.29
 -11  -2   2   41.55    5.75
 -11  -2   2   42.52    7.52
 -11  -2   2   43.62    6.65
  10   2  -2   21.10    4.92
  10   2  -2   22.73    2.53
  10   2  -2   13.25    2.84
 -10  -2   2   22.92    4.08
 -10  -2   2   21.99    3.88
   9   2  -2    5.22    1.36
   9   2  -2    6.30    2.65
   9   2  -2    9.49    3.01
  -9  -2   2    2.25    1.77
  -9  -2   2    5.38    2.28
  -9  -2   2    2.46    2.08
   8   2  -2   16.60    3.31
   8   2  -2   15.32    3.24
   8   2  -2   12.64    1.88
  -8  -2   2   13.81    2.52
  -8  -2   2   15.76    2.94
  -8  -2   2   15.64    3.25
  -8  -2   2   16.77    3.56
   7   2  -2   10.93    2.52
   7   2  -2   16.91    1.63
   7   2  -2   16.84    2.28
  -7  -2   2   14.39    2.53
  -7  -2   2   16.06    2.78
  -7  -2   2   13.08    2.16
  -7  -2   2   12.09    2.05
   6   2  -2   60.72    3.70
   6   2  -2   59.85    3.04
   6   2  -2   52.03    3.43
  -6  -2   2   54.84    3.44
  -6  -2   2   62.46    3.87
  -6  -2   2   64.19    3.99
  -6  -2   2   48.38    3.42
   5   2  -2  126.03    6.96
   5   2  -2  138.39    6.23
   5   2  -2  145.93    6.66
  -5  -2   2  146.63    6.84
  -5  -2   2  133.66    6.71
  -5  -2   2  139.25    6.82
  -5  -2   2  141.58    6.80
   4   2  -2    9.13    1.05
   4   2  -2    8.57    1.47
   4   2  -2    8.36    1.43
  -4  -2   2    8.41    1.67
  -4  -2   2    7.57    1.21
  -4  -2   2    6.30    1.26
  -4  -2   2   11.22    2.01
   3   2  -2  184.37    8.25
   3   2  -2  194.05    8.51
   3   2  -2  187.64    8.61
   3   2  -2  182.36    8.72
  -3  -2   2  188.68    8.74
  -3  -2   2  197.89    8.83
  -3  -2   2  207.90    8.75
  -3  -2   2  193.21    8.72
   2   2  -2  830.47   34.94
   2   2  -2  839.37   35.08
   2   2  -2  923.57   35.17
   2   2  -2  795.19   34.83
   2   2  -2  808.15   35.09
  -2  -2   2  808.13   34.83
  -2  -2   2  840.82   35.12
  -2  -2   2  850.79   35.31
  -2  -2   2  787.02   35.07
  -2  -2   2  753.65   35.07
   1   2  -2  244.88   10.86
   1   2  -2  228.14   10.72
   1   2  -2  242.85   10.73
   1   2  -2  269.43   10.87
   1   2  -2  250.44   10.72
   1   2  -2  248.60   10.86
  -1  -2   2  248.17   10.73
  -1  -2   2  236.62   10.72
  -1  -2   2  257.20   10.87
  -1  -2   2  242.30   10.85
  -1  -2   2  276.36   11.14
   0   2  -2 1029.74   44.96
   0   2  -2 1050.88   44.96
   0   2  -2 1093.85   45.14
   0   2  -2 1078.60   45.03
   0   2  -2 1166.33   45.05
   0   2  -2 1037.99   45.08
   0  -2   2 1081.84   45.29
   0  -2   2 1035.23   44.96
   0  -2   2 1014.01   45.01
   0  -2   2 1040.81   45.01
   0  -2   2 1071.50   45.03
   0  -2   2 1070.22   45.03
  -1   2  -2   58.61    2.65
  -1   2  -2   57.68    2.81
  -1   2  -2   56.71    2.69
  -1   2  -2   56.26    2.78
   1  -2   2   56.27    2.69
   1  -2   2   58.37    2.75
   1  -2   2   60.43    2.93
   1  -2   2   59.44    2.64
   1  -2   2   56.57    2.66
   1  -2   2   60.46    2.66
   1  -2   2   57.00    2.83
   1  -2   2   50.86    2.67
  -2   2  -2  591.18   25.55
  -2   2  -2  606.33   25.33
  -2   2  -2  638.73   25.34
   2  -2   2  588.24   25.53
   2  -2   2  620.12   25.63
   2  -2   2  576.24   25.32
   2  -2   2  557.44   25.32
   2  -2   2  587.21   25.32
   2  -2   2  627.64   25.57
  -3   2  -2  189.01    8.73
  -3   2  -2  192.12    8.47
  -3   2  -2  205.41    8.76
  -3   2  -2  199.05    8.71
   3  -2   2  199.04    8.80
   3  -2   2  213.06    8.72
   3  -2   2  198.51    8.48
   3  -2   2  191.28    8.76
   3  -2   2  190.89    8.48
  -4   2  -2  371.69   16.13
  -4   2  -2  368.78   15.86
  -4   2  -2  366.62   15.85
  -4   2  -2  380.01   16.20
  -4   2  -2  362.36   15.92
   4  -2   2  354.67   15.86
   4  -2   2  379.93   15.88
   4  -2   2  372.46   16.22
   4  -2   2  374.93   16.14
   4  -2   2  386.33   15.94
  -5   2  -2  172.50    6.99
  -5   2  -2  161.79    6.97
  -5   2  -2  127.68    7.18
  -5   2  -2  161.98    7.22
   5  -2   2  159.92    7.26
   5  -2   2  150.66    6.94
   5  -2   2  162.63    7.40
  -6   2  -2   31.01    1.83
  -6   2  -2   31.89    2.16
  -6   2  -2   25.86    2.24
  -6   2  -2   30.78    2.19
   6  -2   2   30.09    2.49
   6  -2   2   31.62    1.80
   6  -2   2   29.94    2.09
  -7   2  -2   46.06    2.53
  -7   2  -2   43.98    2.81
  -7   2  -2   39.09    2.81
  -7   2  -2   44.35    2.90
   7  -2   2   44.33    2.40
   7  -2   2   44.39    3.20
   7  -2   2   45.90    3.42
   7  -2   2   42.53    2.89
  -8   2  -2  570.21   24.35
  -8   2  -2  561.13   24.54
  -8   2  -2  542.45   24.25
   8  -2   2  565.81   24.00
   8  -2   2  564.03   24.77
   8  -2   2  590.62   24.46
   8  -2   2  533.32   24.33
  -9   2  -2    3.33    1.73
  -9   2  -2    6.40    1.91
  -9   2  -2    3.96    1.79
  -9   2  -2    6.86    1.33
   9  -2   2    4.48    1.17
   9  -2   2    4.04    2.32
   9  -2   2    6.27    1.85
 -10   2  -2   35.98    3.33
 -10   2  -2   37.36    3.75
 -10   2  -2   38.30    3.51
  10  -2   2   41.89    4.61
  10  -2   2   37.93    3.79
  10  -2   2   37.95    2.69
 -11   2  -2    9.89    2.76
 -11   2  -2   10.19    2.47
 -11   2  -2   13.26    2.81
  11  -2   2   16.56    2.56
  11  -2   2   16.01    3.46
 -12   2  -2   -0.32    3.34
 -12   2  -2    0.87    3.29
  12  -2   2   -0.73    1.61
  12  -2   2    1.83    3.77
  11   1  -2   44.81    6.15
  11   1  -2   30.78    6.07
  11   1  -2   40.55    3.40
 -11  -1   2   24.31    4.40
 -11  -1   2   51.84    6.41
 -11  -1   2   31.72    6.73
  10   1  -2   14.87    2.26
  10   1  -2   15.93    3.45
 -10  -1   2   11.84    3.60
 -10  -1   2   14.14    3.41
 -10  -1   2   17.41    3.33
   9   1  -2    0.02    2.51
   9   1  -2    2.17    2.32
   9   1  -2    0.89    1.24
  -9  -1   2    0.40    2.26
  -9  -1   2    2.06    2.77
  -9  -1   2   -0.39    2.53
   8   1  -2    0.54    2.25
   8   1  -2    0.81    1.56
   8   1  -2    0.16    1.02
  -8  -1   2    2.97    1.92
  -8  -1   2   -0.25    1.39
  -8  -1   2    2.61    1.81
  -8  -1   2   -0.62    1.46
   7   1  -2   27.47    2.76
   7   1  -2   26.99    2.95
  -7  -1   2   28.09    2.55
  -7  -1   2   23.83    2.59
  -7  -1   2   20.36    2.46
  -7  -1   2   23.87    2.47
   6   1  -2    0.09    0.74
   6   1  -2    0.31    1.45
  -6  -1   2    0.48    1.16
  -6  -1   2    0.45    0.98
  -6  -1   2   -1.87    1.38
  -6  -1   2   -0.83    0.89
   5   1  -2    3.45    0.98
   5   1  -2    2.47    1.18
   5   1  -2    2.74    0.75
   5   1  -2    1.25    0.72
  -5  -1   2    1.53    1.02
  -5  -1   2    1.54    1.07
  -5  -1   2    3.33    0.87
  -5  -1   2    3.53    1.46
   4   1  -2  230.95   10.25
   4   1  -2  227.73    9.97
   4   1  -2  233.27   10.32
   4   1  -2  221.29    9.88
   4   1  -2  216.40   10.45
  -4  -1   2  220.09   10.43
  -4  -1   2  236.14   10.42
  -4  -1   2  245.67   10.46
  -4  -1   2  243.96   10.46
   3   1  -2  373.44   15.62
   3   1  -2  354.67   15.60
   3   1  -2  378.53   15.91
   3   1  -2  366.74   15.87
   3   1  -2  363.34   15.98
  -3  -1   2  373.34   15.98
  -3  -1   2  366.65   15.97
  -3  -1   2  382.36   16.01
  -3  -1   2  363.06   15.70
  -3  -1   2  349.19   16.02
   2   1  -2 1178.97   50.94
   2   1  -2 1209.69   50.94
   2   1  -2 1178.38   50.77
   2   1  -2 1193.46   51.02
  -2  -1   2 1224.60   50.78
  -2  -1   2 1206.24   51.03
  -2  -1   2 1154.85   51.00
  -2  -1   2 1226.33   51.02
  -2  -1   2 1255.40   51.17
   1   1  -2 9521.73  377.51
   1   1  -2 8407.79  377.54
   1   1  -2 8869.25  377.68
   1   1  -2 8704.15  377.67
   1   1  -2 9122.15  377.84
  -1  -1   2 8842.00  377.50
  -1  -1   2 9131.72  377.57
  -1  -1   2 9999.00  377.48
  -1  -1   2 8731.37  377.71
  -1  -1   2 8198.60  377.61
  -1  -1   2 9096.82  377.81
   0   1  -2  972.44   41.15
   0   1  -2  900.66   41.06
   0   1  -2  982.19   41.13
   0   1  -2  965.64   41.12
   0   1  -2  947.23   41.12
   0   1  -2  962.98   41.12
   0   1  -2  941.08   41.11
   0  -1   2 1037.21   41.14
   0  -1   2 1012.73   41.14
   0  -1   2 1023.05   41.08
   0  -1   2  972.64   41.12
   0  -1   2  983.85   41.13
   0  -1   2  905.45   41.13
   0  -1   2 1014.35   41.34
  -1   1  -2  606.50   23.91
  -1   1  -2  558.92   24.03
  -1   1  -2  569.22   23.90
  -1   1  -2  550.61   24.02
  -1   1  -2  583.87   24.15
  -1   1  -2  526.60   24.03
   1  -1   2  530.70   24.02
   1  -1   2  574.95   23.90
   1  -1   2  524.34   23.92
   1  -1   2  552.72   23.90
   1  -1   2  627.19   24.17
   1  -1   2  585.17   24.04
   1  -1   2  562.56   24.04
  -2   1  -2  280.13   11.90
  -2   1  -2  276.38   11.94
   2  -1   2  293.83   11.96
   2  -1   2  279.75   11.89
   2  -1   2  273.84   11.97
   2  -1   2  258.58   11.93
  -3   1  -2 1219.02   50.41
  -3   1  -2  999.04   50.35
  -3   1  -2 1222.06   50.16
  -3   1  -2 1232.92   50.17
   3  -1   2 1175.11   50.37
   3  -1   2 1213.18   50.44
   3  -1   2 1195.17   50.16
   3  -1   2 1257.55   50.17
  -4   1  -2  330.16   13.93
  -4   1  -2  326.53   13.94
  -4   1  -2  336.36   14.17
  -4   1  -2  342.34   14.22
   4  -1   2  319.68   13.93
   4  -1   2  335.67   14.26
   4  -1   2  340.38   13.95
   4  -1   2  275.89   13.82
   4  -1   2  329.69   14.11
  -5   1  -2  491.32   20.26
  -5   1  -2  449.97   20.09
  -5   1  -2  466.98   19.89
   5  -1   2  444.86   20.18
   5  -1   2  466.29   19.89
   5  -1   2  469.78   20.01
  -6   1  -2  502.39   21.14
  -6   1  -2  495.18   21.35
  -6   1  -2  489.90   21.11
   6  -1   2  467.23   20.93
   6  -1   2  491.16   21.18
   6  -1   2  510.91   21.15
   6  -1   2  483.19   21.43
  -7   1  -2   19.68    2.32
  -7   1  -2   17.24    1.60
  -7   1  -2   19.92    2.25
  -7   1  -2   14.17    1.81
   7  -1   2   15.36    1.49
   7  -1   2   17.83    2.12
   7  -1   2   19.82    2.48
   7  -1   2   18.15    2.18
  -8   1  -2   26.08    2.99
  -8   1  -2   24.17    2.37
  -8   1  -2   23.78    1.92
  -8   1  -2   25.85    2.87
   8  -1   2   25.49    2.90
   8  -1   2   28.17    1.94
   8  -1   2   27.93    3.18
  -9   1  -2   39.33    3.07
  -9   1  -2   42.00    3.27
  -9   1  -2   41.42    3.66
  -9   1  -2   44.38    3.32
   9  -1   2   38.50    3.57
   9  -1   2   31.77    4.09
   9  -1   2   39.22    2.56
 -10   1  -2   25.84    3.87
 -10   1  -2   23.83    3.50
 -10   1  -2   29.46    3.12
  10  -1   2   27.14    2.54
  10  -1   2   28.22    3.57
 -11   1  -2    0.38    2.19
 -11   1  -2    3.85    1.67
 -11   1  -2    4.63    2.79
 -11   1  -2    4.38    2.74
  11  -1   2    1.56    2.43
  11  -1   2    1.12    1.37
 -12   1  -2    6.43    3.49
 -12   1  -2    5.15    2.97
 -12   1  -2    6.44    2.44
  12  -1   2    9.59    1.93
  12  -1   2   11.24    3.71
  11   0  -2    9.83    3.72
  11   0  -2    5.74    3.77
  11   0  -2   10.01    1.68
 -11   0   2   13.42    3.98
 -11   0   2    0.93    3.51
 -11   0   2   12.53    4.11
  10   0  -2    5.58    3.15
  10   0  -2    3.71    1.42
  10   0  -2    2.71    2.85
 -10   0   2    2.15    2.43
 -10   0   2   -1.33    2.10
 -10   0   2   -2.80    2.34
   9   0  -2    5.71    2.66
   9   0  -2    1.10    1.84
   9   0  -2    5.38    1.26
  -9   0   2    3.83    2.51
  -9   0   2    6.73    1.90
  -9   0   2    0.66    2.25
  -9   0   2    4.01    1.96
   8   0  -2    6.20    1.90
   8   0  -2    7.87    1.19
   8   0  -2    7.20    2.05
  -8   0   2    8.92    1.99
  -8   0   2    7.16    2.12
  -8   0   2    9.46    2.39
  -8   0   2    8.02    1.75
   7   0  -2   15.62    1.70
   7   0  -2   15.47    2.74
   7   0  -2   16.58    2.51
   7   0  -2   13.34    2.02
  -7   0   2   12.16    1.97
  -7   0   2   16.49    2.16
  -7   0   2   13.92    2.97
  -7   0   2   13.04    1.87
   6   0  -2    4.18    1.01
   6   0  -2    3.61    0.88
   6   0  -2    3.62    1.48
   6   0  -2    3.35    1.33
  -6   0   2    3.28    1.01
  -6   0   2    3.69    1.41
  -6   0   2    3.55    1.06
  -6   0   2    5.39    1.40
   5   0  -2    3.65    1.28
   5   0  -2    3.84    0.79
   5   0  -2    3.93    0.92
   5   0  -2    4.65    0.89
  -5   0   2    4.72    0.92
  -5   0   2    3.40    0.93
  -5   0   2    3.25    1.35
  -5   0   2    4.18    1.02
   4   0  -2   60.28    3.54
   4   0  -2   63.72    3.13
   4   0  -2   63.00    3.32
   4   0  -2   67.24    3.62
   4   0  -2   70.84    3.40
   4   0  -2   70.01    3.20
  -4   0   2   62.89    3.42
  -4   0   2   68.40    3.52
  -4   0   2   65.74    3.69
  -4   0   2   77.47    3.72
   3   0  -2    3.37    0.73
   3   0  -2    2.09    0.59
   3   0  -2    1.94    0.76
   3   0  -2    2.75    0.78
   3   0  -2    3.86    0.76
  -3   0   2    1.48    0.49
  -3   0   2    0.71    0.75
  -3   0   2    1.70    0.53
  -3   0   2    2.24    0.56
   2   0  -2  229.91   10.10
   2   0  -2  229.82   10.15
   2   0  -2  239.88   10.32
   2   0  -2  237.19   10.11
   2   0  -2  228.78   10.26
  -2   0   2  236.18   10.27
  -2   0   2  238.07   10.11
  -2   0   2  232.94   10.29
  -2   0   2  230.21   10.30
  -2   0   2  250.39   10.39
   1   0  -2 8218.71  343.41
   1   0  -2 8117.27  343.43
   1   0  -2 8948.07  343.41
   1   0  -2 8073.49  343.52
   1   0  -2 8023.87  343.28
   1   0  -2 7782.49  343.14
  -1   0   2 8171.04  343.26
  -1   0   2 8521.18  343.30
  -1   0   2 8363.05  343.46
  -1   0   2 7829.43  343.48
  -1   0   2 7597.47  343.31
  -1   0   2 8185.25  343.25
   0   0  -2 1235.47   49.17
   0   0  -2 1170.30   49.20
   0   0  -2 1120.77   49.30
   0   0  -2 1159.68   49.16
   0   0  -2 1210.63   49.08
   0   0  -2 1092.95   49.16
   0   0  -2 1161.51   49.19
   0   0   2 1123.53   49.15
   0   0   2 1182.01   49.16
   0   0   2 1168.65   49.17
   0   0   2 1164.16   49.20
   0   0   2 1175.03   49.12
  -1   0  -2   21.47    1.00
  -1   0  -2   17.58    0.93
  -1   0  -2   22.22    1.24
  -1   0  -2   18.93    1.21
  -1   0  -2   17.99    0.93
  -1   0  -2   19.69    1.25
  -1   0  -2   20.83    1.09
  -1   0  -2   21.97    0.98
   1   0   2   20.81    0.99
   1   0   2   20.90    1.15
   1   0   2   19.16    1.09
   1   0   2   23.84    1.23
   1   0   2   21.57    1.19
   1   0   2   20.83    0.97
  -2   0  -2   43.53    2.03
  -2   0  -2   42.13    2.27
  -2   0  -2   42.96    2.30
  -2   0  -2   46.94    2.05
  -2   0  -2   45.23    2.04
  -2   0  -2   45.44    2.24
  -2   0  -2   45.03    2.04
  -2   0  -2   47.61    2.19
  -2   0  -2   48.49    2.21
  -2   0  -2   43.77    2.27
   2   0   2   50.77    2.19
   2   0   2   42.22    2.26
   2   0   2   43.55    2.25
   2   0   2   46.56    2.31
   2   0   2   46.61    2.28
  -3   0  -2   85.10    3.94
  -3   0  -2   92.13    4.07
  -3   0  -2   81.60    3.72
  -3   0  -2   87.48    3.74
  -3   0  -2   90.93    3.95
   3   0   2   84.17    3.94
   3   0   2   87.09    3.74
   3   0   2   86.70    3.76
   3   0   2   75.61    3.71
   3   0   2   81.67    3.87
   3   0   2   85.05    4.00
  -4   0  -2  113.09    5.26
  -4   0  -2  103.42    5.04
  -4   0  -2  116.24    5.10
  -4   0  -2  119.49    5.31
   4   0   2  116.14    5.08
   4   0   2  117.23    5.27
   4   0   2  116.21    5.36
   4   0   2  111.11    5.14
  -5   0  -2  275.75   11.62
  -5   0  -2  250.00   11.28
  -5   0  -2  259.28   11.29
  -5   0  -2  251.32   11.46
   5   0   2  255.15   11.56
   5   0   2  261.10   11.30
   5   0   2  262.95   11.49
   5   0   2  260.40   11.29
  -6   0  -2   41.59    2.41
  -6   0  -2   49.89    3.06
  -6   0  -2   49.70    2.89
  -6   0  -2   44.58    2.81
   6   0   2   47.70    2.85
   6   0   2   47.83    2.60
   6   0   2   44.60    2.37
   6   0   2   46.02    2.92
   6   0   2   48.11    2.75
  -7   0  -2   87.87    4.57
  -7   0  -2   84.99    4.23
  -7   0  -2   82.27    4.42
  -7   0  -2   84.41    4.50
   7   0   2   84.23    4.25
   7   0   2   83.58    4.56
   7   0   2   83.07    3.98
   7   0   2   78.97    4.46
   7   0   2   83.14    4.48
  -8   0  -2   21.59    2.53
  -8   0  -2   20.78    3.22
  -8   0  -2   24.53    2.35
  -8   0  -2   23.62    2.38
   8   0   2   24.11    2.48
   8   0   2   24.62    2.61
   8   0   2   25.69    1.83
   8   0   2   24.76    2.51
  -9   0  -2  130.66    6.40
  -9   0  -2  122.27    6.59
  -9   0  -2  133.60    6.95
  -9   0  -2  124.44    6.71
   9   0   2  126.36    6.62
   9   0   2  129.75    6.82
   9   0   2  123.03    6.33
   9   0   2  124.76    5.93
 -10   0  -2    3.98    1.95
 -10   0  -2    3.13    1.36
 -10   0  -2    5.30    2.38
 -10   0  -2    3.29    1.62
  10   0   2    5.37    2.50
  10   0   2    2.80    1.22
  10   0   2    2.76    1.89
 -11   0  -2    0.27    2.73
 -11   0  -2    4.96    2.44
 -11   0  -2    3.21    1.95
 -11   0  -2    3.91    2.45
  11   0   2   -0.58    2.75
  11   0   2    3.61    1.42
  11   0   2    1.15    2.90
 -12   0  -2    3.12    3.21
 -12   0  -2    2.04    3.36
 -12   0  -2   -0.13    2.35
  12   0   2    1.86    2.85
  12   0   2    0.16    1.52
  11  -1  -2   -1.13    1.69
  11  -1  -2   -3.67    3.63
 -11   1   2    0.97    2.54
 -11   1   2    0.29    3.78
  10  -1  -2   25.20    2.54
  10  -1  -2   28.55    4.52
 -10   1   2   28.10    3.91
 -10   1   2   20.86    3.70
 -10   1   2   23.69    4.08
 -10   1   2   18.73    3.65
   9  -1  -2    0.62    2.26
   9  -1  -2    2.01    1.21
   9  -1  -2    4.88    2.28
  -9   1   2    0.40    2.33
  -9   1   2    2.18    1.76
  -9   1   2    0.30    2.45
  -9   1   2    2.69    1.62
   8  -1  -2   10.46    2.35
   8  -1  -2   15.12    2.00
   8  -1  -2   13.83    2.81
  -8   1   2   12.28    2.48
  -8   1   2   18.99    3.11
  -8   1   2   15.74    2.31
  -8   1   2   16.63    2.35
   7  -1  -2    3.91    1.77
   7  -1  -2    1.47    0.86
   7  -1  -2    1.17    1.42
   7  -1  -2    1.06    1.12
  -7   1   2    0.18    0.91
  -7   1   2   -1.20    1.48
  -7   1   2    1.74    1.46
  -7   1   2    1.93    1.12
   6  -1  -2    6.68    1.21
   6  -1  -2    4.57    1.36
   6  -1  -2    4.93    1.54
   6  -1  -2    5.83    1.28
  -6   1   2    4.17    0.97
  -6   1   2    4.94    1.03
  -6   1   2    6.35    1.30
  -6   1   2    5.37    1.15
  -6   1   2    6.09    1.51
   5  -1  -2   39.62    2.39
   5  -1  -2   39.50    2.15
   5  -1  -2   42.98    2.95
   5  -1  -2   42.95    2.44
  -5   1   2   38.65    2.59
  -5   1   2   36.85    2.32
  -5   1   2   44.98    2.66
  -5   1   2   39.29    2.99
   4  -1  -2  461.34   19.86
   4  -1  -2  454.55   20.16
   4  -1  -2  465.26   19.95
   4  -1  -2  474.27   20.20
  -4   1   2  425.26   20.17
  -4   1   2  459.82   20.12
  -4   1   2  512.15   20.14
  -4   1   2  460.27   20.16
   3  -1  -2  440.81   19.08
   3  -1  -2  441.58   19.09
   3  -1  -2  450.56   19.30
   3  -1  -2  437.68   19.31
  -3   1   2  431.63   19.26
  -3   1   2  480.57   19.32
  -3   1   2  443.88   19.27
   2  -1  -2  129.54    5.49
   2  -1  -2  126.30    5.72
   2  -1  -2  130.46    5.71
   2  -1  -2  117.37    5.58
   2  -1  -2  126.75    5.55
  -2   1   2  122.50    5.65
  -2   1   2  130.66    5.72
  -2   1   2  123.86    5.68
  -2   1   2  116.31    5.57
  -2   1   2  121.97    5.48
  -2   1   2  130.77    5.68
   1  -1  -2   77.98    3.56
   1  -1  -2   71.68    3.40
   1  -1  -2   74.76    3.38
   1  -1  -2   74.26    3.47
   1  -1  -2   66.12    3.37
   1  -1  -2   74.07    3.22
   1  -1  -2   68.83    3.39
  -1   1   2   80.78    3.52
  -1   1   2   71.95    3.43
  -1   1   2   74.80    3.23
  -1   1   2   74.29    3.47
  -1   1   2   79.68    3.40
  -1   1   2   72.64    3.38
   0  -1  -2  400.01   16.67
   0  -1  -2  405.30   16.82
   0  -1  -2  399.36   16.94
   0  -1  -2  401.10   16.77
   0  -1  -2  394.03   16.85
   0  -1  -2  391.77   16.82
   0  -1  -2  376.34   16.80
   0   1   2  397.11   16.83
   0   1   2  384.44   16.84
   0   1   2  404.82   16.82
   0   1   2  434.22   16.98
   0   1   2  352.29   16.75
   0   1   2  395.78   16.81
  -1  -1  -2 1576.29   70.87
  -1  -1  -2 1789.87   70.99
  -1  -1  -2 1627.41   70.81
  -1  -1  -2 1624.85   70.81
  -1  -1  -2 1661.84   70.83
  -1  -1  -2 1768.76   70.84
  -1  -1  -2 1706.19   70.82
  -1  -1  -2 1584.91   70.88
   1   1   2 1658.84   70.88
   1   1   2 1775.16   70.84
   1   1   2 1873.51   70.83
   1   1   2 1679.97   70.89
   1   1   2 1542.26   70.94
   1   1   2 1652.39   70.81
  -2  -1  -2 2161.12   87.56
  -2  -1  -2 2046.83   87.58
  -2  -1  -2 1914.78   87.60
  -2  -1  -2 2139.31   87.56
  -2  -1  -2 2010.12   87.61
  -2  -1  -2 1995.72   87.61
  -2  -1  -2 1973.14   87.63
  -2  -1  -2 2059.11   87.63
  -2  -1  -2 2147.74   87.63
  -2  -1  -2 2250.65   87.64
  -2  -1  -2 2054.13   87.55
   2   1   2 2064.28   87.64
   2   1   2 2268.44   87.65
   2   1   2 2037.75   87.61
   2   1   2 2174.44   87.56
   2   1   2 1969.96   87.57
   2   1   2 2160.96   87.56
   2   1   2 1969.84   87.61
  -3  -1  -2    5.70    0.88
  -3  -1  -2    7.16    0.60
  -3  -1  -2    7.11    0.71
  -3  -1  -2    6.66    0.75
  -3  -1  -2    6.71    0.71
  -3  -1  -2    6.72    0.96
  -3  -1  -2    6.27    0.58
   3   1   2    7.28    0.96
   3   1   2    4.80    0.52
   3   1   2    5.67    0.85
   3   1   2    5.33    0.76
   3   1   2    6.73    0.89
   3   1   2    6.02    0.80
  -4  -1  -2   73.19    3.31
  -4  -1  -2   59.76    2.92
  -4  -1  -2   63.97    3.28
  -4  -1  -2   68.07    2.96
  -4  -1  -2   59.75    3.10
  -4  -1  -2   63.53    3.12
   4   1   2   66.81    3.28
   4   1   2   67.01    3.24
   4   1   2   66.20    3.14
   4   1   2   63.14    3.06
  -5  -1  -2  115.54    5.27
  -5  -1  -2  104.06    4.94
  -5  -1  -2  107.63    4.95
  -5  -1  -2  122.85    5.54
  -5  -1  -2  115.13    5.29
   5   1   2  110.23    5.37
   5   1   2  112.95    5.12
   5   1   2  120.30    5.47
   5   1   2  118.04    5.33
  -6  -1  -2  116.98    5.51
  -6  -1  -2   99.55    4.72
  -6  -1  -2  114.37    5.33
  -6  -1  -2  116.43    5.24
  -6  -1  -2   94.78    5.37
   6   1   2  112.32    5.48
   6   1   2  113.26    5.37
   6   1   2  114.85    5.07
   6   1   2  108.34    4.94
   6   1   2  112.14    5.41
  -7  -1  -2    0.13    1.28
  -7  -1  -2    4.68    1.18
  -7  -1  -2    1.52    0.88
  -7  -1  -2    0.89    0.73
   7   1   2    1.12    0.97
   7   1   2    1.40    1.56
   7   1   2    5.54    1.23
   7   1   2    0.41    0.68
  -8  -1  -2    3.73    1.48
  -8  -1  -2    1.72    1.34
  -8  -1  -2    1.87    1.22
  -8  -1  -2    2.20    1.09
   8   1   2    1.66    1.71
   8   1   2    2.91    0.80
   8   1   2    2.07    1.24
   8   1   2    4.32    1.30
  -9  -1  -2    2.00    1.10
  -9  -1  -2   -2.87    1.85
  -9  -1  -2    4.49    1.35
  -9  -1  -2    2.98    1.69
   9   1   2    2.05    2.05
   9   1   2    2.69    1.02
   9   1   2    3.01    1.63
 -10  -1  -2   35.61    4.17
 -10  -1  -2   41.59    3.96
 -10  -1  -2   29.40    3.17
 -10  -1  -2   31.12    3.73
  10   1   2   42.05    3.88
  10   1   2   40.81    2.83
  10   1   2   30.81    4.17
 -11  -1  -2    5.00    2.09
 -11  -1  -2   -0.93    2.67
 -11  -1  -2    1.99    2.24
 -11  -1  -2    1.31    2.61
  11   1   2    1.09    1.55
  11   1   2    3.76    2.89
  11   1   2    2.73    2.32
 -12  -1  -2   -4.09    2.99
 -12  -1  -2    2.65    3.25
 -12  -1  -2   -0.74    3.63
 -12  -1  -2   -1.11    2.33
  12   1   2   -4.25    2.71
  12   1   2    0.01    1.53
  12   1   2    1.39    3.55
  11  -2  -2    0.71    3.99
  11  -2  -2    1.09    1.57
 -11   2   2    6.61    3.35
 -11   2   2   -4.25    3.47
 -11   2   2    1.62    2.61
  10  -2  -2   15.33    3.63
  10  -2  -2   14.75    2.22
 -10   2   2   11.96    2.66
 -10   2   2   18.54    3.32
 -10   2   2    7.22    2.80
 -10   2   2   13.12    3.09
   9  -2  -2    6.33    2.66
   9  -2  -2    6.85    2.26
   9  -2  -2    6.81    1.44
  -9   2   2    4.87    2.25
  -9   2   2    5.62    2.53
  -9   2   2    4.65    2.05
  -9   2   2    2.49    1.71
   8  -2  -2   74.75    4.86
   8  -2  -2   75.17    5.23
   8  -2  -2   80.71    3.92
   8  -2  -2   76.39    4.80
  -8   2   2   67.51    4.48
  -8   2   2   85.21    5.26
  -8   2   2   79.58    4.83
  -8   2   2   76.32    4.71
   7  -2  -2   17.06    2.91
   7  -2  -2    9.38    2.14
   7  -2  -2   15.68    1.57
   7  -2  -2   15.46    2.59
  -7   2   2   15.61    2.05
  -7   2   2   14.86    2.47
  -7   2   2   17.98    2.57
  -7   2   2   18.01    2.59
   6  -2  -2    0.04    1.18
   6  -2  -2    1.75    1.28
   6  -2  -2    3.76    0.82
   6  -2  -2    3.14    1.08
  -6   2   2    1.16    0.88
  -6   2   2    1.04    1.19
  -6   2   2    2.38    0.86
  -6   2   2    1.75    1.21
  -6   2   2    3.78    1.46
   5  -2  -2   98.31    4.52
   5  -2  -2  102.80    4.88
   5  -2  -2   99.64    4.83
  -5   2   2   99.10    4.94
  -5   2   2   99.83    5.12
  -5   2   2   94.25    4.73
  -5   2   2  104.34    4.86
  -5   2   2   98.71    5.12
   4  -2  -2  272.43   12.00
   4  -2  -2  283.03   12.37
   4  -2  -2  262.18   12.21
   4  -2  -2  273.02   12.06
  -4   2   2  270.24   11.98
  -4   2   2  287.06   12.36
  -4   2   2  278.15   12.22
  -4   2   2  290.70   12.18
  -4   2   2  262.93   12.24
   3  -2  -2   50.30    2.84
   3  -2  -2   48.38    2.46
   3  -2  -2   49.96    2.70
   3  -2  -2   51.65    2.78
  -3   2   2   49.55    2.60
  -3   2   2   55.14    2.87
  -3   2   2   52.58    2.70
  -3   2   2   47.93    2.46
  -3   2   2   47.98    2.74
   2  -2  -2  435.56   18.48
   2  -2  -2  446.98   18.77
   2  -2  -2  428.68   18.63
   2  -2  -2  421.78   18.74
  -2   2   2  422.92   18.75
  -2   2   2  429.85   18.47
  -2   2   2  435.40   18.72
  -2   2   2  425.64   18.48
  -2   2   2  479.16   18.81
  -2   2   2  427.81   18.70
   1  -2  -2   49.46    2.52
   1  -2  -2   47.68    2.46
   1  -2  -2   50.26    2.44
  -1   2   2   53.42    2.54
  -1   2   2   48.41    2.18
  -1   2   2   48.83    2.48
  -1   2   2   48.09    2.19
  -1   2   2   50.71    2.56
  -1   2   2   54.04    2.48
   0  -2  -2   78.78    3.65
   0  -2  -2   80.81    3.44
   0  -2  -2   82.72    3.67
   0  -2  -2   84.30    3.65
   0  -2  -2   76.82    3.70
   0  -2  -2   70.07    3.73
   0  -2  -2   82.57    3.68
   0  -2  -2   75.18    3.69
   0   2   2   83.03    3.44
   0   2   2   86.72    3.65
   0   2   2   81.34    3.66
   0   2   2   79.06    3.64
   0   2   2   86.20    3.79
   0   2   2   81.80    3.66
   0   2   2   76.66    3.69
   0   2   2   74.44    3.64
  -1  -2  -2 1315.09   54.98
  -1  -2  -2 1265.94   54.95
  -1  -2  -2 1368.58   55.00
  -1  -2  -2 1295.85   54.89
  -1  -2  -2 1242.97   54.94
  -1  -2  -2 1236.63   55.09
  -1  -2  -2 1239.31   54.96
  -1  -2  -2 1257.62   54.97
   1   2   2 1395.10   55.01
   1   2   2 1309.90   54.98
   1   2   2 1330.38   54.98
   1   2   2 1321.16   54.96
   1   2   2 1294.21   55.11
   1   2   2 1349.59   54.99
  -2  -2  -2 2765.75  112.54
  -2  -2  -2 2599.60  112.52
  -2  -2  -2 2567.69  112.49
  -2  -2  -2 2778.66  112.64
  -2  -2  -2 2748.21  112.54
  -2  -2  -2 2528.45  112.60
  -2  -2  -2 2487.09  112.47
  -2  -2  -2 2513.92  112.51
   2   2   2 2675.48  112.53
   2   2   2 2778.07  112.55
   2   2   2 2600.73  112.52
   2   2   2 2724.31  112.51
   2   2   2 2753.24  112.54
   2   2   2 2848.60  112.60
   2   2   2 2678.67  112.49
   2   2   2 2655.26  112.62
  -3  -2  -2 1553.46   68.60
  -3  -2  -2 1631.98   68.63
  -3  -2  -2 1770.72   68.78
  -3  -2  -2 1629.13   68.67
  -3  -2  -2 1654.11   68.64
  -3  -2  -2 1534.65   68.50
   3   2   2 1745.27   68.78
   3   2   2 1625.22   68.62
   3   2   2 1581.52   68.62
   3   2   2 1600.93   68.60
   3   2   2 1585.14   68.66
   3   2   2 1596.51   68.66
   3   2   2 1607.26   68.51
  -4  -2  -2  156.44    7.92
  -4  -2  -2  171.81    7.98
  -4  -2  -2  177.41    7.85
  -4  -2  -2  168.47    7.93
  -4  -2  -2  205.00    8.27
  -4  -2  -2  183.66    8.04
   4   2   2  186.36    8.02
   4   2   2  182.50    8.17
   4   2   2  188.13    8.05
   4   2   2  188.22    7.84
   4   2   2  184.72    8.10
  -5  -2  -2    0.52    0.55
  -5  -2  -2   -1.15    0.71
  -5  -2  -2   -0.04    0.35
  -5  -2  -2    0.10    0.48
  -5  -2  -2   -1.45    0.88
  -5  -2  -2    0.46    0.63
   5   2   2    0.76    0.84
   5   2   2    0.22    0.98
   5   2   2   -0.30    0.59
   5   2   2   -0.23    0.61
   5   2   2   -0.90    0.79
  -6  -2  -2  152.19    6.80
  -6  -2  -2  139.12    6.42
  -6  -2  -2  132.20    6.10
  -6  -2  -2  126.32    6.06
  -6  -2  -2  137.86    6.15
  -6  -2  -2  135.24    6.47
   6   2   2  135.48    6.02
   6   2   2  132.98    6.49
   6   2   2  141.37    6.52
   6   2   2  132.43    6.53
   6   2   2  131.84    6.02
  -7  -2  -2   36.52    2.30
  -7  -2  -2   36.71    3.06
  -7  -2  -2   36.36    2.06
  -7  -2  -2   39.76    3.00
  -7  -2  -2   34.65    2.12
  -7  -2  -2   35.74    2.33
   7   2   2   32.94    2.12
   7   2   2   37.94    2.93
   7   2   2   35.90    2.09
   7   2   2   36.91    2.70
  -8  -2  -2   29.66    2.92
  -8  -2  -2   29.08    2.53
  -8  -2  -2   31.93    2.81
  -8  -2  -2   29.02    1.80
   8   2   2   30.71    2.05
   8   2   2   34.00    3.03
   8   2   2   32.95    2.16
   8   2   2   34.13    2.73
  -9  -2  -2   47.09    4.48
  -9  -2  -2   45.74    4.04
  -9  -2  -2   41.44    3.43
  -9  -2  -2   48.48    3.91
   9   2   2   41.62    3.79
   9   2   2   49.99    2.70
   9   2   2   41.31    3.46
 -10  -2  -2    1.25    2.26
 -10  -2  -2    3.59    2.57
 -10  -2  -2    0.41    1.41
 -10  -2  -2    1.17    1.51
  10   2   2   -1.31    2.23
  10   2   2    1.17    1.19
  10   2   2   -0.12    2.23
 -11  -2  -2   33.48    4.67
 -11  -2  -2   27.72    4.33
 -11  -2  -2   28.55    4.37
 -11  -2  -2   21.22    3.81
  11   2   2   33.84    4.85
  11   2   2   26.51    5.63
  11   2   2   25.49    2.62
 -12  -2  -2    0.38    3.13
 -12  -2  -2    0.97    4.09
 -12  -2  -2    2.26    3.45
  12   2   2    4.62    3.64
  12   2   2    1.47    3.60
  12   2   2   -0.46    1.81
  11  -3  -2    4.69    1.77
  11  -3  -2   -5.37    3.96
 -11   3   2    5.80    3.66
 -11   3   2    2.79    2.50
  10  -3  -2    5.25    3.45
  10  -3  -2    2.35    1.59
 -10   3   2    0.96    2.00
 -10   3   2    3.37    2.94
 -10   3   2    1.60    1.97
 -10   3   2   -0.37    2.53
   9  -3  -2    0.78    1.33
   9  -3  -2    0.59    2.60
  -9   3   2    0.15    1.68
  -9   3   2   -0.75    1.71
  -9   3   2   -0.82    2.31
  -9   3   2    3.10    2.25
   8  -3  -2    0.16    1.10
   8  -3  -2   -0.20    2.09
  -8   3   2    1.72    1.69
  -8   3   2    1.29    2.04
  -8   3   2   -1.97    1.83
  -8   3   2    3.59    1.85
   7  -3  -2    1.63    1.83
   7  -3  -2    1.26    1.63
   7  -3  -2    3.40    1.02
  -7   3   2    3.74    1.04
  -7   3   2    0.80    1.20
  -7   3   2    0.24    1.56
   6  -3  -2    1.90    1.25
   6  -3  -2    5.12    1.52
   6  -3  -2    2.03    0.83
  -6   3   2    1.56    0.98
  -6   3   2    1.29    0.88
  -6   3   2   -0.32    1.31
  -6   3   2    1.31    0.99
  -6   3   2    3.18    1.05
   5  -3  -2   47.57    3.07
   5  -3  -2   46.09    2.39
   5  -3  -2   44.74    2.95
  -5   3   2   46.99    2.77
  -5   3   2   47.60    3.24
  -5   3   2   43.27    2.65
  -5   3   2   44.43    2.71
   4  -3  -2  240.55   10.62
   4  -3  -2  244.07   10.40
   4  -3  -2  220.64   10.41
  -4   3   2  229.11   10.44
  -4   3   2  217.33   10.33
  -4   3   2  232.10   10.57
  -4   3   2  240.65   10.43
  -4   3   2  233.65   10.17
   3  -3  -2  258.69   11.43
   3  -3  -2  257.17   11.40
   3  -3  -2  253.76   11.31
  -3   3   2  243.01   11.35
  -3   3   2  269.36   11.41
  -3   3   2  247.63   11.09
  -3   3   2  254.64   11.34
  -3   3   2  273.52   11.53
   2  -3  -2    1.04    0.61
   2  -3  -2    0.91    0.53
   2  -3  -2    0.73    0.69
   2  -3  -2    0.26    0.50
  -2   3   2    1.28    0.48
  -2   3   2    0.61    0.59
  -2   3   2    0.54    0.39
  -2   3   2    0.70    0.37
  -2   3   2    0.41    0.49
  -2   3   2    1.03    0.65
   1  -3  -2   80.66    3.81
   1  -3  -2   77.39    3.54
   1  -3  -2   83.35    3.85
   1  -3  -2   84.13    3.86
  -1   3   2   82.30    3.85
  -1   3   2   72.49    3.87
  -1   3   2   80.85    3.79
  -1   3   2   84.48    3.84
   0  -3  -2 1446.77   62.13
   0  -3  -2 1535.10   62.33
   0  -3  -2 1429.42   62.30
   0  -3  -2 1491.68   62.27
   0   3   2 1453.42   62.34
   0   3   2 1483.08   62.31
   0   3   2 1354.34   62.24
   0   3   2 1596.55   62.52
  -1  -3  -2    0.32    0.47
  -1  -3  -2    1.49    0.63
  -1  -3  -2    0.15    0.46
  -1  -3  -2    0.16    0.56
  -1  -3  -2    0.10    0.46
  -1  -3  -2    0.86    0.40
   1   3   2    0.89    0.47
   1   3   2    0.93    0.35
   1   3   2    0.39    0.44
   1   3   2    1.49    0.35
   1   3   2    0.16    0.49
  -2  -3  -2 3166.46  130.47
  -2  -3  -2 3038.35  130.36
  -2  -3  -2 2869.97  130.59
  -2  -3  -2 3191.17  130.60
  -2  -3  -2 2942.55  130.35
  -2  -3  -2 3069.49  130.31
   2   3   2 3150.34  130.46
   2   3   2 3066.93  130.36
   2   3   2 3022.84  130.41
   2   3   2 3155.35  130.32
   2   3   2 2996.67  130.62
   2   3   2 3443.24  130.57
  -3  -3  -2  698.02   29.84
  -3  -3  -2  740.93   30.13
  -3  -3  -2  674.31   30.00
  -3  -3  -2  663.76   29.87
  -3  -3  -2  668.35   29.84
  -3  -3  -2  716.12   30.03
  -3  -3  -2  719.05   30.04
   3   3   2  697.34   30.02
   3   3   2  698.30   29.88
   3   3   2  708.01   29.84
   3   3   2  724.93   30.04
   3   3   2  736.17   30.15
   3   3   2  704.97   30.02
  -4  -3  -2   27.87    1.59
  -4  -3  -2   29.26    1.91
  -4  -3  -2   28.60    1.90
  -4  -3  -2   30.47    2.07
  -4  -3  -2   29.03    1.74
  -4  -3  -2   31.31    1.90
  -4  -3  -2   27.02    1.87
   4   3   2   29.39    1.92
   4   3   2   26.73    1.77
   4   3   2   27.91    1.86
   4   3   2   28.04    1.90
   4   3   2   29.19    1.62
  -5  -3  -2   22.29    1.77
  -5  -3  -2   22.67    1.68
  -5  -3  -2   23.48    1.79
  -5  -3  -2   18.42    2.04
  -5  -3  -2   20.62    1.34
  -5  -3  -2   20.35    1.50
   5   3   2   21.10    1.33
   5   3   2   22.24    1.38
   5   3   2   23.00    1.92
   5   3   2   20.01    1.79
   5   3   2   17.85    1.70
   5   3   2   23.23    2.18
  -6  -3  -2  118.69    5.24
  -6  -3  -2  103.87    5.51
  -6  -3  -2  117.60    5.99
  -6  -3  -2  123.27    5.71
  -6  -3  -2  119.17    5.93
   6   3   2  126.19    5.76
   6   3   2  121.36    5.33
  -7  -3  -2   23.53    2.00
  -7  -3  -2   24.55    2.54
  -7  -3  -2   24.26    2.30
  -7  -3  -2   22.17    1.86
   7   3   2   24.80    2.51
   7   3   2   22.75    1.64
   7   3   2   20.26    2.24
  -8  -3  -2    4.27    1.76
  -8  -3  -2    5.55    1.43
  -8  -3  -2    6.60    1.73
  -8  -3  -2    6.25    1.54
   8   3   2    3.72    1.51
   8   3   2    4.97    1.79
   8   3   2    4.36    0.94
  -9  -3  -2    1.29    1.28
  -9  -3  -2    0.80    1.86
  -9  -3  -2    1.42    1.86
   9   3   2    2.22    1.19
   9   3   2    0.79    2.07
   9   3   2    4.60    2.12
 -10  -3  -2    4.58    2.29
 -10  -3  -2    3.81    2.33
 -10  -3  -2    2.38    1.73
 -10  -3  -2    2.42    2.57
  10   3   2    1.79    2.09
  10   3   2    3.07    1.18
  10   3   2    5.52    2.72
 -11  -3  -2    7.04    2.31
 -11  -3  -2    8.26    3.21
 -11  -3  -2    7.60    2.82
 -11  -3  -2   11.92    4.12
  11   3   2    6.00    3.27
  11   3   2    6.39    2.91
  11   3   2    6.15    1.58
 -12  -3  -2   -1.71    2.24
 -12  -3  -2    3.73    3.99
 -12  -3  -2    4.76    3.45
  12   3   2    2.33    2.98
  12   3   2   -1.18    1.48
  11  -4  -2    0.60    4.03
  11  -4  -2    0.18    1.94
 -11   4   2    5.60    4.37
 -11   4   2    1.63    2.55
  10  -4  -2   -2.60    3.00
  10  -4  -2    0.04    1.32
 -10   4   2    1.18    2.78
 -10   4   2    0.19    2.91
 -10   4   2   -0.87    2.56
 -10   4   2   -3.97    3.00
   9  -4  -2    2.76    1.40
   9  -4  -2    8.39    2.97
   9  -4  -2    8.67    2.44
  -9   4   2    6.26    1.69
  -9   4   2    5.48    2.06
  -9   4   2    5.72    1.75
  -9   4   2    5.30    2.54
   8  -4  -2    6.18    2.28
   8  -4  -2    8.35    1.50
   8  -4  -2    5.66    2.07
  -8   4   2    7.48    2.12
  -8   4   2    6.40    1.37
  -8   4   2   10.55    2.03
  -8   4   2    8.38    1.66
   7  -4  -2   34.45    3.25
   7  -4  -2   35.90    2.59
   7  -4  -2   39.14    3.29
   7  -4  -2   38.86    2.34
  -7   4   2   40.50    3.37
  -7   4   2   33.22    3.22
  -7   4   2   35.21    2.91
  -7   4   2   35.03    2.66
   6  -4  -2    4.48    0.92
   6  -4  -2    2.96    1.12
   6  -4  -2    3.91    1.48
  -6   4   2    4.44    1.10
  -6   4   2    5.37    1.35
  -6   4   2    4.61    1.07
  -6   4   2    3.30    1.25
  -6   4   2    3.98    1.41
   5  -4  -2   -0.62    1.27
   5  -4  -2    0.15    0.92
   5  -4  -2    0.59    1.47
   5  -4  -2   -0.42    0.72
  -5   4   2    0.45    0.90
  -5   4   2   -0.43    0.64
  -5   4   2   -0.29    0.84
  -5   4   2   -0.38    0.90
   4  -4  -2  218.67    9.44
   4  -4  -2  192.30    9.46
   4  -4  -2  213.18    9.58
  -4   4   2  194.58    9.50
  -4   4   2  201.48    9.09
  -4   4   2  210.89    9.41
  -4   4   2  209.60    9.35
  -4   4   2  206.50    9.43
   3  -4  -2   27.74    2.08
   3  -4  -2   26.23    2.00
   3  -4  -2   29.64    2.24
  -3   4   2   25.25    1.73
  -3   4   2   26.96    2.02
  -3   4   2   27.83    1.90
  -3   4   2   27.62    1.66
  -3   4   2   26.63    2.20
   2  -4  -2 1650.78   72.72
   2  -4  -2 1714.42   72.77
   2  -4  -2 1719.84   72.78
   2  -4  -2 1692.97   72.59
   2  -4  -2 1780.44   72.92
  -2   4   2 1904.37   72.98
  -2   4   2 1629.30   72.73
  -2   4   2 1699.43   72.82
  -2   4   2 1678.00   72.50
  -2   4   2 1709.20   72.88
   1  -4  -2  966.68   39.43
   1  -4  -2  918.91   39.24
   1  -4  -2  934.56   39.24
   1  -4  -2  855.86   38.98
   1  -4  -2  909.86   39.18
  -1   4   2  951.10   39.25
  -1   4   2  932.81   39.00
  -1   4   2  919.07   39.43
  -1   4   2  926.73   39.31
  -1   4   2  904.79   39.22
   0  -4  -2  520.08   23.02
   0  -4  -2  558.52   23.28
   0  -4  -2  537.16   22.93
   0  -4  -2  527.65   23.04
   0  -4  -2  489.74   22.84
   0   4   2  520.84   23.03
   0   4   2  545.08   22.87
   0   4   2  585.32   23.16
   0   4   2  556.64   23.29
   0   4   2  536.94   23.04
  -1  -4  -2   50.99    2.47
  -1  -4  -2   55.31    2.86
  -1  -4  -2   49.99    2.52
  -1  -4  -2   51.44    2.65
  -1  -4  -2   53.70    2.68
   1   4   2   51.60    2.61
   1   4   2   47.48    2.49
   1   4   2   54.89    2.77
   1   4   2   50.60    2.52
   1   4   2   51.16    2.71
   1   4   2   53.88    2.86
  -2  -4  -2  412.22   17.93
  -2  -4  -2  414.14   17.92
  -2  -4  -2  411.90   17.67
  -2  -4  -2  426.66   18.12
  -2  -4  -2  406.89   17.79
  -2  -4  -2  397.05   17.66
   2   4   2  404.16   17.92
   2   4   2  449.37   18.05
   2   4   2  417.66   17.67
   2   4   2  408.94   17.85
   2   4   2  419.68   17.94
  -3  -4  -2  148.23    6.61
  -3  -4  -2  148.13    6.80
  -3  -4  -2  146.01    6.60
  -3  -4  -2  151.66    6.86
  -3  -4  -2  156.59    7.05
  -3  -4  -2  142.74    6.82
   3   4   2  152.02    6.88
   3   4   2  147.97    6.83
   3   4   2  155.44    6.92
   3   4   2  147.58    6.56
   3   4   2  152.09    6.81
  -4  -4  -2   27.16    2.37
  -4  -4  -2   24.34    1.82
  -4  -4  -2   25.86    1.97
  -4  -4  -2   22.98    1.79
  -4  -4  -2   25.38    1.68
  -4  -4  -2   24.19    1.58
  -4  -4  -2   23.69    1.80
   4   4   2   22.92    1.90
   4   4   2   26.18    2.38
   4   4   2   25.80    1.69
   4   4   2   29.73    2.18
  -5  -4  -2    3.54    0.82
  -5  -4  -2    5.36    0.95
  -5  -4  -2    4.98    1.59
  -5  -4  -2    5.03    0.90
  -5  -4  -2    5.89    1.12
  -5  -4  -2    4.65    1.18
  -5  -4  -2    3.57    0.94
   5   4   2    7.15    1.57
   5   4   2    4.44    1.10
   5   4   2    5.03    1.05
   5   4   2    5.09    0.90
   5   4   2    8.14    1.87
  -6  -4  -2   45.60    2.89
  -6  -4  -2   39.38    2.60
  -6  -4  -2   39.77    2.58
   6   4   2   40.09    2.21
   6   4   2   39.76    2.76
   6   4   2   42.97    2.84
   6   4   2   44.16    2.85
  -7  -4  -2   12.30    2.29
  -7  -4  -2   12.65    1.95
  -7  -4  -2   13.23    2.43
  -7  -4  -2   10.43    1.86
   7   4   2   15.51    2.07
   7   4   2    9.98    1.32
   7   4   2   11.25    1.89
  -8  -4  -2   47.19    3.68
  -8  -4  -2   34.88    3.27
  -8  -4  -2   45.60    3.72
  -8  -4  -2   43.77    3.08
   8   4   2   42.14    3.22
   8   4   2   42.10    2.49
   8   4   2   44.13    3.31
  -9  -4  -2   31.24    3.56
  -9  -4  -2   36.89    3.93
  -9  -4  -2   27.95    4.08
   9   4   2   29.17    3.32
   9   4   2   31.61    3.42
   9   4   2   34.93    2.36
 -10  -4  -2    2.57    1.88
 -10  -4  -2    1.73    2.56
 -10  -4  -2    1.46    1.59
  10   4   2    3.69    2.69
  10   4   2    2.07    1.22
  10   4   2   -0.03    2.63
 -11  -4  -2    8.09    2.38
 -11  -4  -2   19.74    4.12
 -11  -4  -2   12.68    2.65
 -11  -4  -2   14.21    4.01
  11   4   2   14.35    2.39
  11   4   2   13.87    3.54
  11   4   2   15.93    3.33
 -12  -4  -2    2.65    4.05
 -12  -4  -2    8.12    3.76
 -12  -4  -2    3.37    2.62
  12   4   2   -0.36    3.60
  12   4   2    7.06    1.97
  12   4   2    8.77    4.96
  11  -5  -2    8.75    4.51
  11  -5  -2   -0.37    2.00
 -11   5   2    0.08    3.73
 -11   5   2   -0.17    2.72
  10  -5  -2    4.75    3.67
  10  -5  -2   -1.10    1.67
 -10   5   2   -0.88    2.20
 -10   5   2   -3.16    2.98
   9  -5  -2    2.86    2.71
   9  -5  -2    1.66    1.46
  -9   5   2    6.01    2.27
  -9   5   2    3.85    2.63
  -9   5   2    5.71    2.17
  -9   5   2    4.70    2.42
   8  -5  -2   16.77    3.72
   8  -5  -2   23.79    4.04
  -8   5   2   19.59    3.31
  -8   5   2   22.11    2.96
  -8   5   2   21.46    2.80
  -8   5   2   27.24    3.79
   7  -5  -2   40.96    3.80
   7  -5  -2   38.33    2.93
   7  -5  -2   37.99    2.47
   7  -5  -2   45.22    3.62
  -7   5   2   36.21    3.66
  -7   5   2   42.00    3.36
  -7   5   2   40.93    3.30
  -7   5   2   34.85    2.87
  -7   5   2   36.25    2.92
   6  -5  -2    5.59    0.96
   6  -5  -2    5.32    1.31
   6  -5  -2    5.37    1.66
   6  -5  -2    2.06    1.88
  -6   5   2    5.54    1.41
  -6   5   2    5.91    1.40
  -6   5   2    7.59    1.70
  -6   5   2    4.98    1.17
  -6   5   2    3.38    1.54
   5  -5  -2    3.02    1.53
   5  -5  -2    3.19    1.28
   5  -5  -2    4.07    1.17
   5  -5  -2    6.00    1.20
  -5   5   2    4.67    1.39
  -5   5   2    5.38    1.27
  -5   5   2    4.97    1.17
  -5   5   2    5.33    1.30
  -5   5   2    5.26    1.36
   4  -5  -2  102.93    5.97
   4  -5  -2  108.89    5.45
  -4   5   2  112.02    5.49
  -4   5   2  108.00    5.08
  -4   5   2  103.21    5.19
  -4   5   2  105.13    5.48
   3  -5  -2   68.30    3.74
   3  -5  -2   64.43    3.74
   3  -5  -2   68.07    3.72
   3  -5  -2   58.24    3.50
  -3   5   2   66.06    3.41
  -3   5   2   66.40    3.61
  -3   5   2   67.46    3.68
  -3   5   2   63.98    3.71
  -3   5   2   64.68    3.24
   2  -5  -2   55.04    3.10
   2  -5  -2   45.37    2.84
   2  -5  -2   53.74    2.97
   2  -5  -2   54.02    3.16
  -2   5   2   52.99    2.85
  -2   5   2   49.81    2.90
  -2   5   2   51.29    3.07
  -2   5   2   55.04    3.19
  -2   5   2   50.57    2.62
   1  -5  -2  234.68   10.89
   1  -5  -2  237.38   11.10
   1  -5  -2  248.25   10.83
   1  -5  -2  247.27   10.95
  -1   5   2  248.53   10.90
  -1   5   2  257.77   11.05
  -1   5   2  243.84   10.92
  -1   5   2  251.60   10.71
   0  -5  -2  312.40   13.46
   0  -5  -2  287.96   12.97
   0  -5  -2  287.75   13.17
   0  -5  -2  292.59   13.20
   0   5   2  305.55   13.29
   0   5   2  304.75   13.18
   0   5   2  307.06   13.02
   0   5   2  285.21   13.16
   0   5   2  322.54   13.50
  -1  -5  -2  425.15   18.32
  -1  -5  -2  395.26   17.77
  -1  -5  -2  431.03   17.78
  -1  -5  -2  417.90   18.05
  -1  -5  -2  437.20   18.07
  -1  -5  -2  403.20   17.97
   1   5   2  418.07   17.93
   1   5   2  447.47   18.20
   1   5   2  420.32   18.06
   1   5   2  409.48   18.05
   1   5   2  376.89   17.74
  -2  -5  -2  163.67    7.43
  -2  -5  -2  169.34    7.67
  -2  -5  -2  168.87    7.41
  -2  -5  -2  169.87    7.79
  -2  -5  -2  176.85    8.04
  -2  -5  -2  175.53    7.90
   2   5   2  175.55    7.89
   2   5   2  171.35    7.78
   2   5   2  167.96    7.81
   2   5   2  173.94    7.74
  -3  -5  -2   13.47    1.61
  -3  -5  -2   12.17    1.20
  -3  -5  -2   11.06    1.94
  -3  -5  -2   13.22    1.53
  -3  -5  -2   12.72    1.51
  -3  -5  -2   12.87    1.08
  -3  -5  -2   11.30    1.44
   3   5   2   13.88    1.08
   3   5   2    9.32    1.51
   3   5   2   12.57    1.35
   3   5   2   14.14    1.99
   3   5   2   14.32    1.49
  -4  -5  -2   55.84    3.53
  -4  -5  -2   62.21    3.74
  -4  -5  -2   58.99    3.47
  -4  -5  -2   55.14    2.92
  -4  -5  -2   49.91    2.83
  -4  -5  -2   59.22    3.25
   4   5   2   57.66    3.71
   4   5   2   55.83    2.80
   4   5   2   59.59    3.53
   4   5   2   56.35    3.23
  -5  -5  -2    5.44    1.14
  -5  -5  -2    5.33    1.15
  -5  -5  -2    4.69    1.33
  -5  -5  -2    4.25    1.28
   5   5   2    3.45    0.75
   5   5   2    5.04    1.13
   5   5   2    4.76    1.29
  -6  -5  -2   -0.36    1.04
  -6  -5  -2   -0.45    1.46
  -6  -5  -2   -0.48    1.33
  -6  -5  -2    0.41    1.32
   6   5   2    0.64    0.71
   6   5   2    0.23    0.94
   6   5   2    1.31    1.29
   6   5   2   -1.13    1.36
  -7  -5  -2    2.65    1.78
  -7  -5  -2    3.07    1.50
  -7  -5  -2    5.06    2.71
  -7  -5  -2    3.30    1.25
   7   5   2    1.96    0.82
   7   5   2    1.45    1.31
   7   5   2    2.38    1.21
   7   5   2    4.65    1.57
  -8  -5  -2    1.18    1.85
  -8  -5  -2    2.13    1.20
  -8  -5  -2    3.67    2.00
  -8  -5  -2    0.58    1.72
   8   5   2    3.55    1.67
   8   5   2    0.76    1.19
   8   5   2    3.35    1.97
  -9  -5  -2   -0.08    2.34
  -9  -5  -2    4.92    1.80
  -9  -5  -2    1.26    2.36
   9   5   2    1.04    1.06
   9   5   2    1.84    1.78
   9   5   2   -1.21    2.10
 -10  -5  -2   26.55    4.82
 -10  -5  -2   30.39    4.42
 -10  -5  -2   23.72    3.27
  10   5   2   19.21    2.63
  10   5   2   23.66    4.25
  10   5   2   25.27    4.37
 -11  -5  -2    9.30    3.20
 -11  -5  -2    8.47    3.54
  11   5   2   13.44    3.01
  11   5   2   10.17    1.62
 -12  -5  -2    4.93    4.56
 -12  -5  -2   10.00    4.20
 -12  -5  -2    5.43    2.98
  12   5   2    7.82    1.83
  12   5   2    2.29    3.40
  10  -6  -2   -1.00    3.86
  10  -6  -2    2.97    1.81
 -10   6   2   -0.75    2.24
 -10   6   2    5.45    4.41
 -10   6   2    3.84    2.53
   9  -6  -2    3.09    3.10
   9  -6  -2    7.90    3.51
   9  -6  -2    9.51    1.70
  -9   6   2    8.46    2.33
  -9   6   2   11.02    2.88
  -9   6   2    7.77    2.71
   8  -6  -2   -2.38    2.12
   8  -6  -2    0.00    1.34
   8  -6  -2    0.60    2.13
  -8   6   2    1.26    2.07
  -8   6   2   -0.49    1.48
  -8   6   2   -1.63    1.82
  -8   6   2   -4.51    2.10
   7  -6  -2   69.01    5.03
   7  -6  -2   70.00    4.67
   7  -6  -2   66.87    4.26
   7  -6  -2   69.15    3.65
  -7   6   2   76.11    4.96
  -7   6   2   73.37    5.08
  -7   6   2   65.60    4.13
  -7   6   2   69.64    4.26
   6  -6  -2   10.74    1.73
   6  -6  -2    9.22    2.18
   6  -6  -2    8.81    1.70
   6  -6  -2   11.61    2.41
  -6   6   2   10.83    2.30
  -6   6   2    9.33    1.62
  -6   6   2    8.74    1.80
  -6   6   2    9.65    1.70
   5  -6  -2    4.70    1.38
   5  -6  -2    1.27    1.60
   5  -6  -2    2.39    1.00
  -5   6   2    3.78    1.24
  -5   6   2    2.34    1.00
  -5   6   2    2.55    1.45
  -5   6   2    2.66    1.37
  -5   6   2    1.20    1.08
   4  -6  -2    8.80    1.53
   4  -6  -2    7.59    1.58
   4  -6  -2   10.52    1.84
  -4   6   2    8.66    1.38
  -4   6   2    8.62    1.95
  -4   6   2    7.31    1.28
  -4   6   2    7.50    1.51
   3  -6  -2  102.69    5.26
   3  -6  -2  103.87    5.30
   3  -6  -2  101.14    5.32
  -3   6   2   96.69    5.24
  -3   6   2  108.12    5.33
  -3   6   2   93.48    4.94
  -3   6   2  105.66    4.87
   2  -6  -2   62.44    3.73
   2  -6  -2   60.67    3.64
   2  -6  -2   58.86    3.57
   2  -6  -2   55.51    3.25
  -2   6   2   57.30    3.12
  -2   6   2   56.14    3.01
  -2   6   2   56.86    3.51
  -2   6   2   55.71    3.57
  -2   6   2   58.01    3.33
   1  -6  -2    5.72    1.36
   1  -6  -2    4.82    1.08
   1  -6  -2    4.89    0.96
   1  -6  -2    3.66    1.22
  -1   6   2    2.59    0.79
  -1   6   2    5.41    1.26
  -1   6   2    3.99    1.26
  -1   6   2    7.07    1.30
  -1   6   2    4.96    0.97
   0  -6  -2   36.54    2.51
   0  -6  -2   37.01    2.44
   0  -6  -2   33.08    2.03
   0  -6  -2   32.76    2.68
   0   6   2   34.23    2.13
   0   6   2   35.12    2.20
   0   6   2   35.40    2.31
   0   6   2   34.35    2.54
  -1  -6  -2   14.13    1.34
  -1  -6  -2   17.32    1.72
  -1  -6  -2   14.24    2.22
  -1  -6  -2   15.09    1.69
  -1  -6  -2   16.00    1.44
  -1  -6  -2   14.20    1.17
   1   6   2    9.93    1.40
   1   6   2   12.72    1.63
   1   6   2   15.38    2.06
   1   6   2   17.01    1.46
   1   6   2   14.66    1.34
  -2  -6  -2   36.51    2.46
  -2  -6  -2   38.68    2.85
  -2  -6  -2   37.33    2.71
  -2  -6  -2   36.83    1.99
  -2  -6  -2   39.81    2.52
  -2  -6  -2   37.73    2.01
  -2  -6  -2   33.71    2.56
   2   6   2   36.55    2.46
   2   6   2   40.62    2.55
   2   6   2   40.66    2.57
   2   6   2   38.89    2.86
  -3  -6  -2   35.06    2.90
  -3  -6  -2   34.50    2.53
  -3  -6  -2   34.94    1.84
  -3  -6  -2   36.21    2.32
  -3  -6  -2   36.44    2.95
   3   6   2   38.41    2.50
   3   6   2   37.24    2.46
   3   6   2   38.67    3.01
  -4  -6  -2  430.51   19.51
  -4  -6  -2  446.49   19.07
  -4  -6  -2  470.28   19.52
  -4  -6  -2  438.29   18.86
  -4  -6  -2  469.91   19.78
  -4  -6  -2  418.90   18.86
   4   6   2  425.98   19.51
   4   6   2  448.33   18.87
  -5  -6  -2   54.97    3.33
  -5  -6  -2   57.63    3.68
  -5  -6  -2   52.75    2.90
  -5  -6  -2   61.29    3.61
  -5  -6  -2   49.95    3.43
   5   6   2   53.88    2.72
   5   6   2   53.51    2.86
   5   6   2   44.07    3.23
   5   6   2   55.32    3.28
  -6  -6  -2   57.65    3.78
  -6  -6  -2   52.62    3.86
  -6  -6  -2   60.19    3.76
  -6  -6  -2   57.20    2.93
   6   6   2   60.63    3.78
   6   6   2   56.94    2.93
   6   6   2   55.13    3.67
   6   6   2   60.86    3.39
  -7  -6  -2   -0.94    1.56
  -7  -6  -2   -0.98    1.94
  -7  -6  -2    1.14    1.23
  -7  -6  -2    3.12    1.86
   7   6   2   -0.46    0.82
   7   6   2    2.10    1.16
   7   6   2    2.53    1.58
   7   6   2    2.99    1.50
  -8  -6  -2    6.07    1.88
  -8  -6  -2    0.58    2.28
  -8  -6  -2    3.77    2.23
  -8  -6  -2    4.76    1.54
   8   6   2    5.20    1.19
   8   6   2    3.77    1.75
   8   6   2    3.00    1.91
  -9  -6  -2   15.75    2.99
  -9  -6  -2   14.70    3.11
  -9  -6  -2   19.96    4.37
  -9  -6  -2   19.87    3.08
   9   6   2   19.24    3.39
   9   6   2   16.34    2.24
 -10  -6  -2    3.66    2.16
 -10  -6  -2    2.12    2.23
  10   6   2    7.61    2.49
  10   6   2    1.79    1.54
 -11  -6  -2   28.32    4.18
 -11  -6  -2   22.91    4.29
  11   6   2   30.16    6.14
  11   6   2   26.07    2.83
  10  -7  -2    2.92    4.01
  10  -7  -2   -3.29    5.68
 -10   7   2   -2.73    3.38
 -10   7   2   -0.31    2.51
   9  -7  -2   -5.41    3.26
   9  -7  -2    3.38    3.60
  -9   7   2   -0.13    2.90
  -9   7   2    1.06    2.91
  -9   7   2    0.99    2.03
   8  -7  -2    0.54    2.50
   8  -7  -2    4.42    3.14
  -8   7   2    0.02    1.92
  -8   7   2    0.74    2.44
  -8   7   2    1.93    2.50
  -8   7   2    4.08    2.49
   7  -7  -2   37.88    4.31
   7  -7  -2   34.23    3.88
  -7   7   2   33.84    3.04
  -7   7   2   29.16    2.92
  -7   7   2   35.76    3.36
  -7   7   2   30.36    4.43
   6  -7  -2   23.72    2.96
   6  -7  -2   32.21    3.40
  -6   7   2   21.33    2.97
  -6   7   2   25.75    2.72
  -6   7   2   26.94    3.24
   5  -7  -2    3.36    1.80
   5  -7  -2    2.63    1.80
  -5   7   2    1.87    1.58
  -5   7   2    1.33    1.43
  -5   7   2    2.15    1.24
  -5   7   2    6.29    1.50
   4  -7  -2   43.10    3.38
   4  -7  -2   44.45    3.92
   4  -7  -2   46.76    3.40
  -4   7   2   46.86    3.10
  -4   7   2   39.23    3.15
  -4   7   2   42.19    2.87
  -4   7   2   44.15    3.07
   3  -7  -2    8.78    1.65
   3  -7  -2    9.30    2.07
   3  -7  -2   12.57    2.43
  -3   7   2    9.74    1.60
  -3   7   2    8.19    1.51
  -3   7   2    7.56    1.69
  -3   7   2    9.94    1.84
   2  -7  -2    2.21    1.19
   2  -7  -2    3.20    1.35
   2  -7  -2    1.37    1.24
  -2   7   2   -0.18    1.02
  -2   7   2    0.02    0.81
  -2   7   2    0.69    0.85
   1  -7  -2  128.72    6.07
   1  -7  -2  120.63    6.71
   1  -7  -2  121.81    6.97
  -1   7   2  136.22    6.31
  -1   7   2  131.99    6.45
  -1   7   2  134.26    6.13
   0  -7  -2   24.02    2.38
   0  -7  -2   21.24    2.04
   0  -7  -2   20.83    1.67
   0   7   2   22.72    2.04
   0   7   2   20.03    1.71
   0   7   2   20.11    1.86
   0   7   2   21.17    2.12
  -1  -7  -2   15.75    1.69
  -1  -7  -2   17.83    1.93
  -1  -7  -2   16.27    2.10
  -1  -7  -2   16.92    1.37
   1   7   2   15.40    1.56
   1   7   2   17.95    1.78
   1   7   2   17.86    1.94
   1   7   2   16.80    2.66
   1   7   2   17.31    1.80
  -2  -7  -2  124.12    6.09
  -2  -7  -2  123.02    6.68
  -2  -7  -2  136.39    6.24
  -2  -7  -2  120.72    5.47
  -2  -7  -2  114.68    5.48
   2   7   2  141.17    6.30
   2   7   2  124.28    6.64
   2   7   2  123.80    6.04
  -3  -7  -2   -0.23    1.23
  -3  -7  -2   -0.68    1.32
  -3  -7  -2    1.84    1.20
  -3  -7  -2   -0.22    1.40
   3   7   2    0.29    1.07
   3   7   2   -0.06    0.83
  -4  -7  -2   16.99    2.10
  -4  -7  -2   13.55    2.55
  -4  -7  -2   14.54    2.49
  -4  -7  -2   13.54    1.76
   4   7   2   13.48    1.75
   4   7   2   17.27    2.51
   4   7   2   15.01    1.92
  -5  -7  -2    0.80    1.54
  -5  -7  -2   -0.58    1.18
  -5  -7  -2    1.44    2.02
  -5  -7  -2    0.46    1.40
   5   7   2   -0.05    1.08
   5   7   2    0.83    1.18
   5   7   2   -1.47    0.79
  -6  -7  -2   30.46    2.80
  -6  -7  -2   34.35    3.05
  -6  -7  -2   37.19    3.36
  -6  -7  -2   29.96    2.78
  -6  -7  -2   38.39    3.57
   6   7   2   29.91    2.12
   6   7   2   30.91    2.73
   6   7   2   29.13    2.96
  -7  -7  -2   55.22    4.36
  -7  -7  -2   47.46    4.56
  -7  -7  -2   56.80    4.02
  -7  -7  -2   55.38    4.63
   7   7   2   49.27    3.82
   7   7   2   52.96    3.00
   7   7   2   53.44    3.94
  -8  -7  -2    4.49    1.57
  -8  -7  -2    5.06    1.85
  -8  -7  -2    4.10    1.72
  -8  -7  -2    5.17    2.58
   8   7   2    6.46    1.98
   8   7   2    7.36    1.99
   8   7   2    5.66    1.15
  -9  -7  -2   18.55    3.66
  -9  -7  -2   23.96    3.92
  -9  -7  -2   16.60    3.29
  -9  -7  -2   23.80    3.47
   9   7   2   23.61    2.27
 -10  -7  -2   53.16    5.15
 -10  -7  -2   60.21    6.56
  10   7   2   66.42    3.95
  10   7   2   56.32    5.45
 -11  -7  -2   11.48    4.31
 -11  -7  -2    7.41    2.86
  11   7   2    7.01    1.74
  11   7   2    3.96    4.99
   9  -8  -2   11.60    4.11
   9  -8  -2   11.92    3.54
  -9   8   2    9.51    2.65
  -9   8   2   12.40    3.57
   8  -8  -2    7.03    3.48
   8  -8  -2    9.57    3.48
  -8   8   2    9.46    2.78
  -8   8   2    5.48    2.21
  -8   8   2    7.25    2.65
   7  -8  -2    1.37    2.87
   7  -8  -2   10.38    2.93
  -7   8   2    3.58    2.12
  -7   8   2    4.59    1.94
  -7   8   2    3.88    2.30
  -7   8   2    6.01    1.85
   6  -8  -2   -4.38    2.07
   6  -8  -2   -0.46    1.71
   6  -8  -2    0.76    2.12
  -6   8   2   -0.68    1.86
  -6   8   2    3.05    1.44
  -6   8   2   -0.39    1.53
  -6   8   2    0.38    1.85
   5  -8  -2    0.09    1.93
   5  -8  -2   -2.55    1.82
   5  -8  -2    0.58    1.15
  -5   8   2   -0.78    1.63
  -5   8   2    0.97    1.48
  -5   8   2    2.01    1.76
  -5   8   2    0.22    1.18
   4  -8  -2   42.36    3.24
   4  -8  -2   45.81    3.83
   4  -8  -2   44.61    3.61
  -4   8   2   54.24    3.52
  -4   8   2   51.36    3.37
  -4   8   2   52.95    3.45
  -4   8   2   48.13    3.64
   3  -8  -2   28.36    2.63
   3  -8  -2   29.82    2.87
   3  -8  -2   25.86    2.90
  -3   8   2   24.79    2.53
  -3   8   2   24.23    2.60
  -3   8   2   17.28    2.21
  -3   8   2   27.08    2.25
   2  -8  -2   20.88    2.68
   2  -8  -2   24.25    2.72
   2  -8  -2   23.38    2.60
  -2   8   2   21.69    2.38
  -2   8   2   18.54    2.66
  -2   8   2   23.96    2.54
  -2   8   2   23.95    2.38
   1  -8  -2   99.27    5.31
   1  -8  -2  110.74    5.85
   1  -8  -2  102.77    4.95
  -1   8   2   86.85    5.23
  -1   8   2   94.83    5.02
  -1   8   2   99.63    5.00
  -1   8   2  101.15    5.31
   0  -8  -2    7.67    1.55
   0  -8  -2    9.83    2.06
   0  -8  -2   11.04    1.53
   0  -8  -2    9.98    2.46
   0   8   2   11.07    1.81
   0   8   2   10.37    2.12
   0   8   2    8.98    1.60
   0   8   2   13.91    2.20
  -1  -8  -2   48.16    3.18
  -1  -8  -2   44.06    2.38
  -1  -8  -2   47.42    2.77
  -1  -8  -2   45.05    3.23
  -1  -8  -2   40.99    3.42
   1   8   2   46.16    3.22
   1   8   2   46.01    2.93
   1   8   2   43.70    2.61
   1   8   2   45.49    2.97
   1   8   2   43.17    2.95
  -2  -8  -2   31.25    3.19
  -2  -8  -2   33.51    2.79
  -2  -8  -2   31.74    2.68
  -2  -8  -2   32.86    2.98
   2   8   2   32.01    2.74
   2   8   2   31.49    2.49
   2   8   2   34.88    2.81
   2   8   2   29.42    2.52
  -3  -8  -2   17.60    2.79
  -3  -8  -2   13.63    1.98
  -3  -8  -2   16.65    2.42
  -3  -8  -2    8.50    1.65
   3   8   2   12.96    1.78
   3   8   2    8.67    1.84
   3   8   2   17.18    2.67
  -4  -8  -2    1.63    1.53
  -4  -8  -2    0.18    1.73
  -4  -8  -2    6.74    1.64
  -4  -8  -2    4.21    1.33
   4   8   2    0.26    1.06
   4   8   2    2.58    1.31
   4   8   2    2.92    1.48
  -5  -8  -2    7.14    2.12
  -5  -8  -2    7.32    1.94
  -5  -8  -2   11.22    2.39
  -5  -8  -2    8.34    2.15
   5   8   2    7.08    1.58
   5   8   2    8.82    2.05
   5   8   2    7.08    0.98
  -6  -8  -2    5.49    2.18
  -6  -8  -2    5.96    1.63
  -6  -8  -2    4.27    2.14
  -6  -8  -2    5.84    2.32
   6   8   2    3.96    1.70
   6   8   2    6.05    1.10
   6   8   2    6.23    1.62
  -7  -8  -2    6.36    2.33
  -7  -8  -2    6.00    1.88
  -7  -8  -2    5.70    1.81
  -7  -8  -2    6.28    2.20
   7   8   2    3.14    2.26
   7   8   2    6.14    2.00
   7   8   2    4.50    1.24
  -8  -8  -2   80.09    5.87
  -8  -8  -2   92.16    5.91
  -8  -8  -2  109.49    6.92
  -8  -8  -2   85.17    5.80
   8   8   2  100.01    4.75
   8   8   2  103.58    6.47
   8   8   2  102.19    6.45
  -9  -8  -2   25.08    5.44
  -9  -8  -2   22.82    3.60
  -9  -8  -2   23.46    5.12
   9   8   2   22.56    4.14
   9   8   2   25.40    2.78
 -10  -8  -2   36.67    6.66
 -10  -8  -2   29.87    4.65
  10   8   2   33.71    2.95
  10   8   2   27.86    5.11
   9  -9  -2    9.13    3.54
   9  -9  -2    4.49    4.47
  -9   9   2   10.06    2.88
  -9   9   2    5.27    3.96
   8  -9  -2    1.38    3.54
   8  -9  -2   -2.51    3.80
  -8   9   2    3.09    2.13
  -8   9   2    1.55    3.10
  -8   9   2    6.26    3.01
   7  -9  -2    7.43    3.56
   7  -9  -2    0.09    2.95
  -7   9   2    5.98    2.19
  -7   9   2    3.18    2.65
  -7   9   2    4.25    2.68
   6  -9  -2   -0.58    2.42
   6  -9  -2    1.68    2.63
   6  -9  -2    0.31    1.36
  -6   9   2   -0.14    1.81
  -6   9   2    2.42    1.68
  -6   9   2   -1.09    2.15
  -6   9   2   -0.46    2.17
   5  -9  -2    2.51    1.91
   5  -9  -2   -2.13    2.09
   5  -9  -2   -1.03    2.23
  -5   9   2    2.24    1.56
  -5   9   2   -1.06    1.63
  -5   9   2    3.76    1.88
  -5   9   2    0.47    1.94
   4  -9  -2  103.07    5.89
   4  -9  -2  103.53    6.17
   4  -9  -2  102.73    5.71
  -4   9   2   99.19    5.57
  -4   9   2   93.87    5.12
  -4   9   2   87.02    5.11
  -4   9   2   81.98    5.42
   3  -9  -2    3.56    1.73
   3  -9  -2    1.63    1.90
   3  -9  -2    1.01    1.28
  -3   9   2    3.45    1.85
  -3   9   2    3.13    1.52
  -3   9   2    3.32    1.79
  -3   9   2    0.85    1.17
   2  -9  -2  272.48   13.17
   2  -9  -2  275.53   12.62
   2  -9  -2  282.83   13.09
  -2   9   2  274.72   12.84
  -2   9   2  267.30   12.82
  -2   9   2  304.78   13.35
  -2   9   2  278.02   12.58
   1  -9  -2   66.29    4.14
   1  -9  -2   61.05    3.94
   1  -9  -2   62.99    4.45
   1  -9  -2   60.71    3.49
  -1   9   2   49.23    3.63
  -1   9   2   61.14    3.81
  -1   9   2   55.94    3.48
  -1   9   2   59.48    3.65
   0  -9  -2  118.41    6.44
   0  -9  -2  117.19    5.94
   0  -9  -2  116.32    5.53
   0  -9  -2  123.69    6.18
   0   9   2  118.73    5.84
   0   9   2  101.58    5.84
   0   9   2  119.82    6.20
   0   9   2  120.30    6.23
  -1  -9  -2  155.84    6.96
  -1  -9  -2  158.76    7.73
  -1  -9  -2  138.16    9.33
  -1  -9  -2  165.85    8.28
   1   9   2  158.26    7.87
   1   9   2  164.30    7.96
   1   9   2  158.01    7.69
  -2  -9  -2    2.64    1.71
  -2  -9  -2    3.21    1.21
  -2  -9  -2   -0.49    1.64
  -2  -9  -2    2.18    1.30
   2   9   2   -1.69    1.78
   2   9   2    1.79    1.32
   2   9   2    3.57    1.70
  -3  -9  -2   35.12    3.69
  -3  -9  -2   39.64    3.15
  -3  -9  -2   32.05    3.72
  -3  -9  -2   37.22    3.76
   3   9   2   38.08    3.29
   3   9   2   35.90    2.96
  -4  -9  -2   34.25    3.32
  -4  -9  -2   34.62    2.94
  -4  -9  -2   25.94    3.24
  -4  -9  -2   35.99    3.49
   4   9   2   34.72    2.92
   4   9   2   36.19    3.52
  -5  -9  -2    2.33    2.16
  -5  -9  -2    4.11    1.64
  -5  -9  -2    4.03    2.31
  -5  -9  -2    8.09    2.06
   5   9   2    3.49    2.15
   5   9   2    3.98    1.73
   5   9   2    1.89    1.14
  -6  -9  -2    8.28    2.57
  -6  -9  -2   11.43    2.04
  -6  -9  -2    6.44    2.70
  -6  -9  -2   14.71    3.74
   6   9   2    8.51    1.35
   6   9   2    8.41    2.03
   6   9   2    8.99    1.88
  -7  -9  -2   14.14    3.26
  -7  -9  -2   12.18    3.11
  -7  -9  -2   12.62    2.52
  -7  -9  -2   16.45    3.30
   7   9   2   12.47    2.27
   7   9   2   15.96    2.64
   7   9   2   12.79    2.05
  -8  -9  -2  124.60    7.82
  -8  -9  -2   98.32    6.74
  -8  -9  -2  117.76    7.32
   8   9   2  107.90    7.55
   8   9   2  106.56    6.99
   8   9   2  113.84    5.61
  -9  -9  -2    8.29    3.85
  -9  -9  -2    8.19    2.60
  -9  -9  -2    7.87    2.38
   9   9   2    7.46    1.58
   9   9   2   15.41    3.61
   9   9   2    8.76    2.87
 -10  -9  -2    5.23    4.56
 -10  -9  -2   -2.33    3.73
  10   9   2    3.85    3.51
  10   9   2    0.39    1.63
   8 -10  -2    6.52    3.91
   8 -10  -2    1.58    3.82
  -8  10   2   -2.25    4.22
  -8  10   2    3.26    2.69
   7 -10  -2    2.80    3.44
   7 -10  -2    3.24    3.35
  -7  10   2    8.53    3.24
  -7  10   2   11.63    3.30
  -7  10   2    9.30    2.14
   6 -10  -2    9.98    2.99
   6 -10  -2   -0.57    2.98
   6 -10  -2    7.88    2.53
  -6  10   2    6.62    2.80
  -6  10   2    8.32    2.67
   5 -10  -2    0.95    2.18
   5 -10  -2   -0.05    2.47
   5 -10  -2   -1.24    2.61
  -5  10   2    2.59    1.68
  -5  10   2    4.13    2.33
  -5  10   2    1.16    2.25
  -5  10   2    3.19    1.99
   4 -10  -2    1.84    2.15
   4 -10  -2    0.23    2.43
   4 -10  -2    2.03    2.24
  -4  10   2   -0.75    2.04
  -4  10   2    0.31    1.84
  -4  10   2   -1.56    1.41
  -4  10   2    0.80    2.07
   3 -10  -2    1.01    2.22
   3 -10  -2    2.41    1.81
   3 -10  -2    1.81    1.48
  -3  10   2   -1.88    1.91
  -3  10   2    2.43    1.66
  -3  10   2    0.34    1.82
  -3  10   2    5.51    2.14
   2 -10  -2   28.78    3.61
   2 -10  -2   25.77    3.31
   2 -10  -2   15.23    2.64
  -2  10   2   24.92    2.80
  -2  10   2   26.58    3.02
  -2  10   2   22.63    3.45
  -2  10   2   22.55    3.11
   1 -10  -2   18.78    3.77
   1 -10  -2   16.94    2.74
   1 -10  -2   15.88    2.66
   1 -10  -2   16.90    2.32
  -1  10   2   21.56    3.20
  -1  10   2   16.18    2.29
  -1  10   2   16.89    2.39
  -1  10   2   17.81    2.37
   0 -10  -2   46.31    3.85
   0 -10  -2   42.08    3.18
   0 -10  -2   41.44    3.60
   0  10   2   46.24    3.67
   0  10   2   48.61    3.80
   0  10   2   43.55    3.45
   0  10   2   37.50    3.15
  -1 -10  -2   65.39    4.67
  -1 -10  -2   65.18    4.48
  -1 -10  -2   70.75    4.88
  -1 -10  -2   53.32    4.26
   1  10   2   60.93    3.98
   1  10   2   62.63    4.73
   1  10   2   72.38    4.66
   1  10   2   62.25    4.17
  -2 -10  -2   20.25    2.90
  -2 -10  -2   14.36    2.59
  -2 -10  -2   14.60    2.38
  -2 -10  -2   14.93    2.36
   2  10   2   18.29    2.47
   2  10   2   15.53    3.30
   2  10   2   18.81    2.64
  -3 -10  -2   42.55    4.42
  -3 -10  -2   33.62    3.41
  -3 -10  -2   35.58    4.08
  -3 -10  -2   33.19    3.45
   3  10   2   30.69    3.48
   3  10   2   32.07    4.05
   3  10   2   22.15    2.80
  -4 -10  -2    3.24    2.45
  -4 -10  -2   -0.30    2.29
  -4 -10  -2    0.59    2.22
  -4 -10  -2   -0.75    2.01
   4  10   2   -0.26    1.74
   4  10   2    2.63    1.43
  -5 -10  -2    0.17    1.75
  -5 -10  -2    0.35    2.67
  -5 -10  -2    4.30    2.79
   5  10   2   -0.74    1.60
   5  10   2    1.45    1.89
  -6 -10  -2   14.61    3.26
  -6 -10  -2   16.18    3.16
  -6 -10  -2   16.29    3.12
  -6 -10  -2   13.85    3.13
   6  10   2   18.47    3.39
   6  10   2   10.52    2.19
  -7 -10  -2   -0.36    2.22
  -7 -10  -2   -0.59    3.26
  -7 -10  -2   -3.63    2.96
   7  10   2   -1.93    2.24
   7  10   2    3.38    3.11
   7  10   2   -2.45    1.54
  -8 -10  -2    7.75    2.48
  -8 -10  -2    8.46    2.59
  -8 -10  -2    7.27    4.10
   8  10   2   10.65    3.47
   8  10   2    9.79    1.74
   8  10   2    6.50    2.61
  -9 -10  -2   10.70    3.11
  -9 -10  -2   12.81    3.17
  -9 -10  -2    4.76    5.15
   9  10   2    9.08    3.34
   9  10   2   13.53    2.14
   9  10   2   13.74    3.05
   7 -11  -2    4.73    3.99
   7 -11  -2    2.58    4.26
  -7  11   2    2.57    4.45
  -7  11   2    3.60    2.57
   6 -11  -2   42.66    5.92
   6 -11  -2   28.31    3.87
   6 -11  -2   43.65    5.90
  -6  11   2   39.31    5.44
  -6  11   2   44.61    5.32
  -6  11   2   40.07    4.44
   5 -11  -2   15.68    3.28
   5 -11  -2   11.58    2.24
   5 -11  -2   13.80    2.83
  -5  11   2   12.74    2.39
  -5  11   2   14.31    2.83
  -5  11   2   10.98    2.82
   4 -11  -2    2.05    1.84
   4 -11  -2   -1.13    2.58
  -4  11   2   -0.43    2.38
  -4  11   2    0.85    2.52
  -4  11   2   -2.69    1.81
  -4  11   2    2.58    2.03
   3 -11  -2   -3.04    1.87
   3 -11  -2   -0.78    1.57
   3 -11  -2   -0.31    1.71
   3 -11  -2   -2.33    2.39
  -3  11   2   -0.66    1.60
  -3  11   2   -0.09    2.40
  -3  11   2    0.88    1.76
  -3  11   2   -2.71    1.66
   2 -11  -2   14.16    2.79
   2 -11  -2   13.01    2.75
   2 -11  -2   16.00    2.70
  -2  11   2   14.63    2.67
  -2  11   2   18.65    3.79
  -2  11   2   13.50    2.63
  -2  11   2   14.25    3.14
   1 -11  -2   29.57    4.01
   1 -11  -2   26.33    3.67
   1 -11  -2   25.94    3.75
  -1  11   2   29.42    2.97
  -1  11   2   14.84    2.86
  -1  11   2   23.84    3.62
  -1  11   2   23.11    2.86
   0 -11  -2    3.68    2.43
   0 -11  -2    8.50    2.35
   0 -11  -2   10.02    2.71
   0 -11  -2    5.56    2.24
   0  11   2    6.70    1.81
   0  11   2   12.37    2.54
   0  11   2    6.69    1.71
   0  11   2    8.88    2.44
  -1 -11  -2    3.71    2.47
  -1 -11  -2    0.10    2.05
  -1 -11  -2    3.47    2.35
  -1 -11  -2    0.07    1.65
   1  11   2    3.12    2.27
   1  11   2    2.13    2.05
   1  11   2   -2.62    2.07
  -2 -11  -2   -0.40    2.34
  -2 -11  -2    1.34    2.52
  -2 -11  -2    2.40    1.80
  -2 -11  -2    4.61    1.86
   2  11   2    5.32    1.65
   2  11   2    5.52    2.08
   2  11   2    3.38    2.27
  -3 -11  -2    1.64    2.76
  -3 -11  -2   -1.65    1.68
  -3 -11  -2    0.28    2.63
  -3 -11  -2    1.10    2.23
   3  11   2    0.10    2.60
   3  11   2    0.23    2.16
   3  11   2   -1.18    1.56
  -4 -11  -2   10.03    2.16
  -4 -11  -2    8.32    2.73
  -4 -11  -2   12.38    2.60
  -4 -11  -2    4.10    2.14
   4  11   2    7.53    2.58
   4  11   2   10.58    2.78
  -5 -11  -2    0.30    3.31
  -5 -11  -2    6.13    2.27
   5  11   2    9.01    2.30
   5  11   2    4.76    2.16
  -6 -11  -2    6.60    4.24
  -6 -11  -2    8.75    3.58
  -6 -11  -2    4.02    3.01
   6  11   2    5.52    2.91
   6  11   2    5.86    2.12
  -7 -11  -2   -0.24    2.60
  -7 -11  -2    5.67    3.71
  -7 -11  -2    4.37    3.96
   7  11   2   -3.51    3.16
   7  11   2   -0.25    2.83
  -8 -11  -2    5.71    4.56
  -8 -11  -2    0.11    4.10
  -8 -11  -2   -6.66    3.87
   8  11   2    1.47    3.60
   8  11   2    5.91    3.44
   6 -12  -2    1.81    3.73
   6 -12  -2    4.63    5.01
  -6  12   2    8.60    4.07
  -6  12   2    6.32    3.53
   5 -12  -2    1.21    2.33
   5 -12  -2    2.54    2.55
   5 -12  -2   -6.29    4.19
   5 -12  -2   -1.24    3.67
  -5  12   2    1.39    2.41
  -5  12   2   -3.18    3.23
   4 -12  -2    1.40    2.28
   4 -12  -2    8.72    2.31
   4 -12  -2    1.71    3.83
  -4  12   2    7.70    3.17
  -4  12   2    8.49    3.07
  -4  12   2    2.73    2.34
  -4  12   2   -0.02    3.01
   3 -12  -2    6.78    3.46
   3 -12  -2    2.70    2.16
   3 -12  -2    8.09    2.91
  -3  12   2    5.01    2.82
  -3  12   2    5.60    2.26
  -3  12   2    4.93    1.99
  -3  12   2    5.75    2.53
   2 -12  -2   33.20    4.45
   2 -12  -2   18.20    3.62
  -2  12   2   23.63    3.89
  -2  12   2   22.64    4.24
  -2  12   2   29.90    4.53
  -2  12   2   24.15    3.48
   1 -12  -2    5.93    3.13
   1 -12  -2    0.20    2.04
   1 -12  -2    5.84    2.11
  -1  12   2   10.61    2.64
  -1  12   2    4.16    2.70
  -1  12   2    6.34    2.76
  -1  12   2    7.56    2.96
   0 -12  -2    2.48    2.06
   0 -12  -2   -2.09    2.80
   0 -12  -2    3.82    2.96
   0 -12  -2    2.81    2.58
   0  12   2    2.50    2.04
   0  12   2    0.44    2.45
   0  12   2    4.99    2.84
   0  12   2    2.82    2.86
  -1 -12  -2    1.78    2.85
  -1 -12  -2   -2.90    2.41
  -1 -12  -2   -0.08    1.87
  -1 -12  -2    0.36    2.98
   1  12   2    0.66    1.83
   1  12   2    2.20    2.62
   1  12   2    1.84    2.57
  -2 -12  -2   -0.24    2.69
  -2 -12  -2    0.10    5.24
  -2 -12  -2   -3.80    2.95
  -2 -12  -2   -8.01    2.96
   2  12   2    1.58    1.78
   2  12   2    2.07    2.07
   2  12   2    1.37    2.38
  -3 -12  -2   17.40    3.27
  -3 -12  -2   20.87    4.80
  -3 -12  -2   13.32    3.37
   3  12   2   19.38    3.58
   3  12   2   20.48    3.14
  -4 -12  -2    1.07    3.28
  -4 -12  -2    0.27    2.27
   4  12   2   -0.24    2.75
  -5 -12  -2   -1.68    3.76
  -5 -12  -2    3.15    3.47
   5  12   2    1.44    2.26
   5  12   2    0.99    2.61
  -6 -12  -2   19.75    3.77
  -6 -12  -2   30.17    4.40
   6  12   2   27.32    4.14
   6  12   2   33.40    4.99
  -7 -12  -2    4.42    3.07
  -7 -12  -2    4.41    4.65
  -7 -12  -2    5.45    3.22
   7  12   2    4.49    2.90
   7  12   2    4.84    3.55
   5 -13  -2   -0.34    2.64
   5 -13  -2   -4.72    4.40
  -5  13   2   -1.53    2.79
  -5  13   2   -3.70    4.28
   4 -13  -2    3.47    4.31
   4 -13  -2    4.85    2.76
  -4  13   2    4.25    2.38
  -4  13   2    0.10    3.42
   3 -13  -2    2.43    2.71
   3 -13  -2    7.12    3.65
  -3  13   2    4.95    3.62
  -3  13   2    2.86    2.46
  -3  13   2    7.21    3.20
   2 -13  -2    2.04    2.59
   2 -13  -2    1.79    3.40
   2 -13  -2    1.61    2.97
  -2  13   2    1.57    2.42
  -2  13   2    1.20    3.05
  -2  13   2    1.70    3.22
  -2  13   2   -1.01    4.24
   1 -13  -2   -3.91    3.83
   1 -13  -2    6.21    3.65
   1 -13  -2    1.78    3.68
   1 -13  -2    0.35    3.16
  -1  13   2    3.70    2.11
  -1  13   2   -3.66    3.29
  -1  13   2    2.98    2.85
  -1  13   2   11.66    4.32
   0 -13  -2    9.77    3.37
   0 -13  -2    8.02    2.81
   0 -13  -2   12.34    3.83
   0  13   2   10.26    3.31
   0  13   2   12.75    2.62
   0  13   2   11.78    2.52
  -1 -13  -2    3.93    3.63
  -1 -13  -2    1.92    2.47
  -1 -13  -2    7.40    3.57
   1  13   2    3.93    3.11
   1  13   2    6.64    3.46
   1  13   2    4.45    2.29
  -2 -13  -2   -2.04    3.12
  -2 -13  -2    5.88    2.51
  -2 -13  -2   12.50    3.78
   2  13   2    6.40    3.53
   2  13   2    3.03    3.49
   2  13   2    3.01    2.18
  -3 -13  -2   -2.08    2.42
  -3 -13  -2    0.28    3.75
  -3 -13  -2   -0.20    3.43
   3  13   2    3.88    2.33
   3  13   2    1.26    3.37
  -4 -13  -2   19.20    4.56
  -4 -13  -2   20.11    4.39
   4  13   2   24.14    4.83
  -5 -13  -2    3.29    3.27
  -5 -13  -2   -0.09    4.64
   5  13   2    3.34    3.05
   5  13   2    2.22    3.83
   2 -14  -2    5.89    2.95
   2 -14  -2    7.23    4.39
   2 -14  -2   16.83    4.69
  -2  14   2   13.97    4.06
  -2  14   2    5.18    4.08
   1 -14  -2    2.47    3.99
   1 -14  -2    9.06    3.11
   1 -14  -2    0.34    4.11
  -1  14   2   15.24    3.95
  -1  14   2   11.40    2.97
  -1  14   2    8.19    3.57
   0 -14  -2    4.71    4.09
   0 -14  -2    3.62    2.88
   0 -14  -2    4.04    4.10
   0  14   2    7.29    3.68
   0  14   2    5.30    3.90
   0  14   2    3.33    3.72
  -1 -14  -2   17.32    4.77
  -1 -14  -2    7.25    2.99
  -1 -14  -2   15.95    4.56
   1  14   2   16.81    4.01
   1  14   2   14.03    4.04
   1  14   2   19.61    4.35
  -2 -14  -2    7.62    4.30
  -2 -14  -2    8.68    4.43
  -2 -14  -2    9.35    3.19
   2  14   2   14.20    4.22
   2  14   2    5.78    2.71
   2  14   2    4.45    3.72
  -3 -14  -2   10.50    4.57
  -3 -14  -2    5.61    3.17
   3  14   2    1.41    3.26
   3  14   2    3.35    2.98
   2  12  -3   -0.07    3.83
   2  12  -3    6.47    3.53
  -2 -12   3    1.33    4.98
  -2 -12   3    3.27    3.23
   1  12  -3    1.55    3.17
   1  12  -3    1.87    3.21
  -1 -12   3    1.47    3.86
  -1 -12   3    1.04    3.05
   0  12  -3    0.00    2.23
   0  12  -3   -1.33    3.16
   0 -12   3    2.98    3.82
   0 -12   3    2.10    2.67
  -1  12  -3    2.19    2.31
  -1  12  -3    3.77    2.94
   1 -12   3   -5.11    3.18
   1 -12   3    4.18    3.92
   1 -12   3    1.46    2.66
  -2  12  -3   -3.55    3.00
  -2  12  -3    3.86    3.34
   2 -12   3   -7.29    3.28
   2 -12   3    2.52    2.63
  -3  12  -3    3.56    3.51
  -3  12  -3   13.82    3.96
   3 -12   3    8.12    3.59
   3 -12   3    1.84    2.57
  -4  12  -3   19.06    3.99
  -4  12  -3   20.20    4.11
   4 -12   3   18.59    4.10
   4 -12   3   13.43    4.27
  -5  12  -3   -0.74    3.08
  -5  12  -3   -6.46    3.60
   5 -12   3    2.55    3.75
   5 -12   3  -10.43    3.72
   4  11  -3    7.58    3.44
   4  11  -3    3.81    2.60
  -4 -11   3    7.29    4.29
  -4 -11   3    9.63    4.14
  -4 -11   3    4.54    4.24
   3  11  -3   11.90    3.27
   3  11  -3    4.48    2.37
  -3 -11   3    3.06    2.90
  -3 -11   3   -0.83    2.30
  -3 -11   3    4.47    3.88
   2  11  -3   68.82    6.71
   2  11  -3   54.36    4.78
  -2 -11   3   61.43    5.96
  -2 -11   3   61.12    6.37
   1  11  -3    3.09    3.43
   1  11  -3    2.17    2.01
  -1 -11   3   -1.40    3.13
  -1 -11   3    1.47    3.19
  -1 -11   3    1.61    3.27
  -1 -11   3   -1.01    2.43
   0  11  -3    8.38    2.63
   0  11  -3    8.98    2.80
   0 -11   3    9.79    2.94
   0 -11   3    6.04    3.30
   0 -11   3    9.85    3.49
   0 -11   3    9.41    3.04
  -1  11  -3    9.73    2.66
  -1  11  -3    7.31    1.98
   1 -11   3   12.17    3.06
   1 -11   3    9.43    2.40
   1 -11   3   13.43    2.85
   1 -11   3    4.66    3.23
  -2  11  -3   15.29    3.57
  -2  11  -3   13.91    3.01
   2 -11   3   14.24    3.27
   2 -11   3   16.50    3.74
  -3  11  -3    1.85    1.91
  -3  11  -3    3.03    3.10
   3 -11   3    3.43    3.41
  -4  11  -3    0.96    2.39
  -4  11  -3    3.32    2.00
   4 -11   3    2.94    4.38
   4 -11   3    1.46    3.04
  -5  11  -3    1.08    2.84
   5 -11   3    7.49    3.82
   5 -11   3    1.75    2.23
  -6  11  -3   -4.17    3.27
  -6  11  -3    2.81    2.90
   6 -11   3   10.17    3.67
   6 -11   3    2.72    3.27
  -7  11  -3   36.90    6.15
  -7  11  -3   24.37    4.79
   7 -11   3   34.76    6.33
   6  10  -3   -3.46    3.48
  -6 -10   3    0.52    4.79
  -6 -10   3    0.83    2.93
  -6 -10   3    0.00    4.41
   5  10  -3    1.33    1.71
   5  10  -3   -1.92    3.37
   5  10  -3    8.35    3.44
  -5 -10   3    1.16    3.59
  -5 -10   3   -2.20    2.56
  -5 -10   3    4.14    4.09
   4  10  -3   -0.08    2.61
   4  10  -3    3.25    2.12
   4  10  -3    1.14    1.95
  -4 -10   3    3.86    3.49
  -4 -10   3    4.64    3.59
  -4 -10   3    4.71    3.79
   3  10  -3    7.75    2.75
   3  10  -3    8.23    3.21
  -3 -10   3    4.47    2.36
  -3 -10   3    3.14    1.99
  -3 -10   3   10.10    2.82
   2  10  -3   45.96    5.17
   2  10  -3   37.63    4.46
  -2 -10   3   26.68    5.14
  -2 -10   3   34.97    4.45
  -2 -10   3   38.61    5.04
  -2 -10   3   28.26    4.71
   1  10  -3   -0.62    2.35
   1  10  -3    2.61    1.68
  -1 -10   3    0.04    2.87
  -1 -10   3    3.89    2.62
  -1 -10   3    2.53    2.73
  -1 -10   3    2.35    2.75
   0  10  -3   -2.41    2.02
   0  10  -3    0.31    2.52
   0 -10   3    1.86    2.40
   0 -10   3   -0.57    1.86
   0 -10   3    1.57    2.26
   0 -10   3   -1.10    2.55
  -1  10  -3    8.54    2.37
  -1  10  -3    9.75    1.94
   1 -10   3    9.83    2.30
   1 -10   3   13.97    2.59
   1 -10   3    6.92    2.51
   1 -10   3    7.86    2.39
  -2  10  -3    5.14    2.32
  -2  10  -3    7.85    2.18
   2 -10   3    6.75    2.42
   2 -10   3    8.06    2.09
   2 -10   3    4.24    1.93
   2 -10   3    0.22    2.55
  -3  10  -3    1.65    1.73
  -3  10  -3   -0.11    2.02
   3 -10   3   -3.26    2.50
   3 -10   3    0.05    2.39
   3 -10   3   -0.23    2.53
  -4  10  -3   23.19    3.89
  -4  10  -3   19.28    2.97
   4 -10   3   23.97    3.43
   4 -10   3   27.44    4.85
  -5  10  -3   15.45    2.93
  -5  10  -3    6.95    2.04
   5 -10   3   12.40    3.43
   5 -10   3    8.43    2.24
  -6  10  -3   31.78    4.69
  -6  10  -3   22.50    4.42
   6 -10   3   21.93    4.83
   6 -10   3   24.42    4.46
   6 -10   3   26.85    4.56
  -7  10  -3    3.20    2.05
  -7  10  -3   -3.49    2.56
   7 -10   3   -1.18    3.06
   7 -10   3    0.54    3.20
  -8  10  -3   -1.14    2.23
  -8  10  -3   -1.62    2.86
   8 -10   3   -0.76    3.70
   8 -10   3   -8.08    4.10
   7   9  -3   -0.30    1.63
   7   9  -3    0.60    4.08
  -7  -9   3   -3.27    4.77
  -7  -9   3   -0.23    4.48
  -7  -9   3   -1.39    2.55
   6   9  -3    6.78    1.77
   6   9  -3    6.46    2.61
   6   9  -3    4.89    3.04
  -6  -9   3    3.06    4.01
  -6  -9   3    6.41    2.64
  -6  -9   3    2.57    2.84
   5   9  -3    2.75    1.51
   5   9  -3    6.35    2.28
   5   9  -3    1.83    2.70
  -5  -9   3    4.67    3.47
  -5  -9   3    3.42    2.25
  -5  -9   3    5.92    3.06
   4   9  -3   -0.36    2.58
   4   9  -3    2.60    1.44
   4   9  -3    0.20    2.41
  -4  -9   3   -0.34    2.04
  -4  -9   3    5.18    2.75
  -4  -9   3   -5.91    2.83
  -4  -9   3    0.38    1.98
   3   9  -3   25.52    2.98
   3   9  -3   26.82    3.96
   3   9  -3   23.00    3.85
  -3  -9   3   28.23    4.23
  -3  -9   3   22.32    4.59
  -3  -9   3   18.93    2.97
   2   9  -3   74.87    4.03
   2   9  -3   72.26    4.68
   2   9  -3   76.97    5.20
  -2  -9   3   77.86    5.21
  -2  -9   3   69.27    4.85
  -2  -9   3   85.02    5.70
  -2  -9   3   71.33    5.24
   1   9  -3    6.74    2.03
   1   9  -3    6.12    1.49
  -1  -9   3    7.77    2.35
  -1  -9   3    8.17    2.28
  -1  -9   3    8.91    2.24
  -1  -9   3    5.44    2.51
   0   9  -3   27.68    3.30
   0   9  -3   26.50    2.70
   0  -9   3   22.26    3.99
   0  -9   3   24.20    3.63
   0  -9   3   27.65    3.67
   0  -9   3   20.80    3.20
  -1   9  -3   25.36    2.78
  -1   9  -3   27.63    3.26
   1  -9   3   29.73    3.51
   1  -9   3   29.50    3.34
   1  -9   3   27.95    3.94
   1  -9   3   28.14    3.85
  -2   9  -3   -2.15    1.62
  -2   9  -3   -0.55    1.76
   2  -9   3    0.88    2.01
   2  -9   3   -0.68    1.52
   2  -9   3    0.88    1.61
   2  -9   3   -0.26    2.00
  -3   9  -3  102.91    6.07
  -3   9  -3  106.35    6.06
  -3   9  -3  108.73    6.28
   3  -9   3  111.57    5.97
   3  -9   3  105.54    5.89
   3  -9   3  104.38    5.71
   3  -9   3  111.23    6.41
   3  -9   3  122.55    6.92
  -4   9  -3    3.07    2.07
  -4   9  -3    4.27    1.74
  -4   9  -3    5.51    1.57
   4  -9   3    3.57    2.21
   4  -9   3    4.67    1.63
   4  -9   3    2.46    2.03
   4  -9   3    1.73    2.27
   4  -9   3    5.58    2.71
  -5   9  -3   19.31    3.27
  -5   9  -3   14.75    3.46
   5  -9   3   12.30    2.73
   5  -9   3   18.64    2.80
   5  -9   3   13.01    2.83
  -6   9  -3   27.19    3.77
  -6   9  -3   25.26    3.99
   6  -9   3   31.46    4.40
   6  -9   3   33.79    4.12
   6  -9   3   34.02    4.02
  -7   9  -3   13.35    3.04
  -7   9  -3   11.99    2.82
   7  -9   3   13.20    3.40
   7  -9   3   13.12    3.64
  -8   9  -3   29.95    5.97
  -8   9  -3   29.67    5.20
   8  -9   3   31.53    5.24
  -9   9  -3    8.29    3.39
  -9   9  -3    1.88    2.85
   9  -9   3    6.17    3.55
   9  -9   3    1.19    3.82
   7   8  -3    5.00    3.08
   7   8  -3   -1.88    1.70
  -7  -8   3    2.56    4.20
  -7  -8   3   -1.44    2.66
  -7  -8   3    2.38    2.43
   6   8  -3    4.39    2.60
   6   8  -3    4.17    1.39
  -6  -8   3   -0.63    2.73
  -6  -8   3    1.59    3.65
  -6  -8   3   -1.59    2.07
   5   8  -3   11.82    2.07
   5   8  -3    7.60    2.01
   5   8  -3    9.60    2.89
  -5  -8   3   10.59    3.13
  -5  -8   3   18.62    4.16
  -5  -8   3   10.34    2.46
  -5  -8   3   13.10    3.01
   4   8  -3   25.24    2.99
   4   8  -3   26.17    3.55
   4   8  -3   24.24    2.44
  -4  -8   3   19.23    4.28
  -4  -8   3   35.76    4.64
  -4  -8   3   28.99    4.44
  -4  -8   3   28.54    3.27
   3   8  -3   12.59    2.32
   3   8  -3   16.35    2.44
   3   8  -3   15.46    2.03
  -3  -8   3   12.97    2.60
  -3  -8   3   15.60    2.65
  -3  -8   3   17.51    3.93
  -3  -8   3   15.29    2.58
  -3  -8   3   18.79    3.31
   2   8  -3   -1.03    1.19
   2   8  -3    1.83    1.76
   2   8  -3    1.08    0.99
  -2  -8   3    2.26    1.58
  -2  -8   3    4.28    2.13
  -2  -8   3    2.51    2.10
  -2  -8   3    3.22    1.76
   1   8  -3   28.52    2.26
   1   8  -3   28.36    2.63
   1   8  -3   30.71    3.03
  -1  -8   3   29.30    3.01
  -1  -8   3   24.32    3.38
  -1  -8   3   30.98    3.31
  -1  -8   3   27.07    2.54
   0   8  -3   16.16    2.00
   0   8  -3   12.79    1.70
   0   8  -3   12.56    2.59
   0  -8   3   12.33    2.04
   0  -8   3   13.94    2.51
   0  -8   3    9.29    1.87
   0  -8   3   11.24    2.41
  -1   8  -3   25.42    2.77
  -1   8  -3   29.06    2.89
   1  -8   3   27.86    3.49
   1  -8   3   23.36    2.87
   1  -8   3   26.93    2.66
   1  -8   3   24.70    2.91
   1  -8   3   23.32    2.69
  -2   8  -3   22.48    2.81
  -2   8  -3   16.56    2.61
   2  -8   3   18.97    2.18
   2  -8   3   15.53    2.44
   2  -8   3   13.69    2.78
   2  -8   3   17.03    2.51
   2  -8   3   20.95    2.57
  -3   8  -3  121.55    6.51
  -3   8  -3  125.39    6.49
  -3   8  -3  123.50    6.64
   3  -8   3  142.23    7.23
   3  -8   3  119.82    6.78
   3  -8   3  129.34    6.51
   3  -8   3  119.68    6.37
   3  -8   3  122.26    6.16
  -4   8  -3    5.32    1.67
  -4   8  -3    6.28    2.09
  -4   8  -3    5.62    1.46
   4  -8   3    4.11    1.22
   4  -8   3    5.05    1.76
   4  -8   3    5.14    1.93
   4  -8   3    3.90    1.42
   4  -8   3    0.17    2.10
  -5   8  -3   17.83    2.32
  -5   8  -3   25.99    3.42
  -5   8  -3   17.37    2.25
  -5   8  -3   22.68    3.68
   5  -8   3   22.87    3.17
   5  -8   3   19.76    2.46
   5  -8   3   18.82    3.06
   5  -8   3   26.11    4.10
   5  -8   3   22.69    3.21
  -6   8  -3   11.72    2.24
  -6   8  -3   14.01    2.15
   6  -8   3   17.56    3.64
   6  -8   3   10.70    2.47
   6  -8   3   12.78    2.27
  -7   8  -3    4.27    2.27
  -7   8  -3   -1.91    1.45
   7  -8   3    2.51    1.92
   7  -8   3   -1.71    2.90
   7  -8   3   -0.07    2.48
  -8   8  -3   34.44    4.85
  -8   8  -3   51.39    4.71
   8  -8   3   42.36    5.00
  -9   8  -3    2.34    2.59
  -9   8  -3    4.32    2.68
   9  -8   3   -1.83    3.61
   9  -8   3    4.28    3.40
 -10   8  -3    8.91    2.54
 -10   8  -3   13.49    3.35
  10  -8   3   10.66    4.31
  10  -8   3    4.93    4.18
   8   7  -3    4.32    3.74
   8   7  -3    3.28    1.56
  -8  -7   3   -1.06    3.53
  -8  -7   3    0.46    4.09
  -8  -7   3    2.77    4.03
   7   7  -3    0.78    1.60
   7   7  -3    1.24    3.19
  -7  -7   3    0.64    2.22
  -7  -7   3   -5.02    3.52
  -7  -7   3   -0.22    3.18
   6   7  -3   13.30    1.94
   6   7  -3    7.48    2.38
  -6  -7   3    9.93    2.15
  -6  -7   3   10.08    3.09
  -6  -7   3   14.98    4.12
  -6  -7   3    8.12    2.30
   5   7  -3   -0.65    2.42
   5   7  -3    0.73    1.39
   5   7  -3    1.64    1.26
  -5  -7   3    2.13    2.29
  -5  -7   3   -1.35    1.58
  -5  -7   3    0.12    1.95
  -5  -7   3    1.70    2.14
   4   7  -3   12.37    2.10
   4   7  -3    8.35    1.70
   4   7  -3   11.66    2.06
  -4  -7   3   12.06    2.76
  -4  -7   3   10.49    2.37
  -4  -7   3   15.15    2.44
  -4  -7   3    9.67    2.29
   3   7  -3   38.18    2.46
   3   7  -3   40.78    4.00
   3   7  -3   37.51    3.01
  -3  -7   3   43.74    3.66
  -3  -7   3   33.10    3.72
  -3  -7   3   37.52    3.84
  -3  -7   3   39.98    3.63
   2   7  -3   70.71    3.71
   2   7  -3   80.53    4.67
   2   7  -3   68.81    4.49
  -2  -7   3   75.27    6.79
  -2  -7   3   76.95    4.51
  -2  -7   3   78.54    4.86
   1   7  -3    2.43    1.32
   1   7  -3    2.70    1.00
   1   7  -3    2.81    1.05
  -1  -7   3    0.72    1.22
  -1  -7   3    0.20    1.51
  -1  -7   3   -0.41    1.42
   0   7  -3   18.22    1.62
   0   7  -3   15.44    2.35
   0   7  -3   16.50    1.47
   0  -7   3   18.81    2.27
   0  -7   3   17.56    2.57
   0  -7   3   12.94    2.29
   0  -7   3   19.85    2.37
  -1   7  -3   17.67    1.54
  -1   7  -3   18.32    2.15
   1  -7   3   20.99    2.62
   1  -7   3   19.94    2.66
   1  -7   3   14.65    2.26
   1  -7   3   19.88    2.10
   1  -7   3   16.86    2.09
  -2   7  -3   15.10    2.26
   2  -7   3   14.81    2.46
   2  -7   3   18.86    2.66
   2  -7   3   17.11    2.72
   2  -7   3   15.11    2.48
   2  -7   3   14.29    2.02
   2  -7   3   13.14    1.74
  -3   7  -3   13.62    2.59
  -3   7  -3   16.56    2.21
  -3   7  -3   15.37    1.84
   3  -7   3   10.14    1.95
   3  -7   3   12.71    2.32
   3  -7   3   15.47    2.26
   3  -7   3   12.82    1.74
   3  -7   3   14.64    2.59
   3  -7   3   16.08    2.71
  -4   7  -3  107.85    5.60
  -4   7  -3  101.37    4.77
  -4   7  -3  106.28    5.41
  -4   7  -3  105.33    5.47
   4  -7   3  100.85    5.30
   4  -7   3  101.81    5.71
   4  -7   3  107.03    5.08
   4  -7   3  104.10    5.40
   4  -7   3  102.25    4.81
   4  -7   3  111.94    6.18
  -5   7  -3    3.86    1.42
  -5   7  -3    0.76    1.76
  -5   7  -3    3.53    1.04
  -5   7  -3    3.04    1.20
   5  -7   3    1.38    1.04
   5  -7   3    2.11    1.11
   5  -7   3    2.19    1.77
   5  -7   3    2.16    1.17
   5  -7   3    4.18    1.98
  -6   7  -3   80.63    4.90
  -6   7  -3   87.49    5.10
  -6   7  -3   80.97    4.31
  -6   7  -3   86.99    5.01
   6  -7   3   88.02    4.19
   6  -7   3   86.19    5.53
   6  -7   3   94.64    5.34
   6  -7   3   84.78    5.02
   6  -7   3   85.39    4.40
  -7   7  -3    7.63    1.57
  -7   7  -3    9.01    1.98
   7  -7   3    7.70    1.19
   7  -7   3    8.21    2.38
   7  -7   3    6.37    2.40
  -8   7  -3   60.12    4.38
  -8   7  -3   60.91    4.35
   8  -7   3   53.55    4.88
   8  -7   3   54.20    5.15
   8  -7   3   54.01    3.23
  -9   7  -3   25.91    4.45
  -9   7  -3   22.70    3.46
   9  -7   3   24.19    4.29
   9  -7   3   30.13    2.78
 -10   7  -3    6.98    3.18
 -10   7  -3    3.53    2.19
  10  -7   3    3.44    3.82
  10  -7   3   -1.52    3.04
  10  -7   3    4.30    1.66
 -11   7  -3   -1.89    3.64
 -11   7  -3   -4.86    3.52
  11  -7   3   -0.23    4.40
  11  -7   3    6.90    4.44
  11  -7   3    1.43    1.87
   9   6  -3    1.53    1.66
   9   6  -3    3.84    3.27
  -9  -6   3    0.30    4.72
  -9  -6   3   -0.88    2.67
   8   6  -3    3.85    1.52
   8   6  -3    3.54    2.63
  -8  -6   3    0.33    2.22
  -8  -6   3    9.93    3.86
  -8  -6   3    4.29    3.21
   7   6  -3    3.23    1.48
   7   6  -3   -0.92    2.28
  -7  -6   3    2.88    3.05
  -7  -6   3    1.88    2.05
  -7  -6   3   -1.25    2.20
  -7  -6   3   -0.84    1.82
   6   6  -3    5.71    2.04
   6   6  -3    9.48    1.87
  -6  -6   3    8.37    2.38
  -6  -6   3    6.37    1.71
  -6  -6   3    6.51    2.06
  -6  -6   3   11.07    2.07
   5   6  -3    2.62    1.46
   5   6  -3    3.40    1.14
   5   6  -3    3.82    1.85
  -5  -6   3    4.95    2.33
  -5  -6   3    0.36    1.90
  -5  -6   3   -1.64    2.19
  -5  -6   3    1.05    1.50
   4   6  -3    4.48    0.95
   4   6  -3    4.92    1.33
   4   6  -3    2.69    1.63
  -4  -6   3    2.83    1.73
  -4  -6   3    4.62    1.49
  -4  -6   3    3.67    1.64
  -4  -6   3    3.59    1.49
   3   6  -3   12.06    2.25
   3   6  -3    9.09    1.89
   3   6  -3    7.80    1.49
  -3  -6   3    9.07    1.89
  -3  -6   3    6.95    1.77
  -3  -6   3    4.47    2.34
  -3  -6   3    6.15    1.63
  -3  -6   3    5.73    1.50
   2   6  -3    5.78    0.97
   2   6  -3    3.81    1.37
  -2  -6   3    3.78    1.60
  -2  -6   3    3.93    1.73
  -2  -6   3    3.64    1.29
  -2  -6   3    5.87    1.52
   1   6  -3   12.46    1.30
   1   6  -3   10.33    2.28
   1   6  -3   11.87    1.29
   1   6  -3   11.48    1.40
   1   6  -3   12.66    2.11
  -1  -6   3    9.34    1.99
  -1  -6   3    9.84    1.74
  -1  -6   3   13.84    2.46
   0   6  -3    1.43    0.82
   0   6  -3    1.16    0.69
   0   6  -3    0.69    1.06
   0   6  -3    0.46    1.14
   0  -6   3   -0.01    0.86
   0  -6   3    0.22    1.57
   0  -6   3    0.42    1.03
   0  -6   3   -0.76    1.02
   0  -6   3   -0.55    1.36
  -1   6  -3  245.02   10.50
  -1   6  -3  222.39   10.47
   1  -6   3  244.12   10.93
   1  -6   3  221.92   10.05
   1  -6   3  223.32   10.33
   1  -6   3  217.32   10.17
   1  -6   3  224.91   10.33
  -2   6  -3    6.68    1.47
  -2   6  -3    5.84    1.33
  -2   6  -3    5.16    1.20
   2  -6   3    8.17    1.87
   2  -6   3    6.75    1.54
   2  -6   3    4.10    1.24
   2  -6   3    5.03    1.19
   2  -6   3    5.27    1.31
   2  -6   3    6.03    1.28
  -3   6  -3    2.63    1.28
  -3   6  -3    4.56    1.14
  -3   6  -3    5.92    1.36
   3  -6   3    3.34    0.81
   3  -6   3    3.02    1.45
   3  -6   3    4.13    1.15
   3  -6   3    5.25    1.28
   3  -6   3    5.30    1.60
  -4   6  -3   15.36    1.49
  -4   6  -3   16.45    1.95
  -4   6  -3   13.19    2.02
  -4   6  -3   16.60    2.07
   4  -6   3   15.38    1.62
   4  -6   3   14.40    2.54
   4  -6   3   14.50    2.21
   4  -6   3   14.42    1.39
   4  -6   3   17.47    2.67
   4  -6   3   18.63    2.43
   4  -6   3   17.88    2.06
  -5   6  -3   25.17    2.54
  -5   6  -3   27.17    2.47
  -5   6  -3   23.69    1.75
  -5   6  -3   22.54    2.44
   5  -6   3   25.34    1.85
   5  -6   3   29.09    3.08
   5  -6   3   23.91    1.71
   5  -6   3   33.19    2.90
   5  -6   3   23.87    2.95
   5  -6   3   26.86    2.32
  -6   6  -3    4.93    1.50
  -6   6  -3    4.61    1.04
  -6   6  -3    4.34    1.59
  -6   6  -3    2.81    1.43
   6  -6   3    4.96    1.78
   6  -6   3    4.36    0.87
   6  -6   3    6.48    1.62
   6  -6   3    5.89    0.95
   6  -6   3    0.12    2.11
  -7   6  -3   20.84    1.93
  -7   6  -3   17.31    2.53
  -7   6  -3   22.55    2.99
  -7   6  -3   15.84    2.70
   7  -6   3   21.15    2.52
   7  -6   3   22.28    3.34
   7  -6   3   20.49    3.29
   7  -6   3   14.95    1.83
  -8   6  -3   16.94    3.34
  -8   6  -3   28.14    2.78
   8  -6   3   18.10    3.78
   8  -6   3   21.32    2.06
   8  -6   3   19.55    3.58
  -9   6  -3    0.97    2.49
  -9   6  -3   -1.02    2.21
   9  -6   3    1.28    1.30
   9  -6   3    0.07    2.73
   9  -6   3   -0.47    2.74
 -10   6  -3    2.39    3.29
 -10   6  -3    0.26    1.97
  10  -6   3   -1.03    1.50
  10  -6   3   -5.67    2.67
  10  -6   3   -0.95    2.65
 -11   6  -3    5.47    3.12
 -11   6  -3    4.84    2.31
  11  -6   3    6.44    4.00
  11  -6   3   12.48    4.18
  11  -6   3    7.01    1.86
   9   5  -3    5.58    1.81
   9   5  -3    1.47    2.73
  -9  -5   3    0.25    2.38
  -9  -5   3   10.77    4.30
   8   5  -3    0.92    1.38
  -8  -5   3   -0.98    3.38
  -8  -5   3    0.69    1.82
  -8  -5   3   -0.59    1.97
   7   5  -3    1.51    1.21
   7   5  -3    3.40    2.22
  -7  -5   3    0.16    2.66
  -7  -5   3    0.96    1.53
  -7  -5   3   -3.40    2.95
  -7  -5   3    1.26    1.72
   6   5  -3   -0.91    1.17
   6   5  -3   -2.20    1.61
  -6  -5   3   -2.41    2.14
  -6  -5   3    1.82    2.22
  -6  -5   3    0.96    2.36
  -6  -5   3    1.51    2.04
   5   5  -3    5.36    1.62
   5   5  -3    2.21    1.57
  -5  -5   3    4.65    1.34
  -5  -5   3    3.19    1.31
  -5  -5   3    4.15    1.48
  -5  -5   3    3.00    2.18
   4   5  -3    4.39    1.34
   4   5  -3    0.89    1.26
   4   5  -3    1.84    0.96
   4   5  -3    2.98    1.09
  -4  -5   3    4.44    1.76
  -4  -5   3   -2.20    1.63
  -4  -5   3    2.64    1.12
  -4  -5   3    2.39    1.17
  -4  -5   3    3.95    1.31
   3   5  -3    0.15    0.95
   3   5  -3    1.32    1.00
   3   5  -3   -0.30    0.74
   3   5  -3    0.31    1.20
  -3  -5   3   -0.75    1.34
  -3  -5   3   -0.90    1.32
  -3  -5   3   -1.83    1.43
  -3  -5   3   -0.78    1.28
  -3  -5   3   -0.70    1.03
   2   5  -3   -1.23    1.10
   2   5  -3   -0.31    0.84
   2   5  -3    0.32    0.76
   2   5  -3    0.63    0.82
   2   5  -3    0.19    1.05
  -2  -5   3   -1.18    1.15
  -2  -5   3    1.16    1.08
  -2  -5   3    0.74    1.16
  -2  -5   3    0.07    0.81
  -2  -5   3    1.20    1.34
   1   5  -3   47.34    2.45
   1   5  -3   43.81    2.64
   1   5  -3   47.22    3.80
   1   5  -3   44.14    2.39
   1   5  -3   48.67    2.98
   1   5  -3   44.32    2.87
  -1  -5   3   46.14    2.99
  -1  -5   3   46.17    2.71
  -1  -5   3   50.55    3.19
  -1  -5   3   48.27    3.18
  -1  -5   3   46.91    3.26
   0   5  -3  175.29    7.92
   0   5  -3  170.34    7.98
   0   5  -3  172.22    7.58
   0  -5   3  169.09    7.90
   0  -5   3  175.48    7.85
   0  -5   3  172.10    7.59
   0  -5   3  171.43    7.93
   0  -5   3  168.94    7.89
  -1   5  -3   76.85    4.04
  -1   5  -3   84.41    4.12
  -1   5  -3   72.22    4.39
   1  -5   3   81.14    4.08
   1  -5   3   81.43    4.50
   1  -5   3   77.96    3.87
   1  -5   3   81.52    4.09
   1  -5   3   75.80    3.83
   1  -5   3   81.98    4.25
  -2   5  -3   62.15    3.70
  -2   5  -3   61.77    3.31
   2  -5   3   62.87    3.29
   2  -5   3   55.45    3.64
   2  -5   3   57.56    3.00
   2  -5   3   61.26    3.63
   2  -5   3   66.05    3.27
   2  -5   3   67.11    3.32
  -3   5  -3    4.55    0.89
  -3   5  -3    5.78    1.08
   3  -5   3    4.89    1.17
   3  -5   3    6.26    1.04
   3  -5   3    4.64    0.90
   3  -5   3    5.26    1.08
   3  -5   3    5.07    1.11
  -4   5  -3    4.83    1.13
  -4   5  -3    5.61    1.13
  -4   5  -3    6.18    1.20
  -4   5  -3    5.22    1.01
   4  -5   3    6.22    1.45
   4  -5   3    5.50    0.92
   4  -5   3    6.63    1.49
   4  -5   3    4.99    0.89
   4  -5   3    4.66    1.46
  -5   5  -3   15.07    1.22
  -5   5  -3   13.33    1.82
  -5   5  -3   19.53    2.19
  -5   5  -3   15.52    1.91
   5  -5   3   15.20    2.40
   5  -5   3   16.65    1.33
   5  -5   3   15.47    1.36
   5  -5   3   10.72    2.28
   5  -5   3   14.30    1.44
   5  -5   3   18.69    2.20
  -6   5  -3   -1.42    1.20
  -6   5  -3   -0.25    0.60
  -6   5  -3    0.98    1.34
  -6   5  -3    0.40    1.12
   6  -5   3   -2.08    1.51
   6  -5   3    0.82    1.48
   6  -5   3    0.40    1.12
   6  -5   3    0.57    0.87
   6  -5   3    0.23    0.86
  -7   5  -3    5.61    1.58
  -7   5  -3    4.19    1.21
  -7   5  -3    4.96    1.00
  -7   5  -3    6.49    1.56
   7  -5   3    5.42    1.75
   7  -5   3    6.17    1.89
   7  -5   3    4.63    1.18
   7  -5   3    7.00    0.95
  -8   5  -3   -0.13    1.13
  -8   5  -3    0.05    1.98
  -8   5  -3    1.49    1.19
  -8   5  -3    1.25    1.68
   8  -5   3    0.32    1.05
   8  -5   3   -1.82    2.05
   8  -5   3   -2.77    2.06
  -9   5  -3    1.92    2.03
  -9   5  -3    0.14    1.75
   9  -5   3    1.79    1.98
   9  -5   3    0.64    2.47
   9  -5   3    1.55    1.18
 -10   5  -3   24.93    3.80
 -10   5  -3   21.00    3.23
  10  -5   3   32.22    4.82
  10  -5   3   28.46    2.58
 -11   5  -3   23.68    3.69
 -11   5  -3   16.33    3.59
  11  -5   3   27.96    5.67
  11  -5   3   20.59    4.12
  11  -5   3   20.21    2.41
 -12   5  -3   12.49    2.95
 -12   5  -3   16.11    4.09
  12  -5   3   18.71    2.89
  12  -5   3   14.35    3.93
  10   4  -3   -1.99    2.24
  10   4  -3   -2.48    3.07
 -10  -4   3   -0.82    3.47
 -10  -4   3   -0.64    3.73
   9   4  -3    7.70    3.33
   9   4  -3   -0.82    1.46
  -9  -4   3    1.43    2.21
  -9  -4   3   -0.63    3.47
   8   4  -3    1.65    2.14
   8   4  -3    1.90    1.39
  -8  -4   3   -1.43    1.84
  -8  -4   3   -4.02    2.78
  -8  -4   3    0.90    1.65
   7   4  -3   53.02    4.32
   7   4  -3   67.53    4.49
   7   4  -3   66.92    3.48
  -7  -4   3   57.45    5.26
  -7  -4   3   59.17    4.80
  -7  -4   3   62.59    4.81
  -7  -4   3   55.32    4.42
   6   4  -3    2.96    1.62
   6   4  -3    3.51    1.21
   6   4  -3    1.26    1.94
  -6  -4   3    4.48    1.69
  -6  -4   3   -0.15    1.73
  -6  -4   3    3.82    1.94
  -6  -4   3   -0.19    1.45
   5   4  -3    2.13    0.83
   5   4  -3    2.49    1.39
   5   4  -3    2.94    1.35
  -5  -4   3   -1.91    1.43
  -5  -4   3    2.71    1.20
  -5  -4   3    1.32    1.09
  -5  -4   3    4.02    1.71
   4   4  -3   29.33    1.86
   4   4  -3   28.80    2.46
   4   4  -3   30.65    2.51
  -4  -4   3   30.40    2.56
  -4  -4   3   26.57    3.05
  -4  -4   3   28.19    2.05
  -4  -4   3   26.63    2.77
   3   4  -3    4.01    0.97
   3   4  -3    2.52    0.72
   3   4  -3    1.96    1.21
   3   4  -3    3.63    1.08
  -3  -4   3    2.80    0.99
  -3  -4   3   -0.13    0.87
  -3  -4   3    1.94    1.15
  -3  -4   3    3.34    0.92
  -3  -4   3    4.33    1.21
   2   4  -3   60.11    3.41
   2   4  -3   59.00    2.99
   2   4  -3   59.99    2.89
   2   4  -3   51.55    3.16
  -2  -4   3   59.76    3.37
  -2  -4   3   58.89    3.22
  -2  -4   3   60.12    3.55
  -2  -4   3   63.14    3.25
   1   4  -3  111.27    5.49
   1   4  -3  113.95    5.02
   1   4  -3  111.20    5.38
   1   4  -3  103.73    5.21
  -1  -4   3  116.51    5.33
  -1  -4   3   96.79    5.62
  -1  -4   3  112.46    5.40
  -1  -4   3  114.37    5.25
   0   4  -3   94.02    4.24
   0   4  -3   83.27    3.96
   0   4  -3   82.37    4.21
   0   4  -3   81.49    4.26
   0  -4   3   86.08    4.26
   0  -4   3   78.88    3.97
   0  -4   3   84.30    4.28
   0  -4   3   89.19    4.61
   0  -4   3   80.27    4.18
   0  -4   3   87.03    4.14
  -1   4  -3  220.53   10.28
  -1   4  -3  228.40   10.19
  -1   4  -3  231.31   10.13
   1  -4   3  220.63   10.08
   1  -4   3  236.13   10.11
   1  -4   3  229.68   10.13
   1  -4   3  230.27   10.30
   1  -4   3  239.70   10.63
   1  -4   3  237.02   10.14
  -2   4  -3    3.17    0.94
  -2   4  -3    5.45    0.87
   2  -4   3    4.40    0.84
   2  -4   3    2.93    1.10
   2  -4   3    4.04    0.94
   2  -4   3    3.04    0.70
   2  -4   3    5.62    1.27
  -3   4  -3  154.86    6.80
  -3   4  -3  165.09    7.11
  -3   4  -3  159.01    7.23
   3  -4   3  157.10    7.10
   3  -4   3  151.01    7.21
   3  -4   3  150.88    6.74
   3  -4   3  153.12    6.75
   3  -4   3  135.71    7.18
   3  -4   3  154.19    6.77
  -4   4  -3  147.84    7.01
  -4   4  -3  152.91    6.60
  -4   4  -3  167.54    7.07
  -4   4  -3  143.92    6.52
   4  -4   3  149.46    7.06
   4  -4   3  150.68    6.70
   4  -4   3  148.23    7.09
   4  -4   3  148.14    6.54
   4  -4   3  123.62    6.88
   4  -4   3  153.98    6.55
  -5   4  -3    0.61    0.67
  -5   4  -3   -0.57    1.10
  -5   4  -3   -0.47    0.88
  -5   4  -3    0.78    0.72
   5  -4   3   -0.17    1.38
   5  -4   3    0.36    0.74
   5  -4   3    0.66    0.67
   5  -4   3    0.45    0.65
   5  -4   3    1.87    1.35
  -6   4  -3   12.15    1.84
  -6   4  -3   13.18    1.90
   6  -4   3   10.34    1.58
   6  -4   3   11.11    1.41
   6  -4   3   12.74    1.54
   6  -4   3   10.30    2.27
   6  -4   3   12.51    2.24
  -7   4  -3   12.69    2.01
  -7   4  -3   10.18    1.21
  -7   4  -3    9.40    1.72
  -7   4  -3    6.49    1.68
   7  -4   3   10.22    1.51
   7  -4   3    9.52    1.78
   7  -4   3   11.06    1.29
   7  -4   3   11.14    1.63
   7  -4   3    5.63    1.89
  -8   4  -3   51.77    3.56
  -8   4  -3   48.21    2.89
  -8   4  -3   52.28    3.57
  -8   4  -3   47.11    3.54
   8  -4   3   50.58    3.76
   8  -4   3   52.18    2.78
   8  -4   3   52.15    4.06
  -9   4  -3    2.81    1.51
  -9   4  -3    0.54    2.04
   9  -4   3   -0.72    2.11
   9  -4   3   -0.90    1.17
   9  -4   3   -1.16    2.20
 -10   4  -3   40.57    4.41
 -10   4  -3   38.90    4.48
  10  -4   3   42.95    2.80
  10  -4   3   42.58    4.91
  10  -4   3   38.64    4.79
 -11   4  -3   -3.63    1.85
  11  -4   3   -3.63    2.97
  11  -4   3   -0.81    1.59
  11  -4   3   -0.52    3.18
 -12   4  -3    9.84    3.69
 -12   4  -3    5.26    2.49
  12  -4   3    5.76    3.53
  12  -4   3    6.31    1.89
  10   3  -3   -0.63    3.66
  10   3  -3    0.89    1.87
 -10  -3   3   -2.57    2.31
 -10  -3   3    1.39    4.33
   9   3  -3    2.27    1.39
   9   3  -3   -4.93    3.08
   9   3  -3   -0.75    2.30
  -9  -3   3   -0.28    2.33
  -9  -3   3    2.74    2.64
   8   3  -3   79.60    4.24
   8   3  -3   72.76    5.56
   8   3  -3   74.99    5.28
  -8  -3   3   81.08    5.83
  -8  -3   3   83.69    5.36
  -8  -3   3   80.84    6.16
  -8  -3   3   74.14    5.29
   7   3  -3    1.43    1.69
   7   3  -3    2.24    1.04
   7   3  -3    5.61    1.73
  -7  -3   3    1.85    1.98
  -7  -3   3    0.77    1.57
  -7  -3   3    1.69    1.33
  -7  -3   3    2.53    1.34
   6   3  -3   83.29    4.73
   6   3  -3   80.58    3.98
  -6  -3   3   76.30    4.61
  -6  -3   3   83.92    5.15
  -6  -3   3   77.75    5.05
  -6  -3   3   74.69    4.63
   5   3  -3  103.36    5.52
   5   3  -3  104.18    5.42
   5   3  -3  108.18    4.96
  -5  -3   3  103.09    5.72
  -5  -3   3  109.52    5.54
  -5  -3   3   99.40    5.54
   4   3  -3    2.06    1.44
   4   3  -3    1.26    0.69
   4   3  -3    3.73    0.92
   4   3  -3    1.83    1.16
  -4  -3   3    2.70    1.59
  -4  -3   3    1.45    0.84
  -4  -3   3    0.21    0.86
  -4  -3   3    1.53    1.43
  -4  -3   3    2.39    1.00
   3   3  -3  515.54   20.11
   3   3  -3  459.27   19.93
   3   3  -3  465.13   19.54
   3   3  -3  458.66   19.71
  -3  -3   3  392.75   19.86
  -3  -3   3  464.81   19.55
  -3  -3   3  454.45   20.34
  -3  -3   3  458.91   19.99
  -3  -3   3  448.34   20.02
   2   3  -3  208.81    9.44
   2   3  -3  231.39    9.81
   2   3  -3  210.85    9.79
   2   3  -3  217.96    9.58
  -2  -3   3  227.46    9.87
  -2  -3   3  194.65    9.71
  -2  -3   3  240.04   10.25
  -2  -3   3  220.74    9.59
  -2  -3   3  212.37    9.85
   1   3  -3  136.67    6.95
   1   3  -3  154.40    7.10
   1   3  -3  158.22    6.88
  -1  -3   3  157.92    7.06
  -1  -3   3  162.66    7.45
  -1  -3   3  155.98    6.98
  -1  -3   3  158.51    7.10
   0   3  -3  207.99    9.58
   0   3  -3  211.93    9.48
   0   3  -3  221.45    9.48
   0   3  -3  215.43    9.40
   0  -3   3  215.42    9.50
   0  -3   3  216.91    9.49
   0  -3   3  208.61    9.40
   0  -3   3  211.09    9.53
   0  -3   3  231.73    9.95
  -1   3  -3    0.37    0.56
  -1   3  -3   -0.04    0.35
  -1   3  -3    0.34    0.68
   1  -3   3   -1.13    0.68
   1  -3   3   -0.56    0.50
   1  -3   3   -0.10    0.80
   1  -3   3    0.92    0.58
   1  -3   3    0.55    0.57
   1  -3   3    0.38    0.66
  -2   3  -3   33.99    2.10
  -2   3  -3   35.23    1.91
   2  -3   3   35.91    2.38
   2  -3   3   33.23    2.22
   2  -3   3   32.16    1.93
   2  -3   3   33.36    1.78
   2  -3   3   30.52    2.04
   2  -3   3   36.16    1.77
  -3   3  -3   46.09    2.10
  -3   3  -3   44.03    2.51
  -3   3  -3   42.38    2.28
   3  -3   3   40.06    1.98
   3  -3   3   42.53    2.12
   3  -3   3   44.91    2.07
   3  -3   3   42.38    2.43
   3  -3   3   38.77    2.44
   3  -3   3   43.76    2.65
   3  -3   3   39.72    1.97
  -4   3  -3   82.57    3.96
  -4   3  -3   70.64    3.55
  -4   3  -3   80.06    4.08
  -4   3  -3   81.45    3.64
   4  -3   3   76.31    4.17
   4  -3   3   84.14    4.31
   4  -3   3   78.57    3.63
   4  -3   3   83.95    3.59
   4  -3   3   85.40    4.07
  -5   3  -3    3.43    0.80
  -5   3  -3    3.35    0.77
  -5   3  -3    3.52    1.00
  -5   3  -3    3.40    0.66
   5  -3   3    4.41    1.13
   5  -3   3    4.11    1.04
   5  -3   3    4.01    0.87
   5  -3   3    4.38    1.29
   5  -3   3    3.01    0.69
  -6   3  -3   15.05    1.73
  -6   3  -3   10.74    1.51
  -6   3  -3   11.80    1.14
  -6   3  -3   15.57    1.58
   6  -3   3   12.61    1.24
   6  -3   3    9.66    2.14
   6  -3   3   15.04    1.37
   6  -3   3   11.19    1.17
  -7   3  -3   12.87    1.99
  -7   3  -3   10.22    1.64
  -7   3  -3   11.30    1.89
  -7   3  -3   13.08    1.38
   7  -3   3   10.23    1.35
   7  -3   3    7.43    0.96
   7  -3   3   14.14    1.77
   7  -3   3    9.58    2.09
   7  -3   3   11.28    2.44
  -8   3  -3   43.82    2.80
  -8   3  -3   44.73    3.30
  -8   3  -3   40.40    3.03
  -8   3  -3   44.17    3.13
   8  -3   3   47.62    3.02
   8  -3   3   42.12    3.65
   8  -3   3   45.79    2.68
   8  -3   3   47.08    3.44
  -9   3  -3  219.98   10.15
  -9   3  -3  208.80   10.56
  -9   3  -3  222.00   10.45
  -9   3  -3  211.03    9.84
   9  -3   3  213.86   10.77
   9  -3   3  229.98   10.50
   9  -3   3  217.04    9.69
 -10   3  -3   28.68    3.88
 -10   3  -3   37.62    4.18
  10  -3   3   35.46    2.50
  10  -3   3   31.97    3.75
  10  -3   3   31.23    4.12
 -11   3  -3    6.01    2.48
 -11   3  -3    6.46    2.06
  11  -3   3    9.20    2.82
  11  -3   3    8.58    1.47
  11  -3   3    2.20    2.69
 -12   3  -3    0.93    3.38
 -12   3  -3    1.74    3.09
  12  -3   3    8.49    4.14
  12  -3   3    6.63    1.87
  10   2  -3    6.63    1.78
  10   2  -3    7.66    3.50
  10   2  -3   10.05    2.89
 -10  -2   3   13.95    4.31
 -10  -2   3    6.48    2.63
   9   2  -3    0.21    2.72
   9   2  -3   -1.16    1.29
   9   2  -3    3.27    2.17
  -9  -2   3    1.99    1.82
  -9  -2   3   -4.82    3.13
   8   2  -3    6.92    2.32
   8   2  -3   12.71    1.95
   8   2  -3   12.96    2.64
  -8  -2   3    8.27    2.60
  -8  -2   3    9.37    1.97
  -8  -2   3    7.47    2.05
  -8  -2   3    7.89    2.65
   7   2  -3   33.00    2.36
   7   2  -3   32.34    3.07
   7   2  -3   32.94    3.42
  -7  -2   3   36.59    3.12
  -7  -2   3   41.11    3.79
  -7  -2   3   39.04    3.37
  -7  -2   3   30.36    3.88
   6   2  -3    9.97    1.52
   6   2  -3   12.16    1.49
   6   2  -3   10.12    1.78
  -6  -2   3   10.20    1.91
  -6  -2   3   10.18    1.85
  -6  -2   3   15.83    3.00
   5   2  -3    6.61    1.51
   5   2  -3    9.35    1.24
   5   2  -3    4.54    1.15
  -5  -2   3    5.75    1.71
  -5  -2   3    5.15    1.27
  -5  -2   3    7.99    1.54
  -5  -2   3    5.40    1.12
   4   2  -3    3.25    0.77
   4   2  -3    0.83    0.83
   4   2  -3   -0.57    0.99
   4   2  -3   -0.59    0.66
   4   2  -3   -0.88    1.16
  -4  -2   3    1.34    1.24
  -4  -2   3    2.69    0.83
  -4  -2   3    0.85    0.85
  -4  -2   3    0.17    0.87
  -4  -2   3    3.01    1.13
   3   2  -3  839.70   35.35
   3   2  -3  843.24   35.44
   3   2  -3  830.57   35.12
   3   2  -3  777.03   35.09
   3   2  -3  790.00   35.53
  -3  -2   3  715.74   35.63
  -3  -2   3  847.34   35.11
  -3  -2   3  922.64   35.58
  -3  -2   3  867.43   35.57
  -3  -2   3  853.00   35.56
   2   2  -3 3810.78  159.31
   2   2  -3 3690.09  159.34
   2   2  -3 3853.30  159.22
   2   2  -3 3229.96  159.27
  -2  -2   3 3804.65  159.38
  -2  -2   3 3933.19  159.33
  -2  -2   3 4010.51  159.69
  -2  -2   3 3810.00  159.09
  -2  -2   3 3838.60  159.37
   1   2  -3    0.25    0.59
   1   2  -3    1.18    0.70
   1   2  -3   -0.02    0.38
   1   2  -3    0.43    0.56
  -1  -2   3   -0.17    0.58
  -1  -2   3    0.71    0.65
  -1  -2   3    0.02    0.71
  -1  -2   3    0.08    0.53
  -1  -2   3   -0.07    0.76
   0   2  -3  379.68   16.87
   0   2  -3  418.11   16.77
   0   2  -3  402.22   16.83
   0   2  -3  381.07   16.77
   0  -2   3  378.84   16.82
   0  -2   3  397.39   16.81
   0  -2   3  388.61   16.78
   0  -2   3  371.72   16.84
   0  -2   3  406.47   17.16
  -1   2  -3 1085.81   45.87
  -1   2  -3 1200.54   45.74
  -1   2  -3 1051.83   45.70
   1  -2   3 1099.24   45.87
   1  -2   3 1011.93   45.70
   1  -2   3 1100.95   45.70
   1  -2   3 1034.50   45.70
   1  -2   3 1038.56   45.70
   1  -2   3 1107.91   45.81
  -2   2  -3    0.78    0.62
  -2   2  -3    1.29    0.40
  -2   2  -3    1.42    0.27
   2  -2   3    1.29    0.44
   2  -2   3    0.88    0.41
   2  -2   3    1.96    0.73
   2  -2   3    1.98    0.34
   2  -2   3    1.69    0.55
   2  -2   3    1.38    0.31
   2  -2   3    0.94    0.74
   2  -2   3    0.78    0.43
  -3   2  -3 1026.32   40.54
  -3   2  -3  962.38   40.61
   3  -2   3  860.15   40.20
   3  -2   3  971.39   40.20
   3  -2   3 1011.64   40.65
   3  -2   3  927.20   40.60
   3  -2   3  954.22   40.61
   3  -2   3  951.29   40.20
   3  -2   3  919.24   40.20
  -4   2  -3  167.96    7.34
  -4   2  -3  173.65    7.96
  -4   2  -3  180.81    7.78
  -4   2  -3  169.91    7.36
   4  -2   3  183.09    7.71
   4  -2   3  156.05    7.34
   4  -2   3  170.51    7.36
   4  -2   3  180.78    7.88
   4  -2   3  166.88    7.83
  -5   2  -3    4.26    0.95
  -5   2  -3    5.06    1.02
  -5   2  -3    4.26    0.79
  -5   2  -3    3.71    0.74
  -5   2  -3    4.27    0.72
   5  -2   3    4.26    0.76
   5  -2   3    3.24    0.80
   5  -2   3    5.35    0.72
   5  -2   3    6.93    1.14
   5  -2   3    7.09    1.57
   5  -2   3    4.12    1.03
  -6   2  -3   10.80    1.35
  -6   2  -3   13.86    1.17
  -6   2  -3   11.07    1.38
   6  -2   3   13.92    2.28
   6  -2   3   13.37    1.22
   6  -2   3    8.85    0.77
   6  -2   3   10.24    0.82
   6  -2   3   12.16    1.17
  -7   2  -3  384.98   17.52
  -7   2  -3  417.11   17.79
  -7   2  -3  395.39   17.19
  -7   2  -3  388.91   17.13
   7  -2   3  394.61   17.05
   7  -2   3  383.66   17.15
   7  -2   3  411.82   17.55
   7  -2   3  403.75   17.74
  -8   2  -3  615.20   27.06
  -8   2  -3  670.81   27.39
  -8   2  -3  610.62   26.66
  -8   2  -3  612.46   26.63
   8  -2   3  627.62   27.23
   8  -2   3  621.31   26.47
   8  -2   3  614.52   26.95
   8  -2   3  590.21   26.63
  -9   2  -3    2.86    1.65
  -9   2  -3    1.70    1.75
  -9   2  -3    0.02    1.14
  -9   2  -3    1.58    1.08
   9  -2   3   -0.76    1.90
   9  -2   3    2.34    0.96
   9  -2   3   -0.78    1.92
 -10   2  -3   17.58    3.61
 -10   2  -3   18.74    3.20
 -10   2  -3   20.79    3.09
 -10   2  -3   21.01    2.46
  10  -2   3   23.16    2.16
  10  -2   3   19.05    3.76
  10  -2   3   20.74    3.38
 -11   2  -3   24.42    4.43
 -11   2  -3   28.14    4.57
  11  -2   3   23.51    2.61
 -12   2  -3    4.26    3.23
 -12   2  -3    5.71    2.54
  12  -2   3    4.70    1.54
  12  -2   3    9.19    3.93
 -13   2  -3    0.48    2.77
 -13   2  -3    4.65    3.29
  13  -2   3   -0.22    4.59
  10   1  -3   50.57    3.77
  10   1  -3   47.47    5.21
 -10  -1   3   61.91    6.69
 -10  -1   3   45.57    4.91
 -10  -1   3   43.82    5.73
   9   1  -3   -0.10    1.30
   9   1  -3    4.71    2.16
   9   1  -3    0.16    3.06
  -9  -1   3    4.34    1.95
  -9  -1   3    0.28    2.76
   8   1  -3   -0.14    1.70
   8   1  -3   -1.35    1.11
   8   1  -3   -1.09    2.09
  -8  -1   3    1.12    1.64
  -8  -1   3    1.19    1.55
  -8  -1   3    2.49    2.19
   7   1  -3    3.97    1.41
   7   1  -3    5.25    1.09
   7   1  -3    4.54    1.86
  -7  -1   3    6.30    2.15
  -7  -1   3    3.09    1.38
  -7  -1   3    7.81    2.06
  -7  -1   3    4.95    1.81
   6   1  -3   34.67    2.80
   6   1  -3   34.05    2.14
   6   1  -3   28.29    2.93
  -6  -1   3   33.85    3.06
  -6  -1   3   33.87    3.12
  -6  -1   3   30.71    3.09
  -6  -1   3   31.41    2.60
   5   1  -3    7.50    1.16
   5   1  -3   11.25    1.21
   5   1  -3   12.13    2.25
   5   1  -3    9.39    1.29
   5   1  -3    9.44    1.76
  -5  -1   3    6.55    1.59
  -5  -1   3    6.28    1.23
  -5  -1   3    8.96    1.45
   4   1  -3    3.37    0.81
   4   1  -3    1.74    1.01
   4   1  -3    3.34    1.11
   4   1  -3    2.97    0.67
   4   1  -3    2.67    0.90
  -4  -1   3    2.20    1.04
  -4  -1   3    2.80    0.79
  -4  -1   3    1.50    1.19
   3   1  -3  680.18   28.46
   3   1  -3  622.14   28.46
   3   1  -3  667.02   28.67
   3   1  -3  661.70   28.72
   3   1  -3  645.08   28.44
   3   1  -3  631.39   28.79
  -3  -1   3  721.11   28.83
  -3  -1   3  682.53   28.84
  -3  -1   3  719.61   29.05
  -3  -1   3  680.83   28.47
  -3  -1   3  663.09   28.82
   2   1  -3  209.92    9.25
   2   1  -3  201.49    9.18
   2   1  -3  207.44    9.35
  -2  -1   3  224.77    9.29
  -2  -1   3  205.93    9.09
  -2  -1   3  205.11    9.29
  -2  -1   3  213.09    9.51
  -2  -1   3  202.98    9.30
   1   1  -3   66.91    3.27
   1   1  -3   64.11    3.14
   1   1  -3   62.38    3.17
  -1  -1   3   66.07    3.28
  -1  -1   3   62.63    3.13
  -1  -1   3   62.08    3.19
  -1  -1   3   71.62    3.12
  -1  -1   3   69.55    3.52
   0   1  -3    3.21    0.60
   0   1  -3    3.87    0.72
   0   1  -3    2.43    0.37
   0   1  -3    4.39    0.76
   0  -1   3    4.01    0.85
   0  -1   3    2.84    0.60
   0  -1   3    3.02    0.61
   0  -1   3    3.55    0.65
   0  -1   3    3.87    0.46
   0  -1   3    2.49    0.38
   0  -1   3    3.38    0.59
  -1   1  -3   25.85    1.23
  -1   1  -3   26.67    1.41
  -1   1  -3   27.29    1.35
  -1   1  -3   26.34    1.50
   1  -1   3   28.32    1.65
   1  -1   3   25.61    1.39
   1  -1   3   24.98    1.30
   1  -1   3   25.13    1.57
   1  -1   3   25.68    1.63
  -2   1  -3   29.25    1.29
  -2   1  -3   30.64    1.65
  -2   1  -3   26.77    1.25
  -2   1  -3   28.69    1.40
   2  -1   3   27.83    1.67
   2  -1   3   29.46    1.42
   2  -1   3   25.68    1.29
   2  -1   3   27.67    1.76
   2  -1   3   28.14    1.64
   2  -1   3   27.58    1.26
   2  -1   3   28.91    1.27
  -3   1  -3   66.35    3.43
  -3   1  -3   73.61    3.52
  -3   1  -3   74.54    3.39
   3  -1   3   77.00    3.64
   3  -1   3   72.21    3.55
   3  -1   3   73.97    3.45
  -4   1  -3  215.28    9.37
  -4   1  -3  214.81    9.55
  -4   1  -3  232.29    9.56
  -4   1  -3  211.40    9.18
  -4   1  -3  217.16    9.18
   4  -1   3  219.39    9.37
   4  -1   3  210.96    9.18
   4  -1   3  215.42    9.65
   4  -1   3  202.29    9.17
   4  -1   3  215.72    9.56
  -5   1  -3  280.78   11.83
  -5   1  -3  267.41   11.81
  -5   1  -3  302.25   12.26
  -5   1  -3  284.98   12.21
   5  -1   3  266.71   11.83
   5  -1   3  265.10   11.90
   5  -1   3  275.27   12.13
   5  -1   3  264.16   11.79
   5  -1   3  274.45   12.25
  -6   1  -3    5.79    0.95
  -6   1  -3    4.89    1.16
  -6   1  -3    5.26    1.15
   6  -1   3    3.81    1.26
   6  -1   3    3.73    1.20
   6  -1   3    6.25    1.04
   6  -1   3    4.76    0.74
  -7   1  -3  204.83    9.24
  -7   1  -3  207.42    9.18
  -7   1  -3  206.77    9.54
   7  -1   3  206.44    9.23
   7  -1   3  200.70    9.06
   7  -1   3  214.38    9.46
   7  -1   3  206.26    9.65
  -8   1  -3  499.85   22.38
  -8   1  -3  504.08   21.89
  -8   1  -3  498.26   21.85
  -8   1  -3  505.35   22.24
   8  -1   3  510.07   22.01
   8  -1   3  520.00   21.67
   8  -1   3  490.37   21.88
   8  -1   3  513.91   22.41
  -9   1  -3   28.57    2.68
  -9   1  -3   30.88    3.29
  -9   1  -3   31.00    2.96
  -9   1  -3   29.64    2.49
   9  -1   3   33.32    3.51
   9  -1   3   24.02    2.10
   9  -1   3   32.06    3.95
 -10   1  -3   66.92    4.49
 -10   1  -3   70.48    4.16
 -10   1  -3   65.00    4.63
 -10   1  -3   66.69    4.59
  10  -1   3   67.76    5.15
  10  -1   3   65.40    4.72
  10  -1   3   66.31    3.70
 -11   1  -3    7.76    1.98
 -11   1  -3   10.70    2.93
 -11   1  -3    7.95    2.63
  11  -1   3    6.59    1.61
  11  -1   3    4.20    2.89
 -12   1  -3    5.52    2.21
 -12   1  -3    2.57    2.67
  12  -1   3    6.80    3.78
  12  -1   3    0.59    1.79
 -13   1  -3   -1.78    3.70
 -13   1  -3   -1.71    3.27
  13  -1   3    1.15    1.72
  13  -1   3   -1.74    4.47
  11   0  -3   17.08    4.49
  11   0  -3   14.04    3.91
 -11   0   3   24.11    4.93
 -11   0   3   20.25    5.06
 -11   0   3   14.96    3.12
  10   0  -3    8.63    1.89
  10   0  -3    6.60    2.58
  10   0  -3   10.26    3.62
 -10   0   3   13.74    3.81
 -10   0   3    8.56    2.51
 -10   0   3   12.06    3.33
   9   0  -3   -4.56    2.57
   9   0  -3   -1.21    1.89
   9   0  -3    0.75    1.30
  -9   0   3   -1.49    2.57
  -9   0   3    0.29    1.83
  -9   0   3   -1.80    2.76
  -9   0   3    1.01    2.77
   8   0  -3   -1.12    1.23
   8   0  -3    0.55    2.18
   8   0  -3    1.88    1.59
  -8   0   3    0.63    1.51
  -8   0   3    1.93    2.44
  -8   0   3    0.35    2.04
   7   0  -3   29.10    2.77
   7   0  -3   33.56    3.49
   7   0  -3   33.73    2.23
  -7   0   3   35.73    3.10
  -7   0   3   26.29    2.76
  -7   0   3   37.31    2.81
  -7   0   3   34.33    3.40
   6   0  -3    1.49    1.07
   6   0  -3    0.78    0.92
   6   0  -3    1.99    1.19
  -6   0   3    1.08    1.44
  -6   0   3    1.54    1.33
  -6   0   3    0.92    1.65
   5   0  -3    1.39    0.92
   5   0  -3    1.45    0.94
   5   0  -3    0.99    0.70
  -5   0   3    2.13    1.36
  -5   0   3   -0.02    1.22
  -5   0   3    0.02    0.80
  -5   0   3    0.10    1.12
   4   0  -3  262.66   11.77
   4   0  -3  273.17   11.83
   4   0  -3  268.77   12.17
   4   0  -3  279.47   12.04
  -4   0   3  285.52   12.34
  -4   0   3  274.91   12.29
  -4   0   3  269.52   12.24
  -4   0   3  270.99   12.22
   3   0  -3    0.75    0.76
   3   0  -3   -0.53    0.66
   3   0  -3    0.46    0.60
   3   0  -3    0.31    0.81
   3   0  -3   -0.73    0.70
  -3   0   3   -1.07    0.77
  -3   0   3    0.26    0.53
  -3   0   3    0.23    0.80
  -3   0   3    0.58    0.96
  -3   0   3   -0.16    0.72
   2   0  -3   70.43    3.45
   2   0  -3   70.87    3.63
   2   0  -3   72.35    3.61
  -2   0   3   72.59    3.62
  -2   0   3   72.68    3.45
  -2   0   3   70.90    3.65
  -2   0   3   80.73    3.55
   1   0  -3   27.04    1.54
   1   0  -3   31.39    1.78
   1   0  -3   27.10    1.63
   1   0  -3   27.92    1.49
  -1   0   3   25.25    1.61
  -1   0   3   27.85    1.60
  -1   0   3   30.88    1.50
  -1   0   3   28.38    1.68
  -1   0   3   32.79    1.95
  -1   0   3   26.35    1.57
   0   0  -3   53.61    2.57
   0   0  -3   49.64    2.39
   0   0  -3   48.49    2.50
   0   0  -3   50.71    2.35
   0   0   3   48.54    2.45
   0   0   3   51.14    2.42
   0   0   3   51.95    2.63
   0   0   3   50.90    2.24
   0   0   3   49.64    2.45
   0   0   3   46.65    2.35
   0   0   3   48.18    2.24
  -1   0  -3    6.86    0.52
  -1   0  -3    6.04    0.68
  -1   0  -3    8.13    0.75
   1   0   3    7.78    0.58
   1   0   3    7.39    0.97
   1   0   3    7.23    0.95
   1   0   3    7.43    0.89
   1   0   3    7.91    0.69
   1   0   3    7.24    0.91
  -2   0  -3  882.37   43.92
  -2   0  -3 1052.58   44.07
  -2   0  -3 1064.79   44.17
  -2   0  -3 1018.06   43.87
  -2   0  -3 1034.12   43.87
  -2   0  -3 1075.28   43.94
   2   0   3 1105.55   44.18
   2   0   3 1053.30   43.87
   2   0   3 1060.88   43.87
   2   0   3 1102.57   43.94
   2   0   3 1010.26   44.09
   2   0   3 1033.08   44.13
  -3   0  -3  212.70    8.95
  -3   0  -3  217.52    9.15
  -3   0  -3  207.66    9.21
  -3   0  -3  205.08    8.94
  -3   0  -3  204.75    8.94
  -3   0  -3  211.66    9.17
  -3   0  -3  204.61    8.94
   3   0   3  221.27    9.18
   3   0   3  209.36    9.21
   3   0   3  209.12    9.29
  -4   0  -3  191.06    7.89
  -4   0  -3  155.28    7.62
  -4   0  -3  175.86    7.60
  -4   0  -3  176.41    7.59
  -4   0  -3  177.21    7.87
  -4   0  -3  186.14    7.59
   4   0   3  174.52    7.58
   4   0   3  172.08    7.80
   4   0   3  174.72    7.65
   4   0   3  182.53    7.93
   4   0   3  168.57    7.56
  -5   0  -3  452.12   18.73
  -5   0  -3  461.18   19.04
  -5   0  -3  376.35   18.97
  -5   0  -3  456.77   18.74
   5   0   3  370.35   18.56
   5   0   3  454.63   19.04
   5   0   3  460.32   18.91
   5   0   3  458.15   19.11
   5   0   3  460.89   18.74
  -6   0  -3   75.86    3.75
  -6   0  -3   79.21    3.99
  -6   0  -3   73.74    3.59
  -6   0  -3   76.72    4.13
   6   0   3   75.21    4.14
   6   0   3   74.21    4.04
   6   0   3   73.58    3.53
   6   0   3   74.11    3.87
   6   0   3   74.90    3.69
  -7   0  -3   19.80    2.19
  -7   0  -3   17.41    1.54
  -7   0  -3   21.42    2.00
   7   0   3   17.16    2.35
   7   0   3   23.07    2.08
   7   0   3   22.58    2.08
   7   0   3   20.72    2.18
   7   0   3   18.24    1.53
  -8   0  -3   40.67    2.57
  -8   0  -3   42.00    3.29
  -8   0  -3   37.36    3.03
  -8   0  -3   39.94    2.98
   8   0   3   35.87    2.25
   8   0   3   34.91    2.88
   8   0   3   33.67    3.09
   8   0   3   36.88    3.11
   8   0   3   37.09    3.27
  -9   0  -3  251.47   11.52
  -9   0  -3  225.83   12.01
  -9   0  -3  259.76   11.94
   9   0   3  261.24   12.05
   9   0   3  259.72   11.23
   9   0   3  256.21   11.55
   9   0   3  269.11   12.14
 -10   0  -3    9.31    2.23
 -10   0  -3   12.16    2.50
 -10   0  -3    8.75    1.85
 -10   0  -3    9.24    2.06
  10   0   3   13.63    2.55
  10   0   3   11.36    1.85
  10   0   3   11.59    2.23
 -11   0  -3    6.27    2.19
 -11   0  -3    3.31    1.84
 -11   0  -3    5.18    2.53
 -11   0  -3    4.72    2.61
  11   0   3   -2.67    2.73
  11   0   3    3.06    1.29
 -12   0  -3   -0.43    2.09
 -12   0  -3    9.69    5.55
 -12   0  -3    0.12    2.73
  12   0   3   -0.09    1.69
  12   0   3   -1.64    3.47
 -13   0  -3    7.17    2.80
 -13   0  -3   10.66    4.16
  13   0   3    4.77    1.78
  13   0   3   12.20    4.34
  11  -1  -3    5.26    1.94
  11  -1  -3   12.54    4.37
 -11   1   3    0.57    2.64
 -11   1   3    4.03    4.16
  10  -1  -3    7.01    3.66
  10  -1  -3    5.13    2.45
  10  -1  -3    5.83    1.54
 -10   1   3    4.61    2.22
 -10   1   3   10.08    3.58
 -10   1   3    6.48    3.16
   9  -1  -3    3.43    2.65
   9  -1  -3    4.03    2.46
   9  -1  -3    0.62    1.25
  -9   1   3   -0.26    1.61
  -9   1   3    2.29    2.46
  -9   1   3    0.99    2.96
  -9   1   3    0.38    2.76
   8  -1  -3   19.07    2.25
   8  -1  -3   22.24    3.16
   8  -1  -3   19.25    3.84
  -8   1   3   19.69    2.80
  -8   1   3   14.52    2.69
  -8   1   3   16.02    3.30
  -8   1   3   20.70    3.31
   7  -1  -3   -0.52    1.15
   7  -1  -3   -0.47    1.16
   7  -1  -3   -0.05    1.88
   7  -1  -3   -0.65    1.54
  -7   1   3    2.49    1.91
  -7   1   3    0.52    1.20
  -7   1   3    0.67    1.11
  -7   1   3    0.00    1.57
  -7   1   3   -0.36    1.37
   6  -1  -3  176.09    8.16
   6  -1  -3  183.19    8.89
   6  -1  -3  184.67    8.36
   6  -1  -3  184.21    8.56
  -6   1   3  204.16    8.80
  -6   1   3  181.70    8.86
  -6   1   3  173.71    8.84
   5  -1  -3   66.41    3.32
   5  -1  -3   64.40    3.89
   5  -1  -3   62.09    3.07
   5  -1  -3   62.19    3.40
  -5   1   3   50.31    3.78
  -5   1   3   60.75    3.46
  -5   1   3   67.37    3.66
  -5   1   3   59.75    3.59
   4  -1  -3    4.04    1.12
   4  -1  -3    1.52    0.66
   4  -1  -3    1.75    0.62
   4  -1  -3    1.48    0.91
  -4   1   3    1.92    0.73
  -4   1   3    2.75    1.29
  -4   1   3    1.74    0.89
  -4   1   3    2.01    0.94
   3  -1  -3  366.62   15.80
   3  -1  -3  349.93   16.03
   3  -1  -3  366.74   16.08
   3  -1  -3  379.05   15.84
  -3   1   3  356.01   16.03
  -3   1   3  380.53   16.06
  -3   1   3  375.38   16.12
  -3   1   3  365.19   16.05
   2  -1  -3  131.43    5.87
   2  -1  -3  130.07    6.05
   2  -1  -3  131.46    6.01
   2  -1  -3  129.95    5.74
  -2   1   3  136.05    6.15
  -2   1   3  114.41    5.92
  -2   1   3  134.42    5.94
  -2   1   3  138.55    6.07
  -2   1   3  128.53    5.86
   1  -1  -3   72.39    3.45
   1  -1  -3   67.88    3.46
  -1   1   3   77.64    3.33
  -1   1   3   63.65    3.47
  -1   1   3   75.52    3.41
  -1   1   3   68.67    3.46
  -1   1   3   68.62    3.38
  -1   1   3   71.71    3.15
   0  -1  -3  214.38    8.71
   0  -1  -3  198.66    8.80
   0  -1  -3  198.70    8.63
   0  -1  -3  196.59    8.85
   0   1   3  199.85    8.83
   0   1   3  196.35    8.63
   0   1   3  194.80    8.79
   0   1   3  212.96    8.70
   0   1   3  205.69    8.81
   0   1   3  203.04    8.99
  -1  -1  -3    8.03    0.69
  -1  -1  -3    8.32    0.62
  -1  -1  -3    6.58    0.80
  -1  -1  -3    8.44    0.83
   1   1   3    8.77    0.51
   1   1   3   10.25    0.86
   1   1   3    8.82    0.82
   1   1   3    8.78    0.87
   1   1   3    7.81    0.90
   1   1   3    8.43    0.60
   1   1   3    8.30    0.68
  -2  -1  -3   57.70    2.70
  -2  -1  -3   60.18    2.72
  -2  -1  -3   63.81    2.70
  -2  -1  -3   60.75    2.90
  -2  -1  -3   60.71    2.77
  -2  -1  -3   58.28    2.79
  -2  -1  -3   53.18    2.68
   2   1   3   57.84    2.78
   2   1   3   60.56    2.72
   2   1   3   63.53    2.70
   2   1   3   62.18    2.91
   2   1   3   57.47    2.69
   2   1   3   57.80    2.85
  -3  -1  -3 1159.65   48.87
  -3  -1  -3 1148.82   48.87
  -3  -1  -3 1133.20   48.99
  -3  -1  -3 1123.06   49.01
  -3  -1  -3 1135.18   48.87
  -3  -1  -3 1177.14   49.02
  -3  -1  -3 1186.00   48.88
   3   1   3 1216.70   49.03
   3   1   3 1155.66   49.07
   3   1   3 1154.69   48.98
   3   1   3 1170.92   48.87
   3   1   3 1127.66   49.01
  -4  -1  -3   -0.55    0.60
  -4  -1  -3    0.83    0.80
  -4  -1  -3    0.48    0.43
  -4  -1  -3    0.40    0.52
  -4  -1  -3   -0.09    0.58
  -4  -1  -3    0.77    0.49
  -4  -1  -3    0.75    0.33
   4   1   3    1.49    0.72
   4   1   3    1.07    0.39
   4   1   3   -0.09    0.69
   4   1   3    0.14    0.34
   4   1   3    0.36    0.65
   4   1   3    0.62    0.62
  -5  -1  -3  870.85   36.59
  -5  -1  -3  760.21   36.24
  -5  -1  -3  895.07   36.67
  -5  -1  -3  857.53   36.38
  -5  -1  -3  827.98   36.53
   5   1   3  864.13   36.60
   5   1   3  878.16   36.63
   5   1   3  895.83   36.40
   5   1   3  865.30   36.40
  -6  -1  -3   34.32    1.73
  -6  -1  -3   37.36    2.10
  -6  -1  -3   46.64    2.70
  -6  -1  -3   41.53    2.57
  -6  -1  -3   37.23    2.47
  -6  -1  -3   34.30    1.73
   6   1   3   36.72    2.74
   6   1   3   39.79    2.42
   6   1   3   39.87    2.56
   6   1   3   39.47    2.35
   6   1   3   40.10    2.05
  -7  -1  -3    3.92    1.35
  -7  -1  -3    1.23    0.89
  -7  -1  -3    0.06    1.03
   7   1   3    2.39    1.12
   7   1   3    2.86    0.89
   7   1   3    5.92    1.53
   7   1   3    0.81    1.12
   7   1   3    4.28    1.36
  -8  -1  -3    0.57    1.03
  -8  -1  -3   -0.25    1.64
  -8  -1  -3    2.16    1.04
  -8  -1  -3    1.08    1.71
   8   1   3    0.53    1.33
   8   1   3    2.26    1.56
   8   1   3    1.17    0.86
   8   1   3    1.97    1.29
  -9  -1  -3  148.96    7.44
  -9  -1  -3  155.86    7.88
  -9  -1  -3  163.34    7.95
  -9  -1  -3  150.22    7.65
   9   1   3  159.81    8.01
   9   1   3  150.10    7.97
   9   1   3  154.82    7.07
   9   1   3  147.98    7.24
 -10  -1  -3    6.18    2.14
 -10  -1  -3    4.03    2.61
 -10  -1  -3    4.96    1.57
  10   1   3    6.24    2.41
  10   1   3    5.43    1.89
  10   1   3    9.42    1.84
 -11  -1  -3    1.55    2.88
 -11  -1  -3    1.89    2.04
 -11  -1  -3    3.42    2.43
 -11  -1  -3    7.04    2.05
  11   1   3    4.34    2.30
  11   1   3    6.77    2.85
  11   1   3    2.70    1.35
 -12  -1  -3   -3.02    3.16
 -12  -1  -3    4.03    3.21
 -12  -1  -3   -0.54    2.77
  12   1   3   -0.80    3.30
  12   1   3    1.45    1.47
  12   1   3    1.59    2.72
 -13  -1  -3   -2.75    3.15
 -13  -1  -3    3.74    3.86
  13   1   3    3.23    1.82
  13   1   3    2.03    4.17
  11  -2  -3    4.37    1.67
  11  -2  -3    0.92    4.34
 -11   2   3    7.09    4.03
 -11   2   3    7.02    3.97
  10  -2  -3    5.35    3.67
  10  -2  -3    6.07    1.42
 -10   2   3   -2.64    3.28
 -10   2   3    5.23    2.42
 -10   2   3    5.82    2.65
   9  -2  -3    1.62    2.30
   9  -2  -3    0.65    1.25
   9  -2  -3    0.89    2.71
  -9   2   3   -2.99    2.63
  -9   2   3    3.72    2.38
  -9   2   3   -0.66    2.14
  -9   2   3   -1.85    2.49
   8  -2  -3    8.40    1.41
   8  -2  -3    7.19    1.92
   8  -2  -3    6.81    2.52
  -8   2   3    9.39    1.98
  -8   2   3    4.75    1.63
  -8   2   3    7.49    1.63
  -8   2   3    9.47    2.51
   7  -2  -3    6.60    1.93
   7  -2  -3    7.60    1.23
   7  -2  -3    7.13    2.09
   7  -2  -3   10.59    1.96
  -7   2   3    6.84    1.45
  -7   2   3    8.44    2.09
  -7   2   3    4.97    1.43
  -7   2   3    4.59    1.72
  -7   2   3    5.38    1.59
   6  -2  -3   24.31    2.61
   6  -2  -3   20.51    2.75
   6  -2  -3   21.71    1.79
   6  -2  -3   22.57    2.37
  -6   2   3   19.65    2.94
  -6   2   3   24.06    2.12
  -6   2   3   22.88    2.15
  -6   2   3   21.30    2.25
  -6   2   3   25.87    2.56
   5  -2  -3  275.15   12.33
   5  -2  -3  288.81   12.60
   5  -2  -3  277.80   12.54
   5  -2  -3  286.95   12.96
  -5   2   3  280.91   12.56
  -5   2   3  285.72   12.95
  -5   2   3  300.69   12.87
  -5   2   3  290.14   12.92
   4  -2  -3   74.09    3.53
   4  -2  -3   70.40    4.08
   4  -2  -3   77.03    3.76
   4  -2  -3   67.68    3.35
  -4   2   3   70.97    3.82
  -4   2   3   71.04    3.57
  -4   2   3   74.35    4.13
  -4   2   3   75.39    3.87
  -4   2   3   67.66    3.74
   3  -2  -3  104.00    5.26
   3  -2  -3  108.61    5.07
   3  -2  -3  107.86    4.81
   3  -2  -3  106.24    5.16
  -3   2   3  103.52    5.16
  -3   2   3  104.22    5.15
  -3   2   3  109.43    4.84
  -3   2   3  109.07    5.29
  -3   2   3  111.39    5.16
   2  -2  -3    1.30    0.66
   2  -2  -3   -0.66    0.72
   2  -2  -3    1.55    0.37
   2  -2  -3   -0.77    0.55
  -2   2   3    0.49    0.43
  -2   2   3    0.52    0.42
  -2   2   3    0.40    0.65
  -2   2   3    0.30    0.43
  -2   2   3    1.05    0.70
   1  -2  -3    2.44    0.62
   1  -2  -3    4.19    0.90
   1  -2  -3    2.64    0.73
   1  -2  -3    2.42    0.31
  -1   2   3    2.46    0.55
  -1   2   3    3.50    0.78
  -1   2   3    2.98    0.60
  -1   2   3    2.83    0.32
  -1   2   3    2.66    0.57
  -1   2   3    2.22    0.29
  -1   2   3    1.90    0.67
   0  -2  -3   21.87    1.43
   0  -2  -3   19.29    1.17
   0  -2  -3   19.33    1.33
   0  -2  -3   21.43    1.38
   0   2   3   21.63    1.40
   0   2   3   21.34    1.34
   0   2   3   20.09    1.40
   0   2   3   20.50    1.43
   0   2   3   22.87    1.21
  -1  -2  -3  129.47    5.69
  -1  -2  -3  133.10    5.80
  -1  -2  -3  130.99    5.73
  -1  -2  -3  128.67    5.59
   1   2   3  130.05    5.73
   1   2   3  136.53    5.70
   1   2   3  132.30    5.78
   1   2   3  122.03    5.62
   1   2   3  132.10    5.80
   1   2   3  134.70    5.74
   1   2   3  115.64    5.87
  -2  -2  -3   69.52    3.29
  -2  -2  -3   74.12    3.32
  -2  -2  -3   68.87    3.37
   2   2   3   67.85    3.34
   2   2   3   73.64    3.45
   2   2   3   69.47    3.26
   2   2   3   70.29    3.37
   2   2   3   71.98    3.31
   2   2   3   74.25    3.33
   2   2   3   76.05    3.33
  -3  -2  -3   16.81    1.21
  -3  -2  -3   15.10    0.99
  -3  -2  -3   14.66    1.18
  -3  -2  -3   15.42    1.17
   3   2   3   13.70    1.12
   3   2   3   17.67    1.21
   3   2   3   17.90    1.23
   3   2   3   12.51    1.28
   3   2   3   14.92    1.01
   3   2   3   15.09    1.20
   3   2   3   14.73    1.16
  -4  -2  -3  186.42    8.32
  -4  -2  -3  201.22    8.37
  -4  -2  -3  214.79    8.55
  -4  -2  -3  198.67    8.36
  -4  -2  -3  172.14    8.43
  -4  -2  -3  170.58    8.31
   4   2   3  171.01    8.31
   4   2   3  194.25    8.34
   4   2   3  184.54    8.43
   4   2   3  209.23    8.55
   4   2   3  187.90    8.42
   4   2   3  181.70    8.27
  -5  -2  -3  710.30   28.63
  -5  -2  -3  665.61   28.59
  -5  -2  -3  614.00   28.77
  -5  -2  -3  665.75   28.53
  -5  -2  -3  633.45   28.58
  -5  -2  -3  671.04   28.54
   5   2   3  709.64   28.63
   5   2   3  682.08   28.72
   5   2   3  681.69   28.74
   5   2   3  661.29   28.47
  -6  -2  -3    2.31    0.62
  -6  -2  -3    2.30    1.05
  -6  -2  -3    3.95    0.83
  -6  -2  -3    3.34    0.80
  -6  -2  -3    3.44    1.16
   6   2   3    4.40    1.02
   6   2   3    4.88    0.89
   6   2   3    3.50    1.19
   6   2   3    5.29    1.31
   6   2   3    3.78    0.74
  -7  -2  -3    6.85    1.46
  -7  -2  -3    8.65    0.99
  -7  -2  -3    8.89    1.61
  -7  -2  -3   12.32    2.01
  -7  -2  -3    7.10    1.04
  -7  -2  -3   10.23    1.31
   7   2   3    8.21    1.69
   7   2   3    9.02    1.64
   7   2   3    9.74    1.26
   7   2   3    7.52    1.75
   7   2   3    8.49    1.72
  -8  -2  -3   89.44    4.48
  -8  -2  -3   68.98    3.56
  -8  -2  -3   84.49    4.75
  -8  -2  -3   92.16    4.71
   8   2   3   81.19    4.78
   8   2   3   79.05    4.56
   8   2   3   86.69    4.01
   8   2   3   84.62    4.14
  -9  -2  -3   20.37    2.90
  -9  -2  -3   15.64    2.73
  -9  -2  -3   15.95    2.32
  -9  -2  -3   18.79    2.56
   9   2   3   16.85    1.80
   9   2   3   12.76    2.36
   9   2   3   21.53    2.68
 -10  -2  -3   60.08    4.69
 -10  -2  -3   59.51    4.22
 -10  -2  -3   62.25    4.60
 -10  -2  -3   55.32    4.15
  10   2   3   54.70    4.42
  10   2   3   59.62    3.37
  10   2   3   53.56    4.73
 -11  -2  -3    3.58    1.81
 -11  -2  -3   -2.58    2.50
 -11  -2  -3    2.62    2.27
 -11  -2  -3   -0.46    2.80
  11   2   3   -1.76    2.67
  11   2   3    1.90    3.05
  11   2   3    2.05    1.39
 -12  -2  -3    0.14    2.97
 -12  -2  -3    2.46    3.08
 -12  -2  -3    2.19    3.33
 -12  -2  -3   -2.31    3.18
  12   2   3    1.22    3.87
  12   2   3   -1.48    1.46
  12   2   3    1.01    2.69
 -13  -2  -3   -9.20    4.50
 -13  -2  -3    0.41    3.03
 -13  -2  -3   -1.30    5.02
  13   2   3    1.18    4.23
  13   2   3   -3.37    4.02
  11  -3  -3    2.03    1.69
  11  -3  -3   -1.66    4.45
 -11   3   3   -0.60    4.01
 -11   3   3    2.10    2.63
  10  -3  -3   16.26    2.40
  10  -3  -3   16.11    4.03
 -10   3   3   13.70    3.50
 -10   3   3    8.66    3.24
   9  -3  -3    0.35    3.08
   9  -3  -3    4.75    1.52
  -9   3   3    7.82    2.69
  -9   3   3   -0.66    2.69
  -9   3   3    7.26    2.32
  -9   3   3    3.29    2.66
   8  -3  -3   -0.88    2.47
   8  -3  -3    1.69    1.23
   8  -3  -3   -1.35    2.18
  -8   3   3   -0.08    1.45
  -8   3   3    1.51    1.47
  -8   3   3    2.23    1.71
  -8   3   3    0.60    2.12
   7  -3  -3   -0.16    0.90
   7  -3  -3    1.29    2.01
   7  -3  -3    3.35    2.05
  -7   3   3    0.22    1.63
  -7   3   3   -1.22    1.71
  -7   3   3    0.86    1.29
  -7   3   3    2.90    1.70
   6  -3  -3    6.08    1.06
   6  -3  -3    6.72    1.55
   6  -3  -3    5.65    1.63
  -6   3   3    3.81    1.47
  -6   3   3    3.29    1.33
  -6   3   3    4.56    1.33
  -6   3   3    1.67    1.54
  -6   3   3    2.98    1.40
   5  -3  -3   11.78    1.96
   5  -3  -3   11.04    2.22
   5  -3  -3   12.71    1.23
  -5   3   3   12.02    1.99
  -5   3   3   13.75    1.62
  -5   3   3   12.30    2.14
  -5   3   3   14.53    1.70
  -5   3   3   14.05    1.92
   4  -3  -3   53.98    2.98
   4  -3  -3   45.50    3.35
   4  -3  -3   45.72    2.42
  -4   3   3   51.95    3.35
  -4   3   3   48.98    2.57
  -4   3   3   46.19    2.79
  -4   3   3   52.37    3.05
   3  -3  -3   75.88    4.11
   3  -3  -3   67.84    3.90
   3  -3  -3   78.62    3.92
  -3   3   3   89.67    4.14
  -3   3   3   78.40    3.92
  -3   3   3   74.51    3.56
  -3   3   3   79.57    3.97
  -3   3   3   76.45    3.67
  -3   3   3   74.12    4.10
   2  -3  -3  409.82   18.87
   2  -3  -3  433.20   18.81
   2  -3  -3  430.16   18.85
  -2   3   3  431.67   18.87
  -2   3   3  425.43   18.47
  -2   3   3  424.70   18.84
  -2   3   3  463.41   19.03
  -2   3   3  462.37   18.93
   1  -3  -3  267.53   11.66
   1  -3  -3  273.59   11.70
   1  -3  -3  273.28   11.69
  -1   3   3  263.76   11.65
  -1   3   3  245.75   11.63
  -1   3   3  268.06   11.26
  -1   3   3  266.02   11.65
  -1   3   3  272.44   11.86
   0  -3  -3   11.37    1.22
   0  -3  -3    9.84    0.58
   0  -3  -3    8.73    0.98
   0  -3  -3    9.34    1.17
   0   3   3   12.20    1.24
   0   3   3   11.35    1.00
   0   3   3   10.98    1.20
   0   3   3   11.77    0.89
   0   3   3    9.77    0.58
   0   3   3   10.14    1.24
  -1  -3  -3    8.57    0.85
  -1  -3  -3    7.53    1.04
  -1  -3  -3    7.06    0.70
  -1  -3  -3    6.40    0.79
   1   3   3    6.07    1.12
   1   3   3    6.47    0.92
   1   3   3    8.03    0.68
   1   3   3    7.04    1.12
   1   3   3    7.05    0.74
   1   3   3    8.80    1.10
  -2  -3  -3  148.52    6.79
  -2  -3  -3  162.57    6.90
  -2  -3  -3  152.76    6.85
   2   3   3  153.11    6.85
   2   3   3  159.11    7.04
   2   3   3  156.10    6.77
   2   3   3  161.57    6.91
   2   3   3  155.73    6.82
   2   3   3  156.69    6.85
   2   3   3  133.60    6.93
  -3  -3  -3  200.73    9.28
  -3  -3  -3  210.65    9.30
  -3  -3  -3  223.11    9.49
  -3  -3  -3  210.09    9.32
   3   3   3  204.26    9.26
   3   3   3  199.22    9.28
   3   3   3  214.67    9.32
   3   3   3  210.39    9.33
   3   3   3  224.30    9.49
   3   3   3  220.36    9.40
   3   3   3  209.99    9.26
  -4  -3  -3   37.43    2.19
  -4  -3  -3   36.22    2.14
  -4  -3  -3   34.02    2.10
  -4  -3  -3   31.53    2.13
  -4  -3  -3   37.85    2.05
   4   3   3   37.85    2.19
   4   3   3   40.94    2.10
   4   3   3   41.10    2.34
   4   3   3   34.12    2.16
   4   3   3   38.74    2.15
   4   3   3   38.07    2.20
   4   3   3   37.21    2.13
  -5  -3  -3   49.45    2.84
  -5  -3  -3   51.00    2.76
  -5  -3  -3   47.66    2.92
  -5  -3  -3   53.05    2.77
  -5  -3  -3   49.84    2.79
   5   3   3   49.65    2.65
   5   3   3   47.63    2.81
   5   3   3   50.31    2.78
   5   3   3   53.05    2.91
   5   3   3   44.43    2.55
   5   3   3   48.71    2.81
  -6  -3  -3  490.73   20.42
  -6  -3  -3  439.18   20.57
  -6  -3  -3  471.82   20.46
  -6  -3  -3  490.58   20.30
  -6  -3  -3  467.31   20.40
   6   3   3  453.26   20.41
   6   3   3  474.79   20.42
   6   3   3  474.82   20.07
   6   3   3  462.25   20.03
  -7  -3  -3   91.58    5.12
  -7  -3  -3   92.47    4.65
  -7  -3  -3  102.26    5.00
  -7  -3  -3  103.94    5.46
   7   3   3   99.48    5.20
   7   3   3   93.48    4.60
   7   3   3  101.02    4.54
   7   3   3   94.69    5.10
  -8  -3  -3   27.05    2.89
  -8  -3  -3   29.18    2.56
  -8  -3  -3   25.96    2.06
  -8  -3  -3   26.63    2.25
   8   3   3   28.30    1.96
   8   3   3   28.25    2.21
   8   3   3   26.54    2.84
   8   3   3   29.66    2.64
  -9  -3  -3  122.06    6.58
  -9  -3  -3  107.68    6.39
  -9  -3  -3  112.02    6.35
   9   3   3  112.09    5.43
   9   3   3  109.60    6.20
   9   3   3  113.52    6.18
 -10  -3  -3    4.34    1.61
 -10  -3  -3    5.37    1.69
 -10  -3  -3    5.32    2.61
 -10  -3  -3    5.92    2.71
  10   3   3    9.89    1.55
  10   3   3   11.15    2.42
  10   3   3    8.00    2.30
 -11  -3  -3    0.50    2.71
 -11  -3  -3   -2.59    2.47
 -11  -3  -3   -1.23    1.92
  11   3   3    1.54    1.40
  11   3   3    0.88    3.11
 -12  -3  -3    2.61    3.39
 -12  -3  -3    0.01    3.27
 -12  -3  -3    1.71    3.13
 -12  -3  -3   -0.42    2.32
  12   3   3    2.54    1.55
  12   3   3   -1.49    2.97
  12   3   3    7.48    3.90
 -13  -3  -3    4.59    3.09
 -13  -3  -3   11.23    4.90
 -13  -3  -3    7.59    5.36
  13   3   3    8.67    4.44
  10  -4  -3    5.38    1.79
  10  -4  -3   12.29    4.14
 -10   4   3    9.40    3.56
 -10   4   3    8.49    2.56
   9  -4  -3   63.55    3.61
   9  -4  -3   66.49    5.75
  -9   4   3   66.18    5.42
  -9   4   3   64.02    5.64
  -9   4   3   57.03    5.12
   8  -4  -3    1.92    2.47
   8  -4  -3   -2.00    2.22
   8  -4  -3    1.02    1.21
  -8   4   3   -1.11    1.57
  -8   4   3    1.74    1.42
  -8   4   3   -0.59    2.19
  -8   4   3   -0.41    1.43
   7  -4  -3   -1.04    2.05
   7  -4  -3    1.83    2.08
   7  -4  -3   -0.35    1.07
  -7   4   3   -1.39    1.34
  -7   4   3    0.82    1.60
  -7   4   3   -0.27    1.21
  -7   4   3    1.57    1.86
   6  -4  -3   38.94    3.14
   6  -4  -3   37.48    3.14
   6  -4  -3   41.73    2.32
  -6   4   3   35.80    3.30
  -6   4   3   38.40    2.91
  -6   4   3   39.40    2.70
  -6   4   3   41.41    3.01
  -6   4   3   40.33    3.37
   5  -4  -3    4.52    1.72
   5  -4  -3    3.40    1.56
   5  -4  -3    2.23    0.83
  -5   4   3    2.93    1.15
  -5   4   3    3.16    1.06
  -5   4   3    4.25    1.27
  -5   4   3    6.65    1.51
  -5   4   3    4.53    1.24
   4  -4  -3    4.70    1.35
   4  -4  -3    3.75    1.26
  -4   4   3    6.16    1.28
  -4   4   3    4.81    1.27
  -4   4   3    5.21    1.20
  -4   4   3    4.24    0.85
   3  -4  -3   28.36    2.26
   3  -4  -3   27.38    2.07
   3  -4  -3   23.82    2.04
  -3   4   3   26.50    1.92
  -3   4   3   25.22    2.33
  -3   4   3   22.92    1.88
  -3   4   3   27.19    1.80
  -3   4   3   24.23    1.54
   2  -4  -3   65.06    3.51
   2  -4  -3   63.11    3.37
   2  -4  -3   66.70    3.49
   2  -4  -3   63.18    3.03
  -2   4   3   70.91    3.64
  -2   4   3   62.99    2.99
  -2   4   3   61.99    3.40
  -2   4   3   62.34    3.45
  -2   4   3   64.98    3.31
  -2   4   3   66.50    2.96
   1  -4  -3   36.80    2.18
   1  -4  -3   35.72    2.23
   1  -4  -3   33.53    2.25
   1  -4  -3   36.06    1.76
  -1   4   3   40.13    2.25
  -1   4   3   34.79    2.26
  -1   4   3   36.51    2.17
  -1   4   3   36.84    2.39
   0  -4  -3    0.51    0.60
   0  -4  -3    0.30    0.58
   0  -4  -3   -0.08    0.73
   0  -4  -3    0.11    0.36
   0   4   3    0.92    0.57
   0   4   3    1.45    0.83
   0   4   3   -0.04    0.56
   0   4   3    0.87    0.37
   0   4   3    0.01    0.42
  -1  -4  -3  286.66   12.54
  -1  -4  -3  280.31   12.45
  -1  -4  -3  276.21   12.35
  -1  -4  -3  282.50   12.55
   1   4   3  290.31   12.56
   1   4   3  279.12   12.78
   1   4   3  317.43   12.66
   1   4   3  289.14   12.58
   1   4   3  286.41   12.35
  -2  -4  -3  132.78    6.02
  -2  -4  -3  139.38    6.21
  -2  -4  -3  132.23    6.12
  -2  -4  -3  141.59    6.36
  -2  -4  -3  113.23    6.06
   2   4   3  142.55    6.39
   2   4   3  131.37    6.19
   2   4   3  141.65    6.21
   2   4   3  131.26    6.09
   2   4   3  139.83    6.05
   2   4   3  133.91    6.01
   2   4   3  136.48    6.15
  -3  -4  -3  325.40   13.54
  -3  -4  -3  311.19   13.55
  -3  -4  -3  299.51   13.52
  -3  -4  -3  305.44   13.40
   3   4   3  334.09   13.65
   3   4   3  267.59   13.62
   3   4   3  319.07   13.55
   3   4   3  306.20   13.35
   3   4   3  309.65   13.54
   3   4   3  316.28   13.41
   3   4   3  311.14   13.47
  -4  -4  -3 1159.92   48.78
  -4  -4  -3 1130.80   48.79
  -4  -4  -3 1084.53   48.88
  -4  -4  -3 1171.87   48.58
  -4  -4  -3 1174.36   48.80
   4   4   3 1086.54   48.89
   4   4   3 1173.22   48.64
   4   4   3 1185.05   48.81
   4   4   3 1158.92   48.58
   4   4   3 1137.65   48.78
   4   4   3 1152.33   48.78
  -5  -4  -3  562.79   22.77
  -5  -4  -3  520.83   22.32
  -5  -4  -3  532.61   22.65
  -5  -4  -3  536.06   22.84
  -5  -4  -3  512.25   22.65
  -5  -4  -3  496.48   22.63
   5   4   3  534.31   22.84
   5   4   3  538.03   22.34
   5   4   3  536.81   22.70
   5   4   3  494.37   22.24
   5   4   3  529.41   22.51
   5   4   3  484.98   22.60
  -6  -4  -3    7.33    1.60
  -6  -4  -3    5.19    0.93
  -6  -4  -3    5.24    1.19
  -6  -4  -3    5.20    1.50
   6   4   3    6.33    0.98
   6   4   3    5.27    1.42
   6   4   3    7.98    1.63
   6   4   3    5.87    1.14
  -7  -4  -3   45.14    3.19
  -7  -4  -3   45.36    2.50
  -7  -4  -3   44.44    3.03
  -7  -4  -3   46.35    3.03
  -7  -4  -3   47.77    3.14
  -7  -4  -3   45.14    3.36
   7   4   3   43.89    3.36
   7   4   3   49.91    3.11
   7   4   3   45.25    2.48
   7   4   3   43.31    2.61
  -8  -4  -3    1.42    1.11
  -8  -4  -3    0.01    1.17
  -8  -4  -3    0.21    1.31
  -8  -4  -3    0.61    1.14
   8   4   3    1.53    1.49
   8   4   3    0.70    1.33
   8   4   3    1.90    0.89
  -9  -4  -3   57.92    4.40
  -9  -4  -3   52.48    3.71
  -9  -4  -3   57.16    4.55
   9   4   3   58.25    4.04
   9   4   3   55.02    4.20
   9   4   3   55.35    3.18
 -10  -4  -3    1.45    1.64
 -10  -4  -3    5.41    2.49
 -10  -4  -3   -1.09    2.15
  10   4   3    0.19    2.28
  10   4   3    0.16    1.13
  10   4   3    0.85    2.17
 -11  -4  -3    1.75    2.30
 -11  -4  -3    1.09    2.03
 -11  -4  -3    0.84    2.85
 -11  -4  -3   -1.56    2.88
  11   4   3    0.58    2.73
  11   4   3    2.08    1.63
  11   4   3    0.67    2.25
 -12  -4  -3   -2.28    2.33
 -12  -4  -3    1.46    3.52
 -12  -4  -3    6.86    3.84
  12   4   3    2.88    3.64
  12   4   3   -1.63    1.77
  12   4   3   -1.53    3.17
  10  -5  -3    8.31    4.21
  10  -5  -3    5.65    1.78
 -10   5   3    6.88    3.50
 -10   5   3   -0.61    3.45
   9  -5  -3   18.88    2.56
   9  -5  -3   26.27    4.58
   9  -5  -3   18.37    3.18
  -9   5   3   17.32    3.31
  -9   5   3   19.23    3.19
  -9   5   3   25.48    4.95
   8  -5  -3   83.48    5.56
   8  -5  -3   83.82    4.40
   8  -5  -3   82.72    5.55
  -8   5   3   92.06    5.96
  -8   5   3   80.50    4.92
  -8   5   3   88.22    6.03
  -8   5   3   88.08    5.70
   7  -5  -3    0.39    1.51
   7  -5  -3    1.27    1.06
   7  -5  -3    0.03    1.76
   7  -5  -3    0.65    1.88
  -7   5   3    0.66    1.24
  -7   5   3    0.04    1.36
  -7   5   3    1.02    1.96
  -7   5   3    2.29    1.63
   6  -5  -3   69.27    4.27
   6  -5  -3   80.58    4.84
   6  -5  -3   67.43    3.52
   6  -5  -3   74.53    4.30
  -6   5   3   66.61    3.90
  -6   5   3   66.71    4.31
  -6   5   3   70.97    4.53
  -6   5   3   69.72    4.25
   5  -5  -3    8.81    1.77
   5  -5  -3    6.83    1.83
   5  -5  -3    7.27    1.53
   5  -5  -3    7.70    1.26
  -5   5   3    9.26    1.63
  -5   5   3    7.52    1.69
  -5   5   3    8.66    1.58
  -5   5   3    7.63    1.56
  -5   5   3    9.39    1.75
   4  -5  -3  168.18    8.00
  -4   5   3  152.35    7.75
  -4   5   3  174.78    7.98
  -4   5   3  159.74    7.34
  -4   5   3  161.18    7.80
  -4   5   3  166.36    7.77
   3  -5  -3   10.69    1.98
   3  -5  -3   12.53    1.95
  -3   5   3   12.39    1.85
  -3   5   3    9.86    1.30
  -3   5   3   10.76    1.82
  -3   5   3    9.58    1.24
  -3   5   3   15.01    1.95
   2  -5  -3   47.87    2.87
   2  -5  -3   43.99    2.95
   2  -5  -3   40.96    2.70
  -2   5   3   46.97    2.58
  -2   5   3   41.38    2.76
  -2   5   3   48.22    2.83
  -2   5   3   43.50    2.27
  -2   5   3   46.35    2.70
   1  -5  -3  191.17    8.82
   1  -5  -3  190.56    8.77
   1  -5  -3  199.51    8.76
   1  -5  -3  206.22    9.05
   1  -5  -3  186.02    8.43
  -1   5   3  190.07    8.74
  -1   5   3  196.96    8.42
  -1   5   3  198.41    8.87
  -1   5   3  191.38    9.00
  -1   5   3  190.68    8.84
   0  -5  -3    2.29    0.89
   0  -5  -3    2.07    0.79
   0  -5  -3    2.02    0.77
   0  -5  -3    1.05    0.73
   0   5   3    1.52    0.72
   0   5   3    2.22    0.58
   0   5   3    1.69    0.98
   0   5   3    2.65    0.90
   0   5   3    2.37    0.76
  -1  -5  -3  256.74   11.85
  -1  -5  -3  270.56   11.89
  -1  -5  -3  256.21   11.38
  -1  -5  -3  262.50   11.62
   1   5   3  257.53   11.54
   1   5   3  244.23   11.53
   1   5   3  284.06   11.94
   1   5   3  259.42   11.34
  -2  -5  -3 2223.50   95.24
  -2  -5  -3 2216.44   95.10
  -2  -5  -3 2242.67   95.34
  -2  -5  -3 2270.79   95.60
  -2  -5  -3 2209.87   95.33
   2   5   3 2351.00   95.89
   2   5   3 2299.00   95.43
   2   5   3 2491.15   95.71
   2   5   3 2034.84   95.30
   2   5   3 2198.38   95.19
  -3  -5  -3  119.88    5.85
  -3  -5  -3  117.99    5.88
  -3  -5  -3  116.26    5.41
  -3  -5  -3  121.13    5.53
  -3  -5  -3  122.04    5.81
  -3  -5  -3  116.67    5.62
   3   5   3  126.44    5.62
   3   5   3  119.95    5.81
   3   5   3  121.93    5.76
   3   5   3  131.58    5.95
   3   5   3  105.09    5.58
   3   5   3  117.16    5.41
  -4  -5  -3  785.62   34.23
  -4  -5  -3  792.77   34.04
  -4  -5  -3  811.25   33.78
  -4  -5  -3  763.83   34.03
  -4  -5  -3  809.12   34.04
   4   5   3  760.21   34.01
   4   5   3  801.75   34.01
   4   5   3  781.63   33.73
   4   5   3  837.99   34.21
   4   5   3  792.04   34.04
  -5  -5  -3   82.44    3.98
  -5  -5  -3   93.97    4.70
  -5  -5  -3   85.07    4.58
  -5  -5  -3   84.14    4.59
  -5  -5  -3   81.57    4.35
   5   5   3   88.68    4.66
   5   5   3   80.99    4.13
   5   5   3   78.10    4.57
   5   5   3   74.61    3.84
  -6  -5  -3   19.62    2.57
  -6  -5  -3   14.71    1.73
  -6  -5  -3   17.97    2.31
  -6  -5  -3   19.73    2.16
  -6  -5  -3   18.09    2.42
   6   5   3   17.84    2.04
   6   5   3   20.31    2.15
   6   5   3   18.06    1.58
   6   5   3   17.98    1.91
  -7  -5  -3   -0.04    1.07
  -7  -5  -3    2.19    1.11
  -7  -5  -3    1.14    1.59
  -7  -5  -3    1.31    0.88
  -7  -5  -3    1.63    1.04
   7   5   3    3.40    0.87
   7   5   3    0.94    1.52
   7   5   3    2.10    1.29
   7   5   3    0.62    1.07
  -8  -5  -3   -0.33    1.20
  -8  -5  -3    0.50    1.80
  -8  -5  -3    0.48    1.21
  -8  -5  -3   -0.13    1.45
   8   5   3    2.73    0.94
   8   5   3   -0.60    2.29
   8   5   3    1.03    1.50
  -9  -5  -3   -1.83    1.50
  -9  -5  -3    0.55    1.92
  -9  -5  -3    1.83    1.64
  -9  -5  -3    1.05    2.15
   9   5   3   -1.11    1.76
   9   5   3   -1.93    1.62
   9   5   3    1.00    1.10
 -10  -5  -3    0.58    2.48
 -10  -5  -3    1.94    1.81
 -10  -5  -3    1.85    2.87
  10   5   3    7.21    2.66
  10   5   3    3.48    2.76
  10   5   3    4.37    1.33
 -11  -5  -3    7.18    3.00
 -11  -5  -3   10.15    3.25
 -11  -5  -3    9.44    3.25
  11   5   3    8.54    1.79
  11   5   3    7.09    2.86
  11   5   3    3.88    3.15
 -12  -5  -3    1.22    3.97
 -12  -5  -3   -2.41    3.80
 -12  -5  -3    0.63    3.69
  12   5   3    1.13    2.93
  12   5   3    0.02    1.63
  10  -6  -3    2.42    4.34
  10  -6  -3    4.47    1.94
 -10   6   3    2.72    2.41
 -10   6   3    4.59    3.77
   9  -6  -3    5.63    1.68
   9  -6  -3    4.39    3.59
   9  -6  -3    9.35    3.55
  -9   6   3    0.25    3.83
  -9   6   3    3.50    2.17
  -9   6   3    5.46    2.99
   8  -6  -3   10.85    1.54
   8  -6  -3   12.34    2.85
   8  -6  -3   12.75    3.10
  -8   6   3   19.21    2.89
  -8   6   3   12.58    2.05
  -8   6   3   13.03    2.80
   7  -6  -3   10.39    2.58
   7  -6  -3    8.51    1.31
   7  -6  -3    4.90    2.43
   7  -6  -3    9.71    2.57
  -7   6   3    6.73    2.17
  -7   6   3    9.71    2.10
  -7   6   3    8.47    2.30
  -7   6   3    5.62    2.01
   6  -6  -3   18.94    2.92
   6  -6  -3   11.79    2.47
   6  -6  -3   16.48    1.91
   6  -6  -3   15.21    2.66
  -6   6   3   17.28    2.72
  -6   6   3   19.46    2.79
  -6   6   3   18.33    3.15
  -6   6   3   18.95    2.34
  -6   6   3   15.27    2.57
   5  -6  -3    2.87    1.62
   5  -6  -3    0.34    1.04
   5  -6  -3    1.42    0.94
   5  -6  -3    0.60    1.75
  -5   6   3    1.59    1.45
  -5   6   3    0.64    1.23
  -5   6   3    0.27    1.52
  -5   6   3    1.28    1.34
  -5   6   3    1.43    1.11
   4  -6  -3   33.25    3.00
   4  -6  -3   30.25    2.86
   4  -6  -3   35.60    2.58
  -4   6   3   32.11    2.38
  -4   6   3   28.99    2.57
  -4   6   3   35.01    2.60
  -4   6   3   33.14    2.34
  -4   6   3   31.14    2.84
   3  -6  -3   19.71    2.30
   3  -6  -3   19.96    2.36
  -3   6   3   19.16    1.51
  -3   6   3   18.81    2.38
  -3   6   3   11.68    1.73
  -3   6   3   16.48    1.96
  -3   6   3   19.75    2.49
   2  -6  -3    0.88    1.26
   2  -6  -3    1.13    1.04
  -2   6   3    1.14    0.92
  -2   6   3    0.89    1.32
  -2   6   3    1.27    0.71
  -2   6   3    1.76    0.83
  -2   6   3    1.26    0.92
   1  -6  -3   55.95    3.40
   1  -6  -3   55.56    3.06
   1  -6  -3   49.02    3.18
  -1   6   3   50.97    3.37
  -1   6   3   52.52    3.09
  -1   6   3   55.02    2.80
  -1   6   3   59.84    3.60
  -1   6   3   50.90    3.06
   0  -6  -3  308.13   13.82
   0  -6  -3  299.22   13.52
   0  -6  -3  276.52   13.43
   0  -6  -3  298.46   13.26
   0   6   3  305.25   13.18
   0   6   3  302.00   13.44
   0   6   3  329.33   13.93
   0   6   3  320.38   13.65
   0   6   3  298.16   13.47
  -1  -6  -3    5.27    1.13
  -1  -6  -3    6.59    1.44
  -1  -6  -3    6.41    1.20
  -1  -6  -3    5.75    1.16
   1   6   3    5.99    1.09
   1   6   3    5.26    1.32
   1   6   3    5.49    1.20
   1   6   3    7.86    1.34
   1   6   3    6.13    1.42
  -2  -6  -3   92.32    5.53
  -2  -6  -3  105.63    5.61
  -2  -6  -3  114.86    5.32
  -2  -6  -3  113.25    5.06
  -2  -6  -3  117.46    5.33
   2   6   3  116.54    5.36
   2   6   3   99.68    5.59
   2   6   3  110.62    5.46
   2   6   3  117.46    5.25
   2   6   3  115.29    5.45
  -3  -6  -3   91.18    4.68
  -3  -6  -3   81.92    4.25
  -3  -6  -3   84.66    3.95
  -3  -6  -3   86.53    4.32
  -3  -6  -3   85.02    4.49
   3   6   3   85.39    4.44
   3   6   3   83.35    4.32
   3   6   3   83.21    4.51
   3   6   3   84.03    4.28
  -4  -6  -3  227.88    9.93
  -4  -6  -3  194.21   10.51
  -4  -6  -3  229.80   10.09
  -4  -6  -3  221.21   10.33
   4   6   3  232.65    9.95
   4   6   3  236.03   10.40
   4   6   3  251.99   10.64
  -5  -6  -3   34.27    2.60
  -5  -6  -3   32.77    2.22
  -5  -6  -3   26.85    2.20
  -5  -6  -3   26.85    2.78
   5   6   3   36.55    2.20
   5   6   3   29.71    1.90
   5   6   3   34.37    2.47
   5   6   3   24.65    2.34
  -6  -6  -3    2.88    1.21
  -6  -6  -3    2.24    1.19
  -6  -6  -3    2.40    1.21
  -6  -6  -3    4.28    1.41
  -6  -6  -3    3.50    1.15
   6   6   3    3.29    0.82
   6   6   3    4.81    1.30
   6   6   3    1.55    1.09
   6   6   3    2.01    1.20
  -7  -6  -3   -1.71    1.61
  -7  -6  -3    2.11    1.66
  -7  -6  -3   -1.41    1.69
   7   6   3   -0.85    1.32
   7   6   3    0.01    1.52
   7   6   3   -0.88    1.11
   7   6   3    1.22    0.85
  -8  -6  -3  119.76    6.64
  -8  -6  -3  118.08    6.87
  -8  -6  -3  113.75    6.52
   8   6   3  116.72    6.43
   8   6   3  120.46    6.59
   8   6   3  117.35    6.28
  -9  -6  -3   19.00    2.97
  -9  -6  -3   14.34    2.77
  -9  -6  -3   26.62    3.90
  -9  -6  -3   15.07    2.82
   9   6   3   23.94    2.37
   9   6   3   19.30    3.28
   9   6   3   22.24    3.31
 -10  -6  -3   72.45    6.07
 -10  -6  -3   68.90    5.91
 -10  -6  -3   73.78    5.92
  10   6   3   68.01    3.96
 -11  -6  -3   10.76    3.80
 -11  -6  -3   13.46    3.45
  11   6   3   10.28    1.93
  11   6   3   10.46    3.73
 -12  -6  -3   19.66    5.10
 -12  -6  -3   21.71    4.58
  12   6   3   25.97    3.31
  12   6   3   13.45    4.36
  10  -7  -3   -4.69    4.45
 -10   7   3   -2.50    2.69
 -10   7   3    1.42    3.91
   9  -7  -3   18.40    4.21
   9  -7  -3    5.94    3.67
  -9   7   3    7.17    2.61
  -9   7   3    7.27    3.78
  -9   7   3   10.03    2.78
   8  -7  -3    2.46    2.46
   8  -7  -3   -0.27    2.79
  -8   7   3    2.68    2.66
  -8   7   3   -1.54    2.55
   7  -7  -3   -0.94    2.53
   7  -7  -3   -0.29    2.15
  -7   7   3   -0.27    2.31
  -7   7   3    1.87    2.29
  -7   7   3    1.03    1.74
   6  -7  -3    4.59    2.04
   6  -7  -3    1.21    1.60
   6  -7  -3    2.93    2.29
  -6   7   3    2.30    1.57
  -6   7   3    2.18    1.44
  -6   7   3    1.76    1.28
  -6   7   3    3.79    2.05
  -6   7   3   -2.08    1.70
   5  -7  -3    2.84    1.55
   5  -7  -3    1.80    2.06
   5  -7  -3    3.95    1.86
  -5   7   3    3.53    1.28
  -5   7   3    3.59    1.79
  -5   7   3    3.45    1.19
  -5   7   3    4.07    1.57
  -5   7   3    2.89    1.35
   4  -7  -3   16.76    2.77
   4  -7  -3   13.72    2.55
   4  -7  -3   15.97    2.29
  -4   7   3   19.41    2.66
  -4   7   3   18.62    2.12
  -4   7   3   15.76    1.84
  -4   7   3   12.54    1.87
  -4   7   3   14.84    1.84
   3  -7  -3   -1.88    1.27
   3  -7  -3    2.10    1.53
   3  -7  -3   -0.09    1.04
  -3   7   3    0.68    1.19
  -3   7   3   -0.52    1.05
  -3   7   3    0.89    1.32
  -3   7   3    1.54    1.04
   2  -7  -3    4.26    1.43
   2  -7  -3    4.63    1.43
  -2   7   3    3.90    1.01
  -2   7   3    3.33    1.08
  -2   7   3    4.45    1.08
  -2   7   3    4.30    1.00
   1  -7  -3  270.28   11.87
   1  -7  -3  262.93   12.08
  -1   7   3  256.15   11.91
  -1   7   3  270.14   11.65
   0  -7  -3  166.66    7.93
   0   7   3  173.08    8.13
   0   7   3  183.40    8.34
   0   7   3  176.81    7.92
  -1  -7  -3   27.41    2.66
  -1  -7  -3   24.92    1.96
  -1  -7  -3   26.95    1.86
   1   7   3   30.96    2.27
   1   7   3   25.06    1.93
   1   7   3   27.25    2.13
  -2  -7  -3    4.15    0.84
  -2  -7  -3    3.98    1.18
  -2  -7  -3    3.77    1.15
   2   7   3    3.58    0.92
   2   7   3    4.87    1.43
   2   7   3    4.00    1.20
   2   7   3    3.89    1.19
  -3  -7  -3    2.17    1.10
  -3  -7  -3    1.65    1.22
  -3  -7  -3    1.11    1.45
  -3  -7  -3    1.51    0.89
  -3  -7  -3    1.98    1.02
  -3  -7  -3    0.25    0.82
   3   7   3    1.01    1.25
   3   7   3    1.02    1.24
   3   7   3    0.68    1.00
   3   7   3    3.44    1.44
  -4  -7  -3   78.06    4.61
  -4  -7  -3   81.18    4.49
  -4  -7  -3   78.63    3.71
  -4  -7  -3   75.29    4.49
  -4  -7  -3   74.49    3.81
  -4  -7  -3   75.79    4.07
   4   7   3   79.65    4.61
   4   7   3   80.29    4.35
   4   7   3   78.64    4.21
  -5  -7  -3   25.16    2.53
  -5  -7  -3   22.02    1.81
  -5  -7  -3   21.69    2.10
  -5  -7  -3   14.39    2.01
  -5  -7  -3   15.79    2.68
   5   7   3   20.97    2.16
   5   7   3   17.00    1.62
   5   7   3   20.89    1.76
   5   7   3   19.05    2.19
  -6  -7  -3   43.28    3.44
  -6  -7  -3   49.16    3.12
  -6  -7  -3   44.76    3.35
  -6  -7  -3   54.26    4.02
  -6  -7  -3   54.03    3.92
   6   7   3   48.60    3.05
   6   7   3   50.35    2.77
   6   7   3   53.83    3.51
   6   7   3   54.09    3.89
  -7  -7  -3   17.84    3.17
  -7  -7  -3   13.05    2.31
  -7  -7  -3   13.37    2.73
  -7  -7  -3   20.33    3.39
   7   7   3   13.72    2.68
   7   7   3   21.58    2.69
   7   7   3   17.71    2.44
   7   7   3   16.67    1.91
  -8  -7  -3    2.44    1.61
  -8  -7  -3    0.57    2.36
  -8  -7  -3    3.87    2.16
  -8  -7  -3    3.90    2.52
   8   7   3    2.55    1.80
   8   7   3    2.74    1.28
   8   7   3    3.62    1.53
  -9  -7  -3   -1.83    1.85
  -9  -7  -3    2.61    1.81
  -9  -7  -3   -1.66    2.04
  -9  -7  -3    2.06    2.23
   9   7   3   -0.19    1.18
   9   7   3    1.90    2.14
 -10  -7  -3    7.29    3.35
 -10  -7  -3   12.17    2.63
 -10  -7  -3    8.86    2.46
  10   7   3   11.68    2.28
  10   7   3   11.32    2.67
 -11  -7  -3    1.28    4.23
 -11  -7  -3    1.39    2.61
  11   7   3    5.55    1.68
  11   7   3    6.02    3.87
   9  -8  -3    1.45    4.14
   9  -8  -3   -1.88    4.11
  -9   8   3    7.23    3.53
  -9   8   3    2.94    2.54
   8  -8  -3   17.30    4.29
   8  -8  -3   18.26    3.82
  -8   8   3   16.09    3.56
  -8   8   3   10.70    2.55
  -8   8   3   12.86    2.46
   7  -8  -3   12.52    3.11
   7  -8  -3   10.39    2.98
  -7   8   3    8.65    2.76
  -7   8   3   12.87    2.65
  -7   8   3   15.88    3.11
   6  -8  -3    1.98    2.38
   6  -8  -3   -5.04    2.21
   6  -8  -3    1.91    1.86
  -6   8   3   -2.25    1.55
  -6   8   3    1.08    1.40
  -6   8   3    1.86    2.20
   5  -8  -3    1.37    2.27
   5  -8  -3    4.18    2.13
   5  -8  -3   -0.34    1.22
  -5   8   3    1.23    1.72
  -5   8   3   -0.18    1.42
  -5   8   3   -1.79    1.70
  -5   8   3    1.69    1.85
   4  -8  -3    0.76    1.77
   4  -8  -3    2.29    1.79
   4  -8  -3    0.95    1.27
  -4   8   3    0.87    1.27
  -4   8   3   -0.14    1.69
  -4   8   3   -0.58    1.50
  -4   8   3    1.50    1.25
   3  -8  -3    9.93    1.85
   3  -8  -3   10.37    2.05
   3  -8  -3   11.86    2.24
  -3   8   3   13.59    2.02
  -3   8   3   16.14    2.61
  -3   8   3   19.16    2.79
  -3   8   3   18.31    2.37
   2  -8  -3  412.19   18.40
   2  -8  -3  415.83   18.64
   2  -8  -3  412.79   18.19
  -2   8   3  413.98   17.91
  -2   8   3  408.38   18.26
  -2   8   3  417.70   18.32
  -2   8   3  400.05   18.46
   1  -8  -3  193.21    9.13
   1  -8  -3  193.51    8.78
   1  -8  -3  199.90    9.38
  -1   8   3  193.31    9.03
  -1   8   3  194.90    9.07
  -1   8   3  199.20    8.71
  -1   8   3  156.18    8.99
   0  -8  -3  222.74   10.21
   0  -8  -3  209.14   10.47
   0  -8  -3  218.06    9.82
   0   8   3  219.42    9.86
   0   8   3  219.50   10.21
   0   8   3  226.31   10.20
   0   8   3  217.17   10.28
  -1  -8  -3   13.61    2.44
  -1  -8  -3    7.91    1.85
  -1  -8  -3   10.52    1.56
  -1  -8  -3    9.75    1.56
   1   8   3   10.65    2.33
   1   8   3   10.68    1.69
   1   8   3   10.19    1.69
   1   8   3   13.07    2.06
  -2  -8  -3    7.97    1.75
  -2  -8  -3    5.89    1.00
  -2  -8  -3    3.94    1.08
   2   8   3    5.40    1.29
   2   8   3    6.15    1.16
   2   8   3    3.83    1.14
   2   8   3    3.99    1.46
  -3  -8  -3    3.04    1.18
  -3  -8  -3    2.99    1.39
  -3  -8  -3    3.87    1.13
  -3  -8  -3    3.26    1.53
  -3  -8  -3    3.22    1.20
  -3  -8  -3    2.82    0.77
   3   8   3    3.45    1.47
   3   8   3    4.12    1.23
   3   8   3    2.20    1.40
   3   8   3    1.12    1.66
  -4  -8  -3    7.69    1.59
  -4  -8  -3    8.42    2.43
  -4  -8  -3   12.38    2.65
  -4  -8  -3   12.19    2.42
   4   8   3    7.70    1.73
   4   8   3   14.52    2.05
   4   8   3   13.78    2.37
  -5  -8  -3    7.45    1.64
  -5  -8  -3    7.04    1.81
  -5  -8  -3    7.23    1.98
  -5  -8  -3    7.52    1.81
   5   8   3    6.36    1.00
   5   8   3    6.70    1.43
   5   8   3    9.42    1.92
  -6  -8  -3   -2.57    1.99
  -6  -8  -3   -0.52    1.30
  -6  -8  -3    2.04    1.65
  -6  -8  -3    3.64    2.02
  -6  -8  -3    1.44    1.39
   6   8   3    1.11    1.03
   6   8   3   -0.40    1.56
   6   8   3    1.70    1.32
  -7  -8  -3   13.52    2.54
  -7  -8  -3   14.49    2.57
  -7  -8  -3   13.06    2.59
  -7  -8  -3   16.36    2.92
   7   8   3   16.08    2.47
   7   8   3   15.16    1.84
   7   8   3   18.21    2.61
  -8  -8  -3   21.22    4.59
  -8  -8  -3   14.70    3.78
  -8  -8  -3    7.89    2.94
  -8  -8  -3   11.57    2.25
   8   8   3   14.16    2.81
   8   8   3    8.93    2.06
   8   8   3   15.41    2.23
  -9  -8  -3   21.03    6.03
  -9  -8  -3   19.73    3.62
  -9  -8  -3   24.60    4.28
   9   8   3   25.05    6.21
   9   8   3   25.75    2.77
   9   8   3   25.82    4.04
 -10  -8  -3    0.35    3.72
 -10  -8  -3    0.50    2.25
  10   8   3    4.98    2.95
  10   8   3    3.58    1.75
 -11  -8  -3   -6.15    4.40
 -11  -8  -3    0.35    3.97
  11   8   3    1.51    3.25
  11   8   3    2.16    1.69
   8  -9  -3   -3.77    3.84
   8  -9  -3    3.77    3.90
  -8   9   3    5.15    2.45
  -8   9   3    3.62    3.19
  -8   9   3    1.27    3.65
   7  -9  -3   17.37    4.21
  -7   9   3   13.84    2.91
  -7   9   3   19.52    4.30
  -7   9   3   14.27    3.07
   6  -9  -3    3.64    3.05
   6  -9  -3    0.79    2.44
   6  -9  -3    1.62    1.53
  -6   9   3    2.39    2.44
  -6   9   3    2.48    2.41
  -6   9   3    2.50    1.70
   5  -9  -3    0.14    1.94
   5  -9  -3    5.21    2.28
   5  -9  -3    2.43    2.76
  -5   9   3    1.91    1.52
  -5   9   3    3.41    1.60
  -5   9   3    2.07    2.24
   4  -9  -3    2.56    2.15
   4  -9  -3    1.99    2.00
   4  -9  -3   -0.08    1.87
  -4   9   3   -0.21    1.63
  -4   9   3    2.15    1.41
  -4   9   3    2.08    1.94
  -4   9   3    2.90    1.80
   3  -9  -3   36.59    3.13
   3  -9  -3   35.01    3.62
   3  -9  -3   35.55    3.54
  -3   9   3   46.00    3.06
  -3   9   3   27.57    2.87
  -3   9   3   38.38    3.26
  -3   9   3   29.40    3.26
   2  -9  -3   65.23    4.15
   2  -9  -3   73.04    4.65
   2  -9  -3   77.89    4.92
  -2   9   3   68.30    4.36
  -2   9   3   68.02    4.42
  -2   9   3   72.97    4.63
  -2   9   3   71.73    4.14
   1  -9  -3  127.05    6.32
   1  -9  -3  128.47    6.98
   1  -9  -3  132.97    6.83
  -1   9   3  138.15    6.96
  -1   9   3  128.90    6.30
  -1   9   3  121.36    6.55
   0  -9  -3   27.38    3.14
   0  -9  -3   21.92    4.83
   0  -9  -3   24.47    2.97
   0  -9  -3   26.93    2.34
   0   9   3   27.23    2.70
   0   9   3   22.72    2.65
   0   9   3   26.82    2.50
  -1  -9  -3   64.24    4.26
  -1  -9  -3   64.56    4.13
  -1  -9  -3   65.83    3.40
   1   9   3   53.09    3.78
   1   9   3   65.50    3.82
   1   9   3   62.72    4.15
  -2  -9  -3   15.76    3.09
  -2  -9  -3   14.31    2.89
  -2  -9  -3   13.76    2.44
  -2  -9  -3   13.12    1.97
  -2  -9  -3   13.20    1.48
   2   9   3   10.61    1.98
   2   9   3   12.85    2.67
   2   9   3    9.88    2.04
   2   9   3   13.87    2.41
  -3  -9  -3    1.09    1.26
  -3  -9  -3    2.94    1.26
  -3  -9  -3    0.03    1.66
  -3  -9  -3    1.41    1.50
   3   9   3    1.77    1.34
   3   9   3    1.75    1.84
   3   9   3    1.56    1.16
  -4  -9  -3   56.58    4.16
  -4  -9  -3   56.88    3.86
   4   9   3   65.71    4.30
   4   9   3   57.00    4.07
   4   9   3   59.39    4.17
  -5  -9  -3   -0.90    1.37
  -5  -9  -3    1.08    2.09
  -5  -9  -3    1.98    2.05
  -5  -9  -3    3.48    1.89
   5   9   3    0.02    1.46
   5   9   3    0.66    1.77
  -6  -9  -3    6.24    2.44
  -6  -9  -3    2.73    2.09
  -6  -9  -3    6.17    2.45
  -6  -9  -3    2.54    1.60
   6   9   3    2.81    1.15
   6   9   3    4.99    2.26
   6   9   3    2.20    1.58
  -7  -9  -3    1.88    2.16
  -7  -9  -3    0.36    1.68
  -7  -9  -3    1.64    1.84
  -7  -9  -3   -2.13    1.78
   7   9   3    1.63    1.68
   7   9   3    1.68    1.96
   7   9   3    0.75    1.25
  -8  -9  -3   12.22    2.60
  -8  -9  -3   13.77    3.17
  -8  -9  -3   14.00    2.60
   8   9   3   13.57    2.11
   8   9   3    7.32    2.15
  -9  -9  -3   35.09    6.17
  -9  -9  -3   30.37    5.37
  -9  -9  -3   23.90    3.76
   9   9   3   25.19    5.29
   9   9   3   33.51    3.02
   9   9   3   30.42    5.23
 -10  -9  -3    2.84    4.04
 -10  -9  -3    0.36    2.54
  10   9   3    4.09    3.14
  10   9   3    6.74    1.98
   8 -10  -3    2.43    3.94
   8 -10  -3    0.91    4.20
  -8  10   3    7.27    2.94
  -8  10   3    1.10    3.63
   7 -10  -3   28.27    5.73
   7 -10  -3   31.75    6.24
  -7  10   3   21.20    3.67
  -7  10   3   21.73    3.95
   6 -10  -3    9.38    2.65
   6 -10  -3    6.21    3.17
   6 -10  -3    6.29    3.03
  -6  10   3    6.35    2.82
  -6  10   3    8.17    2.24
  -6  10   3    5.69    2.71
   5 -10  -3    7.01    2.57
   5 -10  -3   11.48    2.74
   5 -10  -3    3.37    3.07
  -5  10   3   10.74    2.52
  -5  10   3    7.83    2.07
  -5  10   3    4.11    2.37
   4 -10  -3    2.02    2.13
   4 -10  -3    3.88    2.33
   4 -10  -3    4.14    2.88
  -4  10   3    3.18    2.22
  -4  10   3    3.74    2.18
  -4  10   3    2.98    1.59
  -4  10   3    9.20    2.36
   3 -10  -3   -2.34    2.13
   3 -10  -3    0.38    2.07
   3 -10  -3    0.18    1.45
  -3  10   3    1.64    2.08
  -3  10   3    0.60    1.96
  -3  10   3    0.13    1.37
  -3  10   3   -2.28    1.52
   2 -10  -3   67.06    4.38
   2 -10  -3   65.38    4.63
   2 -10  -3   64.04    4.74
  -2  10   3   70.13    4.54
  -2  10   3   65.00    4.49
  -2  10   3   68.99    4.76
  -2  10   3   66.97    4.12
   1 -10  -3   89.57    5.29
   1 -10  -3   86.90    4.79
   1 -10  -3   88.05    5.20
  -1  10   3   70.05    4.84
  -1  10   3   79.28    5.20
  -1  10   3   81.66    5.11
  -1  10   3   86.08    4.71
   0 -10  -3   24.86    3.16
   0 -10  -3   19.14    2.51
   0 -10  -3   22.57    3.55
   0 -10  -3   22.14    3.13
   0  10   3   20.50    3.29
   0  10   3   21.60    3.19
   0  10   3   18.06    2.32
   0  10   3   20.68    2.52
  -1 -10  -3   54.62    3.72
  -1 -10  -3   55.75    4.29
  -1 -10  -3   57.76    4.75
   1  10   3   52.89    3.73
   1  10   3   59.85    3.88
   1  10   3   55.46    3.58
   1  10   3   51.83    3.78
  -2 -10  -3   29.49    3.41
  -2 -10  -3   29.63    3.01
  -2 -10  -3   27.66    3.14
  -2 -10  -3   35.23    3.88
   2  10   3   35.26    3.57
   2  10   3   31.92    3.81
   2  10   3   31.41    2.80
   2  10   3   18.93    2.68
  -3 -10  -3   18.60    3.11
  -3 -10  -3   19.72    3.66
  -3 -10  -3   22.71    3.62
  -3 -10  -3   21.94    3.26
   3  10   3   16.12    2.24
   3  10   3   14.72    2.51
   3  10   3   19.02    3.02
  -4 -10  -3    3.59    1.61
  -4 -10  -3    4.12    1.76
  -4 -10  -3    5.79    1.96
  -4 -10  -3    8.51    2.63
   4  10   3    6.64    2.02
   4  10   3    3.16    2.06
   4  10   3    6.19    2.38
  -5 -10  -3   28.99    4.54
  -5 -10  -3   38.09    4.51
  -5 -10  -3   32.60    3.61
  -5 -10  -3   40.33    4.30
   5  10   3   34.99    3.83
   5  10   3   30.65    3.20
  -6 -10  -3   -1.02    1.98
  -6 -10  -3   -2.55    2.50
  -6 -10  -3    2.23    2.21
  -6 -10  -3    0.97    1.69
   6  10   3   -2.17    1.95
   6  10   3    1.43    1.83
  -7 -10  -3    3.79    2.90
  -7 -10  -3    7.47    3.20
  -7 -10  -3    4.07    2.32
  -7 -10  -3    8.15    3.04
   7  10   3    5.12    2.69
   7  10   3    9.32    2.77
  -8 -10  -3   -1.03    2.28
  -8 -10  -3    0.44    3.63
  -8 -10  -3    1.22    2.36
   8  10   3   -2.54    2.17
   8  10   3   -1.24    2.50
   8  10   3   -0.28    1.60
  -9 -10  -3   16.18    3.11
  -9 -10  -3   23.68    4.58
  -9 -10  -3   20.64    4.14
   9  10   3   11.16    2.79
   9  10   3   18.35    4.16
   9  10   3   25.68    3.06
   7 -11  -3    5.93    4.62
   7 -11  -3   -3.95    3.96
  -7  11   3   -1.73    3.27
  -7  11   3    3.69    2.84
   6 -11  -3   -1.77    3.53
   6 -11  -3    2.04    2.09
   6 -11  -3   -5.79    3.31
  -6  11   3   -0.87    2.27
  -6  11   3    2.14    3.39
   5 -11  -3    5.95    2.81
   5 -11  -3    5.04    3.18
   5 -11  -3    4.33    3.53
  -5  11   3    2.53    2.91
  -5  11   3    7.19    2.95
  -5  11   3    4.48    2.11
   4 -11  -3   62.97    4.81
   4 -11  -3   69.06    5.81
  -4  11   3   65.80    5.58
  -4  11   3   70.18    5.22
  -4  11   3   62.96    5.41
   3 -11  -3   43.48    4.01
   3 -11  -3   51.71    4.92
   3 -11  -3   40.40    4.07
  -3  11   3   49.38    4.36
  -3  11   3   50.45    4.68
  -3  11   3   46.61    3.83
  -3  11   3   33.15    3.93
   2 -11  -3   49.63    4.23
   2 -11  -3   41.41    3.68
   2 -11  -3   54.16    4.80
   2 -11  -3   44.66    3.98
  -2  11   3   45.88    3.93
  -2  11   3   47.67    3.82
  -2  11   3   49.89    4.37
  -2  11   3   47.23    4.54
   1 -11  -3   -0.24    2.38
   1 -11  -3    5.05    1.81
   1 -11  -3    1.00    2.17
  -1  11   3    1.32    2.26
  -1  11   3    4.32    1.72
  -1  11   3    3.57    2.02
  -1  11   3    1.77    1.61
   0 -11  -3   71.90    5.00
   0 -11  -3   61.55    4.69
   0 -11  -3   68.97    4.84
   0  11   3   59.91    4.47
   0  11   3   62.84    4.41
   0  11   3   65.90    4.28
   0  11   3   62.72    4.10
  -1 -11  -3   41.61    4.29
  -1 -11  -3   34.29    3.48
  -1 -11  -3   38.88    4.54
  -1 -11  -3   26.68    3.17
   1  11   3   35.08    3.99
   1  11   3   25.42    3.12
   1  11   3   40.27    4.10
   1  11   3   36.88    3.27
  -2 -11  -3    0.01    1.66
  -2 -11  -3    0.10    2.02
  -2 -11  -3    1.56    2.41
  -2 -11  -3    1.48    1.60
   2  11   3    0.53    1.63
   2  11   3   -0.37    1.48
   2  11   3    0.83    2.35
  -3 -11  -3   11.38    2.45
  -3 -11  -3    9.33    2.50
  -3 -11  -3   10.26    2.08
  -3 -11  -3    7.61    2.55
   3  11   3    7.29    2.16
   3  11   3    2.69    2.28
   3  11   3    9.88    1.92
  -4 -11  -3   10.56    2.87
  -4 -11  -3    7.37    2.38
  -4 -11  -3   11.95    3.16
  -4 -11  -3   10.55    2.29
   4  11   3    8.62    2.50
   4  11   3    9.68    2.36
   4  11   3    8.72    1.93
  -5 -11  -3   23.82    4.59
  -5 -11  -3   23.14    4.47
  -5 -11  -3   20.05    4.65
   5  11   3   24.73    3.22
   5  11   3   24.47    3.55
  -6 -11  -3   12.12    3.49
  -6 -11  -3   10.31    2.53
  -6 -11  -3    7.15    2.55
   6  11   3   11.40    4.55
  -7 -11  -3   27.35    5.69
  -7 -11  -3   13.75    3.76
  -7 -11  -3   10.46    3.22
   7  11   3   13.02    3.13
   7  11   3   16.33    3.43
  -8 -11  -3   -3.55    2.66
  -8 -11  -3    1.33    4.33
  -8 -11  -3    3.61    2.67
   8  11   3    0.70    3.45
   8  11   3   -2.17    2.45
   6 -12  -3    9.87    4.20
   6 -12  -3   13.38    4.05
  -6  12   3   18.91    4.09
  -6  12   3   17.77    3.93
   5 -12  -3   -6.01    3.60
   5 -12  -3    0.20    3.40
   5 -12  -3    1.99    3.93
  -5  12   3    1.25    3.25
  -5  12   3   -2.11    2.28
   4 -12  -3    5.99    3.45
   4 -12  -3   -1.97    2.97
   4 -12  -3    1.27    3.27
  -4  12   3   -6.24    2.97
  -4  12   3    1.24    2.31
   3 -12  -3    5.28    3.13
   3 -12  -3    7.45    3.25
   3 -12  -3   10.47    3.08
  -3  12   3    5.10    2.98
  -3  12   3    7.61    2.19
  -3  12   3    7.28    3.03
   2 -12  -3    2.06    2.80
   2 -12  -3   -0.02    2.80
  -2  12   3    2.93    2.01
  -2  12   3   -1.28    2.71
  -2  12   3    0.33    2.26
  -2  12   3    0.74    1.85
   1 -12  -3    8.50    2.74
   1 -12  -3   12.02    2.88
   1 -12  -3    6.76    2.77
  -1  12   3    9.39    2.21
  -1  12   3   11.64    2.89
  -1  12   3    5.21    2.35
  -1  12   3    5.21    2.70
   0 -12  -3    7.18    3.03
   0 -12  -3    4.24    1.94
   0 -12  -3    2.99    2.09
   0  12   3    5.15    2.70
   0  12   3    1.30    2.21
   0  12   3    2.14    2.06
   0  12   3    5.71    1.89
  -1 -12  -3   12.24    3.17
  -1 -12  -3    6.57    2.77
  -1 -12  -3    7.25    2.77
  -1 -12  -3   12.54    2.86
   1  12   3    3.78    2.51
   1  12   3    6.21    2.90
   1  12   3    7.73    2.11
   1  12   3    6.55    2.91
  -2 -12  -3    1.16    2.84
  -2 -12  -3    0.45    2.79
  -2 -12  -3    1.54    2.77
  -2 -12  -3    0.43    2.04
   2  12   3    0.98    1.65
   2  12   3    1.23    2.71
   2  12   3    0.63    1.93
  -3 -12  -3   -1.60    2.68
  -3 -12  -3    2.14    3.08
  -3 -12  -3    1.24    3.73
   3  12   3   -0.27    2.14
   3  12   3    2.52    3.34
   3  12   3   -2.40    2.45
  -4 -12  -3    2.00    3.18
  -4 -12  -3    1.23    2.23
  -4 -12  -3   -1.50    3.02
   4  12   3    2.41    5.34
   4  12   3    2.13    2.16
   4  12   3    2.50    2.56
  -5 -12  -3    3.95    2.87
  -5 -12  -3    1.81    3.11
   5  12   3   -2.47    2.31
   5  12   3   -0.59    1.93
  -6 -12  -3    0.86    3.18
  -6 -12  -3    3.07    2.31
  -6 -12  -3   -0.01    3.46
   6  12   3    2.15    2.76
   6  12   3    2.71    2.55
  -7 -12  -3   11.28    3.44
  -7 -12  -3   11.94    3.12
  -7 -12  -3   16.66    3.77
   7  12   3    9.91    2.92
   7  12   3   18.49    4.11
   4 -13  -3   12.05    4.15
   4 -13  -3    5.47    2.79
  -4  13   3    5.63    2.64
  -4  13   3    9.68    3.79
   3 -13  -3    4.60    2.54
   3 -13  -3    3.31    4.22
  -3  13   3    5.48    3.44
  -3  13   3    6.09    2.42
   2 -13  -3   -2.13    2.30
   2 -13  -3    0.11    3.32
  -2  13   3    2.16    2.43
  -2  13   3    2.07    3.11
   1 -13  -3    9.92    3.31
   1 -13  -3    0.60    3.23
  -1  13   3    4.30    2.17
  -1  13   3    5.10    2.75
  -1  13   3    5.45    3.17
   0 -13  -3    6.81    3.57
   0 -13  -3    5.06    2.37
   0  13   3    4.35    2.10
   0  13   3    4.93    2.92
   0  13   3    2.72    2.78
  -1 -13  -3   -1.88    2.17
  -1 -13  -3   -0.11    3.26
  -1 -13  -3   -4.09    3.77
   1  13   3   -0.38    2.60
   1  13   3   -1.12    2.00
   1  13   3   -1.97    2.65
  -2 -13  -3    0.75    2.56
  -2 -13  -3   -3.80    3.35
  -2 -13  -3    1.16    2.99
   2  13   3   -1.05    3.31
   2  13   3    2.48    2.82
   2  13   3    0.96    2.14
  -3 -13  -3   21.37    4.36
  -3 -13  -3   19.88    4.03
  -3 -13  -3   20.28    3.61
   3  13   3   13.53    3.91
   3  13   3   19.45    3.67
  -4 -13  -3    0.95    2.48
  -4 -13  -3   -1.38    3.13
   4  13   3   -0.69    3.26
   4  13   3    0.36    2.25
  -5 -13  -3   16.20    4.53
  -5 -13  -3   16.66    4.34
   5  13   3   24.25    5.53
   5  13   3   15.88    3.25
  -6 -13  -3    5.01    4.01
  -6 -13  -3    5.06    3.20
  -6 -13  -3    7.49    4.83
   6  13   3    4.42    3.89
   6  13   3    0.23    2.85
   2 -14  -3   -1.49    4.09
   2 -14  -3    0.64    4.11
  -2  14   3    2.40    2.78
  -2  14   3    6.18    3.95
   1 -14  -3   -0.61    4.34
   1 -14  -3    2.33    2.80
   1 -14  -3   -1.37    4.14
  -1  14   3   -1.62    2.45
  -1  14   3   -1.35    4.00
   0 -14  -3   18.60    4.54
   0 -14  -3   20.00    4.74
   0 -14  -3   22.39    4.37
   0  14   3   29.07    6.16
   0  14   3   28.02    4.53
  -1 -14  -3    0.52    3.42
  -1 -14  -3    3.76    4.11
  -1 -14  -3    3.60    4.01
   1  14   3   -1.83    2.70
   1  14   3    3.56    3.87
   1  14   3    4.60    2.62
  -2 -14  -3    0.71    2.99
  -2 -14  -3    5.59    4.18
  -2 -14  -3    1.34    4.53
   2  14   3    5.03    3.97
   2  14   3    4.67    2.44
   2  14   3    4.71    2.92
  -3 -14  -3   -0.05    2.74
  -3 -14  -3    3.82    4.38
  -3 -14  -3    1.71    5.22
   3  14   3    2.20    2.77
   3  14   3    6.51    3.12
   3  14   3    6.33    4.18
  -4 -14  -3   -2.68    2.94
  -4 -14  -3   -4.22    4.54
   4  14   3    0.25    3.85
   4  14   3   -4.19    3.84
   0  12  -4    0.89    3.59
   0  12  -4   -2.39    2.35
   0 -12   4   -5.96    3.92
   0 -12   4    3.58    3.10
  -1  12  -4    3.65    2.43
  -1  12  -4    1.05    3.37
   1 -12   4    6.19    3.79
   1 -12   4    5.57    4.42
  -2  12  -4   -1.45    3.31
  -2  12  -4   -4.15    3.24
   2 -12   4    0.64    4.48
   2 -12   4    1.56    4.22
  -3  12  -4    1.59    2.55
  -3  12  -4    3.26    3.67
   3 -12   4    0.27    4.02
   3 -12   4   -0.13    3.07
  -4  12  -4    9.25    3.54
  -4  12  -4    0.01    3.49
   4 -12   4    4.13    3.14
   4 -12   4    2.02    4.69
   3  11  -4    7.95    4.28
   3  11  -4   10.95    2.82
  -3 -11   4    9.09    4.32
  -3 -11   4    4.94    4.09
  -3 -11   4    4.00    3.01
   2  11  -4   12.41    4.36
   2  11  -4   13.20    4.95
  -2 -11   4    9.18    6.52
  -2 -11   4    5.00    4.44
  -2 -11   4   17.83    4.57
   1  11  -4   12.40    3.21
   1  11  -4    4.16    3.71
  -1 -11   4    3.06    3.51
  -1 -11   4    6.06    4.10
   0  11  -4   -0.51    2.01
   0  11  -4    1.96    2.79
   0 -11   4    7.46    3.80
   0 -11   4    3.07    3.55
   0 -11   4   -2.88    2.48
  -1  11  -4    2.76    1.93
  -1  11  -4    1.43    2.67
   1 -11   4    6.47    3.63
   1 -11   4    6.32    3.66
  -2  11  -4    4.62    2.18
  -2  11  -4   11.53    2.99
   2 -11   4    5.48    3.64
   2 -11   4    5.64    3.31
  -3  11  -4   -0.10    1.97
  -3  11  -4    2.80    2.81
   3 -11   4    1.54    3.66
   3 -11   4    1.48    2.56
  -4  11  -4   -1.02    3.30
  -4  11  -4    4.65    3.22
   4 -11   4    1.45    3.29
   4 -11   4    5.93    2.63
  -5  11  -4   -1.62    3.80
   5 -11   4    6.85    3.86
   5 -11   4   11.55    4.09
  -6  11  -4   11.18    4.15
  -6  11  -4    2.45    2.41
   6 -11   4    2.25    3.75
   6 -11   4    5.73    3.89
   4  10  -4    2.78    1.79
   4  10  -4    0.44    3.05
   4  10  -4   -0.40    3.94
  -4 -10   4   -6.87    3.93
  -4 -10   4    5.26    3.52
  -4 -10   4    4.10    2.72
   3  10  -4    3.79    3.06
   3  10  -4    3.72    3.06
  -3 -10   4    1.61    2.37
  -3 -10   4    4.73    3.58
  -3 -10   4    1.32    3.31
   2  10  -4   14.10    3.38
   2  10  -4   11.62    2.52
  -2 -10   4   15.60    3.75
  -2 -10   4   18.70    3.59
  -2 -10   4   13.72    3.78
   1  10  -4   10.52    2.03
   1  10  -4   14.62    2.89
  -1 -10   4   10.29    2.99
  -1 -10   4   15.38    3.15
  -1 -10   4   11.20    3.35
  -1 -10   4   12.27    3.59
[truncated: 709,858 more chars]
