# Supplementary material for: Crystal structure of 1,2-di­benzoyl­ace­naphthyl­ene
Source: Acta Crystallogr E Crystallogr Commun. 2015 Jun 13;71(Pt 7):o487–8. doi: 10.1107/S2056989015011160 (PMC4518958; doi:10.1107/S2056989015011160)
Supplement: Supplementary file 2 [file e-71-0o487-Isup2.hkl]

data_I                                                                          
_shelx_title ' mo_gr031315_0m_a.res in P-1'                                     
_shelx_refln_list_code          4                                               
_shelx_F_calc_maximum      109.05                                               
_exptl_crystal_F_000       376.00                                               
_reflns_d_resolution_high  0.7448                                               
                                                                                
loop_                                                                           
 _space_group_symop_operation_xyz                                               
 'x, y, z'                                                                      
 '-x, -y, -z'                                                                   
                                                                                
_cell_length_a     9.4578                                                       
_cell_length_b    10.2665                                                       
_cell_length_c    10.9183                                                       
_cell_angle_alpha  71.448                                                       
_cell_angle_beta   66.494                                                       
_cell_angle_gamma  84.269                                                       
                                                                                
_shelx_F_squared_multiplier     1.000                                           
                                                                                
loop_                                                                           
 _refln_index_h                                                                 
 _refln_index_k                                                                 
 _refln_index_l                                                                 
 _refln_F_squared_calc                                                          
 _refln_F_squared_meas                                                          
 _refln_F_squared_sigma                                                         
 _refln_observed_status                                                         
   2   0   0       2591.44       2669.84        31.13 o                         
   3   0   0       2080.42       2126.75        28.34 o                         
   4   0   0         49.45         44.51         0.84 o                         
   5   0   0         34.79         32.17         0.80 o                         
   6   0   0        246.81        234.57         3.38 o                         
   7   0   0         74.73         70.17         1.36 o                         
   8   0   0         12.18         12.22         0.85 o                         
   9   0   0         24.27         23.78         1.38 o                         
  10   0   0         94.20         97.54         2.59 o                         
  11   0   0         40.11         43.63         3.87 o                         
 -11   1   0         54.64         57.90         2.47 o                         
 -10   1   0         10.47         11.13         1.11 o                         
  -9   1   0        153.13        161.86         3.29 o                         
  -8   1   0          0.03          0.19         0.62 o                         
  -7   1   0         18.13         16.23         1.02 o                         
  -6   1   0          0.17         -0.16         0.33 o                         
  -5   1   0         17.86         15.44         0.48 o                         
  -4   1   0        615.36        657.58         9.78 o                         
  -3   1   0        559.05        514.10         6.63 o                         
  -2   1   0       8675.02       8228.95        89.40 o                         
  -1   1   0        481.40        490.39         9.12 o                         
   1   1   0       3962.58       3971.42        97.47 o                         
   2   1   0        100.47        100.97         1.54 o                         
   3   1   0         19.10         20.10         0.51 o                         
   4   1   0        165.54        179.56         2.56 o                         
   5   1   0         60.51         55.52         0.96 o                         
   6   1   0        439.04        463.71         7.14 o                         
   7   1   0         10.31          7.47         0.60 o                         
   8   1   0         48.36         47.42         1.69 o                         
   9   1   0         78.22         86.39         2.23 o                         
  10   1   0         89.85         82.41         2.41 o                         
  11   1   0         18.80         22.95         2.05 o                         
 -11   2   0          9.12         15.81         1.97 o                         
 -10   2   0          0.03         -0.47         0.94 o                         
  -9   2   0         59.98         59.52         1.80 o                         
  -8   2   0         13.08         12.91         0.90 o                         
  -7   2   0          8.75          8.81         0.76 o                         
  -6   2   0          4.74          4.55         0.44 o                         
  -5   2   0        453.05        462.48         6.71 o                         
  -4   2   0        929.04        883.20        11.88 o                         
  -3   2   0       1687.29       1870.66        25.00 o                         
  -2   2   0       1107.07       1162.70        14.82 o                         
  -1   2   0       1144.80       1207.57        13.17 o                         
   0   2   0       1687.46       1695.92        18.47 o                         
   1   2   0       1895.99       1996.49        21.73 o                         
   2   2   0         14.07         17.64         0.39 o                         
   3   2   0        453.31        440.80         6.74 o                         
   4   2   0          3.42          3.19         0.38 o                         
   5   2   0        383.11        388.80         6.48 o                         
   6   2   0        111.90        116.11         2.80 o                         
   7   2   0          1.24          1.53         0.56 o                         
   8   2   0          4.72          5.98         0.73 o                         
   9   2   0          0.82         -0.09         0.85 o                         
  10   2   0          0.16         -0.51         1.02 o                         
  11   2   0         53.22         56.49         2.56 o                         
 -11   3   0          3.44          3.11         1.29 o                         
 -10   3   0          1.24          1.82         1.03 o                         
  -9   3   0          0.60         -0.41         0.81 o                         
  -8   3   0          2.13          2.65         0.74 o                         
  -7   3   0        157.94        154.64         3.19 o                         
  -6   3   0        269.65        248.96         3.59 o                         
  -5   3   0        203.94        204.39         3.14 o                         
  -4   3   0        354.11        384.48         5.62 o                         
  -3   3   0        461.75        516.18         8.99 o                         
  -2   3   0        789.46        812.67        13.82 o                         
  -1   3   0          1.18          0.70         0.20 o                         
   0   3   0        454.33        466.08         6.31 o                         
   1   3   0       1485.70       1626.44        22.91 o                         
   2   3   0         71.78         67.73         1.05 o                         
   3   3   0          1.75          2.33         0.22 o                         
   4   3   0        226.57        234.04         3.79 o                         
   5   3   0         16.33         17.01         0.88 o                         
   6   3   0         10.30          8.94         0.70 o                         
   7   3   0         41.04         46.68         1.40 o                         
   8   3   0         31.65         29.74         1.30 o                         
   9   3   0          0.54          0.82         0.85 o                         
  10   3   0          5.86          6.92         1.39 o                         
  11   3   0          3.81          1.90         2.02 o                         
 -11   4   0         36.88         41.75         2.55 o                         
 -10   4   0          4.37          5.19         1.19 o                         
  -9   4   0          0.40         -0.13         0.80 o                         
  -8   4   0          1.49          1.98         0.68 o                         
  -7   4   0         43.11         41.72         1.19 o                         
  -6   4   0         32.82         27.94         0.99 o                         
  -5   4   0          8.22          7.52         0.58 o                         
  -4   4   0        294.22        335.62         5.25 o                         
  -3   4   0        178.76        226.53         3.62 o                         
  -2   4   0        238.08        239.72         3.79 o                         
  -1   4   0        183.26        177.27         2.68 o                         
   0   4   0        129.83        117.98         1.84 o                         
   1   4   0         59.71         68.51         1.27 o                         
   2   4   0        633.21        650.32         9.91 o                         
   3   4   0         74.62         68.13         1.22 o                         
   4   4   0         38.32         38.03         0.94 o                         
   5   4   0          0.37          0.34         0.47 o                         
   6   4   0          0.33          0.27         0.53 o                         
   7   4   0         87.33         91.28         2.07 o                         
   8   4   0         26.69         26.92         1.45 o                         
   9   4   0          3.06          3.83         0.95 o                         
  10   4   0          1.06          1.82         1.43 o                         
 -10   5   0          2.62          4.52         1.14 o                         
  -9   5   0          7.91          8.94         1.01 o                         
  -8   5   0         23.58         26.38         1.70 o                         
  -7   5   0         88.74         82.19         1.80 o                         
  -6   5   0        291.74        273.21         4.78 o                         
  -5   5   0        749.47        730.77        11.69 o                         
  -4   5   0        294.07        310.39         4.94 o                         
  -3   5   0         39.89         47.27         1.12 o                         
  -2   5   0          1.65          1.69         0.34 o                         
  -1   5   0         24.79         21.95         0.66 o                         
   0   5   0        449.17        459.17         6.31 o                         
   1   5   0        315.21        326.99         5.13 o                         
   2   5   0          2.71          2.85         0.43 o                         
   3   5   0         35.42         38.34         1.72 o                         
   4   5   0          0.76          1.36         0.34 o                         
   5   5   0          4.17          5.30         0.55 o                         
   6   5   0          1.71          3.18         0.60 o                         
   7   5   0          2.46          1.33         0.87 o                         
   8   5   0         49.47         50.41         1.96 o                         
   9   5   0          3.54          4.12         1.24 o                         
  10   5   0         49.77         53.72         3.38 o                         
 -10   6   0          2.45          5.15         1.38 o                         
  -9   6   0         13.86         14.26         1.15 o                         
  -8   6   0          3.47          2.57         0.85 o                         
  -7   6   0          2.24          4.59         0.68 o                         
  -6   6   0         89.46         73.38         2.02 o                         
  -5   6   0          8.46          4.57         0.64 o                         
  -4   6   0          5.13          2.82         0.53 o                         
  -3   6   0         14.25         15.61         0.78 o                         
  -2   6   0         20.24         18.51         0.83 o                         
  -1   6   0         21.25         26.63         0.79 o                         
   0   6   0          1.42          1.44         0.34 o                         
   1   6   0        500.74        515.69         8.01 o                         
   2   6   0          0.01          0.52         0.55 o                         
   3   6   0        115.93        114.19         2.68 o                         
   4   6   0         65.64         64.54         1.52 o                         
   5   6   0         41.80         41.53         1.32 o                         
   6   6   0         56.08         54.28         1.44 o                         
   7   6   0         22.92         25.64         1.36 o                         
   8   6   0          2.31          2.20         0.97 o                         
   9   6   0          1.10          0.21         1.30 o                         
  10   6   0          1.00          3.20         1.56 o                         
 -10   7   0          0.49          2.03         1.89 o                         
  -9   7   0         27.25         32.27         2.82 o                         
  -8   7   0         38.14         37.40         1.95 o                         
  -7   7   0          0.07         -0.45         0.89 o                         
  -6   7   0         62.82         52.69         1.69 o                         
  -5   7   0        639.49        620.34        11.22 o                         
  -4   7   0        423.22        416.99         8.26 o                         
  -3   7   0         14.20         13.65         0.95 o                         
  -2   7   0         14.34         12.54         0.80 o                         
  -1   7   0         70.57         61.33         1.42 o                         
   0   7   0         42.44         42.46         1.10 o                         
   1   7   0        187.10        182.16         4.07 o                         
   2   7   0         65.56         63.26         1.60 o                         
   3   7   0          3.11          2.92         0.56 o                         
   4   7   0        292.00        285.00         5.10 o                         
   5   7   0         68.23         72.85         2.01 o                         
   6   7   0         96.32        102.63         3.06 o                         
   7   7   0          0.25         -0.31         0.88 o                         
   8   7   0          0.50          0.14         1.04 o                         
   9   7   0          1.27          0.48         1.55 o                         
  -9   8   0         15.10         21.52         2.91 o                         
  -8   8   0          4.51          4.13         1.46 o                         
  -7   8   0         25.14         19.24         1.77 o                         
  -6   8   0          1.01         -0.39         0.85 o                         
  -5   8   0          2.07          0.59         0.82 o                         
  -4   8   0         61.02         53.99         1.98 o                         
  -3   8   0         16.46         16.52         0.95 o                         
  -2   8   0          1.94          1.75         0.77 o                         
  -1   8   0          1.63          1.37         0.54 o                         
   0   8   0          0.00          0.43         0.52 o                         
   1   8   0         34.74         38.08         1.50 o                         
   2   8   0          4.10          1.61         0.64 o                         
   3   8   0          2.55          1.73         0.59 o                         
   4   8   0         12.85         14.50         1.22 o                         
   5   8   0         87.12         88.17         2.68 o                         
   6   8   0         21.58         19.36         1.59 o                         
   7   8   0         33.46         30.99         1.98 o                         
   8   8   0          0.02         -0.11         1.42 o                         
  -8   9   0         28.54         38.86         3.04 o                         
  -7   9   0          3.46          3.10         1.29 o                         
  -6   9   0          2.65          2.59         1.01 o                         
  -5   9   0          4.20          3.06         0.87 o                         
  -4   9   0         24.23         24.22         1.41 o                         
  -3   9   0         18.80         19.24         1.16 o                         
  -2   9   0          5.49          3.18         0.66 o                         
  -1   9   0         24.58         25.55         1.16 o                         
   0   9   0         21.07         21.72         1.25 o                         
   1   9   0        189.13        193.88         3.77 o                         
   2   9   0         52.83         50.24         1.80 o                         
   3   9   0         32.38         29.85         2.37 o                         
   4   9   0          1.02         -0.28         0.81 o                         
   5   9   0         23.64         22.16         2.00 o                         
   6   9   0         40.01         41.56         1.83 o                         
   7   9   0          9.68         10.00         1.41 o                         
   8   9   0         30.12         31.80         2.16 o                         
  -7  10   0          5.85          5.29         1.75 o                         
  -6  10   0          1.30          1.22         1.25 o                         
  -5  10   0          5.65          6.32         1.06 o                         
  -4  10   0          7.68          9.51         1.02 o                         
  -3  10   0         10.08         11.94         0.98 o                         
  -2  10   0         14.43         13.93         1.08 o                         
  -1  10   0          0.67          0.12         0.76 o                         
   0  10   0         14.17         16.33         1.30 o                         
   1  10   0        115.77        121.85         3.09 o                         
   2  10   0        169.29        177.60         4.29 o                         
   3  10   0          0.01         -0.39         1.13 o                         
   4  10   0         43.22         45.01         2.40 o                         
   5  10   0         28.79         32.36         2.33 o                         
   6  10   0          2.18          2.69         1.39 o                         
   7  10   0          1.49         -0.65         1.29 o                         
  -6  11   0          0.00          0.03         1.47 o                         
  -5  11   0         19.05         26.64         2.03 o                         
  -4  11   0         31.65         31.65         2.54 o                         
  -3  11   0          4.08          3.66         1.18 o                         
  -2  11   0         16.40         18.55         1.22 o                         
  -1  11   0         23.81         22.40         1.48 o                         
   0  11   0         31.87         34.56         1.85 o                         
   1  11   0         28.69         25.15         1.68 o                         
   2  11   0         32.88         27.16         2.69 o                         
   3  11   0          0.01          1.48         1.28 o                         
   4  11   0          9.04         10.24         1.71 o                         
   5  11   0          4.95          3.01         1.76 o                         
  -4  12   0         35.99         43.78         3.55 o                         
  -3  12   0         12.08         16.63         1.59 o                         
  -2  12   0          0.06          0.59         1.40 o                         
  -1  12   0         19.43         23.49         1.67 o                         
   0  12   0          1.79          0.77         1.43 o                         
   1  12   0         32.54         43.30         3.11 o                         
   2  12   0          3.49          3.97         1.87 o                         
   3  12   0          3.70          2.64         1.81 o                         
   4  12   0          1.87          1.42         2.21 o                         
  -1  13   0         10.45          9.59         2.06 o                         
   0  13   0          9.90         10.15         1.65 o                         
  -3 -12   1         40.22         41.50         3.91 o                         
  -2 -12   1          9.09         10.00         2.03 o                         
  -1 -12   1          1.27         -0.39         1.64 o                         
   0 -12   1          2.15          2.53         1.45 o                         
   1 -12   1          7.20          8.36         1.62 o                         
   2 -12   1         41.16         51.84         3.09 o                         
   3 -12   1          2.06          3.17         1.62 o                         
   4 -12   1          3.28          3.58         1.90 o                         
  -5 -11   1         16.45         18.48         2.00 o                         
  -4 -11   1         14.89          8.16         2.14 o                         
  -3 -11   1         47.59         48.05         3.05 o                         
  -2 -11   1          0.00          0.30         1.58 o                         
  -1 -11   1         22.36         22.03         2.04 o                         
   0 -11   1         29.19         30.82         2.17 o                         
   1 -11   1         12.41         12.70         1.35 o                         
   2 -11   1         17.04         18.99         1.45 o                         
   3 -11   1          5.05          8.12         1.21 o                         
   4 -11   1         26.39         29.67         2.04 o                         
   5 -11   1         29.57         39.67         3.93 o                         
   6 -11   1          0.03          0.34         1.91 o                         
  -6 -10   1          2.53          1.11         1.50 o                         
  -5 -10   1         33.38         34.13         3.80 o                         
  -4 -10   1         44.57         45.98         4.58 o                         
  -3 -10   1          0.87         -0.56         1.12 o                         
  -2 -10   1         21.30         21.93         1.62 o                         
  -1 -10   1        224.00        229.41         4.87 o                         
   0 -10   1         20.05         19.63         1.37 o                         
   1 -10   1          4.88          4.93         1.00 o                         
   2 -10   1        167.98        163.45         3.41 o                         
   3 -10   1         15.65         16.62         1.23 o                         
   4 -10   1          7.69         10.11         1.10 o                         
   5 -10   1          4.10          5.20         1.03 o                         
   6 -10   1          4.79         10.00         1.41 o                         
   7 -10   1          0.34          0.06         1.69 o                         
  -7  -9   1          5.78          6.63         1.80 o                         
  -6  -9   1          0.17          1.08         1.10 o                         
  -5  -9   1          1.13          3.10         1.22 o                         
  -4  -9   1          7.34          9.98         1.11 o                         
  -3  -9   1         54.12         53.21         2.17 o                         
  -2  -9   1          9.60          7.41         1.04 o                         
  -1  -9   1         30.25         30.87         1.53 o                         
   0  -9   1        295.75        297.46         5.39 o                         
   1  -9   1          7.54          4.88         0.82 o                         
   2  -9   1         11.85         12.12         1.25 o                         
   3  -9   1         46.46         45.51         2.35 o                         
   4  -9   1         33.37         32.17         1.39 o                         
   5  -9   1         13.83         11.51         0.96 o                         
   6  -9   1         27.38         30.24         1.73 o                         
   7  -9   1          0.03          1.92         1.94 o                         
   8  -9   1          3.74          2.46         1.86 o                         
  -8  -8   1         24.48         27.44         2.24 o                         
  -7  -8   1          0.28         -0.23         1.26 o                         
  -6  -8   1         48.74         54.69         2.03 o                         
  -5  -8   1          1.40          0.91         0.80 o                         
  -4  -8   1         61.10         61.24         1.67 o                         
  -3  -8   1         46.22         44.29         1.69 o                         
  -2  -8   1        269.47        263.24         5.18 o                         
  -1  -8   1        154.60        145.65         3.13 o                         
   0  -8   1          0.28          0.04         0.64 o                         
   1  -8   1        377.70        379.93         6.97 o                         
   2  -8   1          0.58          0.44         0.64 o                         
   3  -8   1          3.15          2.62         0.59 o                         
   4  -8   1         98.67         88.18         2.10 o                         
   5  -8   1          2.34          4.55         0.81 o                         
   6  -8   1         22.93         21.26         1.27 o                         
   7  -8   1          1.29          2.05         1.14 o                         
   8  -8   1          3.07          1.94         1.67 o                         
   9  -8   1          1.27          1.25         1.89 o                         
  -9  -7   1          6.71          8.97         1.71 o                         
  -8  -7   1         15.67         16.61         1.60 o                         
  -7  -7   1          5.11          3.13         1.03 o                         
  -6  -7   1          5.33          5.40         1.07 o                         
  -5  -7   1         26.09         23.70         1.29 o                         
  -4  -7   1         49.01         46.87         1.36 o                         
  -3  -7   1        586.35        598.57         9.98 o                         
  -2  -7   1         54.16         58.00         2.72 o                         
  -1  -7   1        376.65        374.36         7.58 o                         
   0  -7   1         33.89         29.57         1.01 o                         
   1  -7   1         61.94         60.06         1.27 o                         
   2  -7   1        206.29        198.44         3.36 o                         
   3  -7   1         37.67         37.27         1.08 o                         
   4  -7   1        139.37        118.13         2.60 o                         
   5  -7   1          0.45          0.22         0.72 o                         
   6  -7   1          5.71          4.78         0.88 o                         
   7  -7   1          0.24          0.28         0.84 o                         
   8  -7   1          4.44          3.52         1.07 o                         
   9  -7   1         20.08         21.06         2.30 o                         
  10  -7   1          6.00          6.15         2.30 o                         
  -9  -6   1          0.44          0.25         1.38 o                         
  -8  -6   1         33.64         36.60         3.05 o                         
  -7  -6   1          0.40          0.43         0.83 o                         
  -6  -6   1         23.46         23.54         1.43 o                         
  -5  -6   1         84.87         85.93         1.84 o                         
  -4  -6   1         59.29         61.32         1.47 o                         
  -3  -6   1          0.03          0.32         0.54 o                         
  -2  -6   1        210.52        204.42         4.35 o                         
  -1  -6   1         14.06         18.03         0.89 o                         
   0  -6   1          4.46          2.39         0.40 o                         
   1  -6   1         11.15          9.35         0.54 o                         
   2  -6   1         57.00         54.87         1.17 o                         
   3  -6   1         26.94         20.05         0.82 o                         
   4  -6   1         72.66         74.41         1.85 o                         
   5  -6   1        448.28        432.34         6.83 o                         
   6  -6   1         25.75         21.66         0.97 o                         
   7  -6   1        124.59        115.92         2.44 o                         
   8  -6   1          0.64          1.02         0.88 o                         
   9  -6   1         14.37         13.74         1.44 o                         
  10  -6   1          1.56          4.09         1.48 o                         
 -10  -5   1          1.14         -0.20         2.16 o                         
  -9  -5   1          7.12          6.79         1.42 o                         
  -8  -5   1         40.07         46.03         1.93 o                         
  -7  -5   1         53.17         57.01         1.80 o                         
  -6  -5   1          0.01          0.36         0.67 o                         
  -5  -5   1          5.34          6.50         0.55 o                         
  -4  -5   1        250.04        263.58         4.46 o                         
  -3  -5   1         69.15         72.29         1.37 o                         
  -2  -5   1          3.64          4.61         0.60 o                         
  -1  -5   1          1.83          3.19         0.44 o                         
   0  -5   1         30.30         30.93         0.84 o                         
   1  -5   1          0.05          0.75         0.33 o                         
   2  -5   1        268.06        315.60         4.67 o                         
   3  -5   1         43.60         44.71         1.06 o                         
   4  -5   1          3.86          3.86         0.47 o                         
   5  -5   1         47.84         44.71         1.18 o                         
   6  -5   1        198.56        177.61         2.87 o                         
   7  -5   1         72.88         74.27         1.77 o                         
   8  -5   1          0.10         -0.16         0.70 o                         
   9  -5   1          1.79          1.21         0.83 o                         
  10  -5   1          5.82          6.34         1.22 o                         
  11  -5   1         53.03         74.45         3.91 o                         
 -10  -4   1          2.52          0.72         1.35 o                         
  -9  -4   1          4.85          4.85         1.19 o                         
  -8  -4   1         12.16         13.49         1.51 o                         
  -7  -4   1         95.12         91.84         2.37 o                         
  -6  -4   1        103.37        102.56         2.49 o                         
  -5  -4   1          0.39          0.49         0.49 o                         
  -4  -4   1          2.69          2.29         0.46 o                         
  -3  -4   1        292.31        286.30         3.85 o                         
  -2  -4   1        347.15        338.12         5.24 o                         
  -1  -4   1        299.44        324.63         5.32 o                         
   0  -4   1        368.68        368.72         5.09 o                         
   1  -4   1       1050.72       1101.75        14.82 o                         
   2  -4   1        878.92        997.24        16.09 o                         
   3  -4   1          0.88          2.49         0.32 o                         
   4  -4   1        316.78        308.48         4.86 o                         
   5  -4   1          0.17         -0.25         0.49 o                         
   6  -4   1        387.80        367.25         9.29 o                         
   7  -4   1          1.77          0.70         0.48 o                         
   8  -4   1         71.16         66.92         1.76 o                         
   9  -4   1         12.79         12.22         0.96 o                         
  10  -4   1          0.24         -0.48         0.96 o                         
  11  -4   1         19.17         20.52         2.45 o                         
 -10  -3   1          0.09          1.75         1.35 o                         
  -9  -3   1          6.99          8.44         1.89 o                         
  -8  -3   1        100.05        100.49         2.83 o                         
  -7  -3   1         31.72         29.74         1.49 o                         
  -6  -3   1        170.00        175.11         3.29 o                         
  -5  -3   1         53.06         51.03         1.35 o                         
  -4  -3   1          0.19         -0.07         0.35 o                         
  -3  -3   1        407.08        420.51         5.51 o                         
  -2  -3   1        337.58        345.72         5.31 o                         
  -1  -3   1         20.47         20.30         0.47 o                         
   0  -3   1         43.18         44.65         0.73 o                         
   1  -3   1        232.41        225.28         2.98 o                         
   2  -3   1        548.44        541.56         8.20 o                         
   3  -3   1          1.76          0.86         0.26 o                         
   4  -3   1         10.20          8.05         0.50 o                         
   5  -3   1          0.10          0.19         0.28 o                         
   6  -3   1        117.74        101.66         2.24 o                         
   7  -3   1        213.17        199.21         3.38 o                         
   8  -3   1         10.20          8.50         1.27 o                         
   9  -3   1          3.51          1.21         0.76 o                         
  10  -3   1          0.67         -0.08         0.90 o                         
  11  -3   1          0.04         -0.35         1.29 o                         
 -11  -2   1          0.01          1.33         1.48 o                         
 -10  -2   1          3.13          2.43         1.16 o                         
  -9  -2   1         24.51         30.54         1.72 o                         
  -8  -2   1         83.17         78.32         2.03 o                         
  -7  -2   1          0.89          0.77         0.65 o                         
  -6  -2   1          0.45          0.26         0.48 o                         
  -5  -2   1         66.14         65.92         1.46 o                         
  -4  -2   1          5.56          8.72         0.54 o                         
  -3  -2   1         23.99         18.79         0.64 o                         
  -2  -2   1        969.87       1069.88        13.68 o                         
  -1  -2   1       1645.11       1788.10        23.86 o                         
   0  -2   1       1714.19       1778.68        18.76 o                         
   1  -2   1        181.62        174.71         2.05 o                         
   2  -2   1        246.10        242.22         3.33 o                         
   3  -2   1         23.92         16.95         0.41 o                         
   4  -2   1        222.74        289.10         6.45 o                         
   5  -2   1         85.84         81.81         1.83 o                         
   6  -2   1         15.25         14.58         0.74 o                         
   7  -2   1        207.36        192.80         3.47 o                         
   8  -2   1        244.11        231.97         4.18 o                         
   9  -2   1        226.49        221.38         4.45 o                         
  10  -2   1          0.31          0.42         1.35 o                         
  11  -2   1          0.27          0.17         1.16 o                         
 -11  -1   1          5.85          4.69         2.11 o                         
 -10  -1   1         69.94         75.74         2.53 o                         
  -9  -1   1        118.84        124.47         4.46 o                         
  -8  -1   1          8.91          8.43         0.75 o                         
  -7  -1   1         88.01         83.80         1.89 o                         
  -6  -1   1        118.28        118.88         2.49 o                         
  -5  -1   1         40.39         39.00         1.01 o                         
  -4  -1   1        147.16        149.27         2.67 o                         
  -3  -1   1         19.13         19.76         0.50 o                         
  -2  -1   1       5796.42       6129.65        85.91 o                         
  -1  -1   1       7188.63       7101.73        91.58 o                         
   0  -1   1       5784.04       5017.33       115.82 o                         
   1  -1   1          7.57          5.75         0.20 o                         
   2  -1   1       2713.80       2823.61        32.98 o                         
   3  -1   1        360.55        374.16         5.71 o                         
   4  -1   1        229.53        230.75         3.64 o                         
   5  -1   1        800.86        817.70        12.40 o                         
   6  -1   1        131.32        123.69         2.05 o                         
   7  -1   1        320.13        312.39         4.73 o                         
   8  -1   1          0.05          0.36         0.56 o                         
   9  -1   1        583.92        597.21         9.39 o                         
  10  -1   1         48.55         47.18         1.91 o                         
  11  -1   1          0.20          1.43         1.28 o                         
 -11   0   1         59.02         61.63         3.55 o                         
 -10   0   1        169.18        169.35         3.72 o                         
  -9   0   1         19.22         20.73         1.48 o                         
  -8   0   1        141.73        147.14         3.19 o                         
  -7   0   1         12.27         10.02         0.70 o                         
  -6   0   1         76.76         79.09         1.77 o                         
  -5   0   1         13.28         12.90         0.54 o                         
  -4   0   1        209.22        213.15         2.89 o                         
  -3   0   1        353.53        375.63         4.89 o                         
  -2   0   1        173.37        185.64         2.27 o                         
  -1   0   1        517.46        553.37         6.51 o                         
   2   0   1        665.64        681.38         8.01 o                         
   3   0   1       4558.41       4686.36        65.80 o                         
   4   0   1       1883.30       2012.64        30.08 o                         
   5   0   1        308.71        318.20         5.39 o                         
   6   0   1       1256.40       1287.08        18.27 o                         
   7   0   1        391.21        395.85         6.23 o                         
   8   0   1        195.17        196.76         3.37 o                         
   9   0   1        180.89        178.62         4.15 o                         
  10   0   1         38.32         39.61         1.79 o                         
  11   0   1          0.15         -0.04         1.11 o                         
 -11   1   1         13.61         11.83         1.38 o                         
 -10   1   1         70.36         74.16         2.39 o                         
  -9   1   1         23.38         23.07         1.49 o                         
  -8   1   1          9.47          8.76         0.75 o                         
  -7   1   1          1.06          1.26         0.46 o                         
  -6   1   1          3.35          4.12         0.45 o                         
  -5   1   1          5.19          4.69         0.33 o                         
  -4   1   1        309.06        320.86         4.47 o                         
  -3   1   1        134.85        135.93         2.70 o                         
  -2   1   1         47.68         43.14         0.71 o                         
  -1   1   1        192.57        187.48         2.26 o                         
   1   1   1        790.00        853.57        36.49 o                         
   2   1   1       2656.36       2767.92        27.47 o                         
   3   1   1        169.41        173.23         2.41 o                         
   4   1   1       1457.68       1502.67        20.12 o                         
   5   1   1         62.14         61.09         0.99 o                         
   6   1   1         12.08         12.17         0.46 o                         
   7   1   1         14.21         14.82         0.66 o                         
   8   1   1          5.00          4.96         0.60 o                         
   9   1   1         27.93         26.04         1.34 o                         
  10   1   1        107.05        112.28         2.93 o                         
  11   1   1         35.98         33.99         2.43 o                         
 -11   2   1          0.49         -1.15         2.30 o                         
 -10   2   1         13.01         13.15         1.69 o                         
  -9   2   1          0.27          0.28         0.78 o                         
  -8   2   1         29.25         26.68         1.36 o                         
  -7   2   1          8.29          8.01         0.62 o                         
  -6   2   1          6.43          7.09         0.50 o                         
  -5   2   1         58.30         72.02         1.26 o                         
  -4   2   1        915.01        972.62        13.85 o                         
  -3   2   1        454.00        483.70         7.75 o                         
  -2   2   1         64.51         66.99         0.99 o                         
  -1   2   1        314.43        328.68         4.23 o                         
   0   2   1        602.18        643.46         7.81 o                         
   1   2   1       2464.12       2557.69        24.10 o                         
   2   2   1       8915.35       8856.82       103.60 o                         
   3   2   1        334.79        346.85         4.00 o                         
   4   2   1         41.26         38.89         0.70 o                         
   5   2   1        253.24        275.92         4.66 o                         
   6   2   1         42.73         46.10         1.19 o                         
   7   2   1        285.86        278.01         4.82 o                         
   8   2   1         12.30         11.43         1.09 o                         
   9   2   1          9.92          9.77         1.00 o                         
  10   2   1         40.19         42.94         1.90 o                         
  11   2   1          4.55          6.17         1.40 o                         
 -11   3   1          6.69          9.09         1.40 o                         
 -10   3   1          1.70          2.15         1.43 o                         
  -9   3   1         47.16         46.99         2.17 o                         
  -8   3   1         17.24         15.21         1.14 o                         
  -7   3   1        149.77        133.32         2.54 o                         
  -6   3   1         37.72         37.32         0.99 o                         
  -5   3   1         45.58         51.18         1.06 o                         
  -4   3   1          8.24          7.24         0.46 o                         
  -3   3   1         66.61         78.01         1.34 o                         
  -2   3   1          3.42          3.65         0.27 o                         
  -1   3   1         18.05         20.41         0.47 o                         
   0   3   1        508.93        534.76         6.90 o                         
   1   3   1        479.43        479.75         6.19 o                         
   2   3   1        152.99        145.30         1.83 o                         
   3   3   1        470.15        472.88         6.46 o                         
   4   3   1          0.80          0.63         0.27 o                         
   5   3   1        252.67        274.94         4.16 o                         
   6   3   1        253.78        262.73         4.95 o                         
   7   3   1        136.14        138.03         2.67 o                         
   8   3   1         96.31        101.52         2.51 o                         
   9   3   1          2.68          2.15         0.86 o                         
  10   3   1          8.06          6.89         1.03 o                         
  11   3   1         76.74         85.03         2.80 o                         
 -10   4   1          4.32          5.08         1.15 o                         
  -9   4   1          2.60          4.90         0.92 o                         
  -8   4   1         41.29         40.96         1.60 o                         
  -7   4   1         19.74         22.37         1.20 o                         
  -6   4   1         91.22         90.60         1.89 o                         
  -5   4   1        300.78        299.42         4.55 o                         
  -4   4   1          5.51          5.73         0.44 o                         
  -3   4   1        213.98        243.05         3.66 o                         
  -2   4   1        254.82        271.46         4.03 o                         
  -1   4   1        221.21        233.74         3.48 o                         
   0   4   1        391.58        400.39         5.78 o                         
   1   4   1         16.66         20.24         0.46 o                         
   2   4   1        986.15       1055.36        13.54 o                         
   3   4   1        486.80        539.76         6.71 o                         
   4   4   1          4.03          3.84         0.34 o                         
   5   4   1        147.66        156.47         2.87 o                         
   6   4   1          7.73          9.40         0.63 o                         
   7   4   1          0.79          1.30         0.65 o                         
   8   4   1          1.10          1.14         0.71 o                         
   9   4   1         14.69         17.84         1.32 o                         
  10   4   1         45.86         48.98         2.26 o                         
  11   4   1          5.53          5.33         1.45 o                         
 -10   5   1          3.44          2.48         1.25 o                         
  -9   5   1         13.86         15.40         1.24 o                         
  -8   5   1         26.18         24.92         1.31 o                         
  -7   5   1        106.95         98.90         2.05 o                         
  -6   5   1          7.12          6.91         0.61 o                         
  -5   5   1          1.83          2.11         0.63 o                         
  -4   5   1          1.03          0.48         0.42 o                         
  -3   5   1         38.38         33.08         1.01 o                         
  -2   5   1        331.80        384.01         5.98 o                         
  -1   5   1        528.24        568.81         8.70 o                         
   0   5   1        220.00        236.05         3.36 o                         
   1   5   1        718.33        755.20         9.75 o                         
   2   5   1         13.32         14.86         0.63 o                         
   3   5   1        573.53        610.03         7.61 o                         
   4   5   1          9.92         11.78         0.62 o                         
   5   5   1          3.21          3.47         0.48 o                         
   6   5   1          0.46          0.88         0.56 o                         
   7   5   1          2.00          0.79         0.62 o                         
   8   5   1         72.29         74.85         2.26 o                         
   9   5   1          4.26          5.04         1.16 o                         
  10   5   1          0.91          0.27         1.39 o                         
  11   5   1         14.19         13.97         2.79 o                         
 -10   6   1          3.58          7.07         1.44 o                         
  -9   6   1         16.97         18.03         1.27 o                         
  -8   6   1          8.39          6.82         0.95 o                         
  -7   6   1         51.80         46.62         1.48 o                         
  -6   6   1          0.41          0.97         0.61 o                         
  -5   6   1        239.29        219.44         4.69 o                         
  -4   6   1          3.64          3.19         0.60 o                         
  -3   6   1        442.97        436.87         6.87 o                         
  -2   6   1         62.41         59.76         1.34 o                         
  -1   6   1        111.70        115.20         2.08 o                         
   0   6   1         13.93         16.89         0.65 o                         
   1   6   1         51.41         51.07         0.92 o                         
   2   6   1        124.09        144.54         2.56 o                         
   3   6   1        385.35        406.11         8.11 o                         
   4   6   1         75.44         74.27         1.75 o                         
   5   6   1        210.92        214.36         3.05 o                         
   6   6   1        108.00        116.81         2.30 o                         
   7   6   1          5.78          5.26         0.70 o                         
   8   6   1          1.19          0.17         0.82 o                         
   9   6   1          7.32          6.32         1.32 o                         
  10   6   1         13.23         14.41         2.51 o                         
  -9   7   1          5.71          7.19         1.45 o                         
  -8   7   1         17.83         24.75         1.82 o                         
  -7   7   1          3.68          4.42         0.92 o                         
  -6   7   1        102.32         94.43         2.27 o                         
  -5   7   1          4.90          2.27         0.78 o                         
  -4   7   1        241.59        226.58         4.76 o                         
  -3   7   1         75.74         79.42         1.82 o                         
  -2   7   1        115.48        118.28         2.34 o                         
  -1   7   1         12.85         12.77         0.85 o                         
   0   7   1         92.24         93.32         2.01 o                         
   1   7   1         44.56         47.60         1.10 o                         
   2   7   1        265.42        281.97         5.83 o                         
   3   7   1          0.45          1.20         0.60 o                         
   4   7   1         79.20         83.63         1.88 o                         
   5   7   1         60.57         64.27         1.54 o                         
   6   7   1          1.67          1.83         0.68 o                         
   7   7   1         49.72         49.08         1.96 o                         
   8   7   1         14.20         12.70         1.08 o                         
   9   7   1         23.91         26.31         2.27 o                         
  10   7   1          5.51          5.69         1.63 o                         
  -9   8   1          3.32          4.03         1.96 o                         
  -8   8   1         14.80         14.10         1.75 o                         
  -7   8   1          1.95          1.70         1.37 o                         
  -6   8   1          3.09          3.53         0.95 o                         
  -5   8   1          6.10          4.05         1.34 o                         
  -4   8   1         49.60         48.94         1.50 o                         
  -3   8   1          6.67          4.27         0.80 o                         
  -2   8   1        229.34        224.49         4.43 o                         
  -1   8   1         48.73         45.74         1.48 o                         
   0   8   1        152.51        154.24         2.78 o                         
   1   8   1        118.70        123.12         2.53 o                         
   2   8   1         52.44         52.16         1.56 o                         
   3   8   1         57.81         58.43         2.01 o                         
   4   8   1          0.09          0.87         0.71 o                         
   5   8   1         57.76         56.23         1.58 o                         
   6   8   1        115.60        114.15         4.13 o                         
   7   8   1          2.07          1.92         0.93 o                         
   8   8   1         14.17          8.89         1.25 o                         
   9   8   1          7.32          8.71         1.58 o                         
  -8   9   1         54.59         61.51         5.00 o                         
  -7   9   1         28.99         29.84         2.11 o                         
  -6   9   1          0.01          0.21         1.02 o                         
  -5   9   1          6.38          8.27         0.97 o                         
  -4   9   1          1.62          2.62         1.00 o                         
  -3   9   1        182.04        174.72         3.43 o                         
  -2   9   1          5.33          4.25         0.76 o                         
  -1   9   1        311.82        303.70         5.30 o                         
   0   9   1        191.11        184.40         3.09 o                         
   1   9   1         54.88         57.40         1.92 o                         
   2   9   1         17.98         17.71         1.19 o                         
   3   9   1         17.41         15.57         1.20 o                         
   4   9   1         13.87         13.21         1.23 o                         
   5   9   1         21.52         22.45         1.43 o                         
   6   9   1          0.06          0.70         0.87 o                         
   7   9   1          0.82          1.31         1.09 o                         
   8   9   1          0.76          3.48         1.27 o                         
  -7  10   1          1.26          0.81         2.23 o                         
  -6  10   1          1.90          2.68         1.17 o                         
  -5  10   1          2.72          4.00         1.00 o                         
  -4  10   1          0.29         -0.12         0.87 o                         
  -3  10   1          0.01         -0.43         0.87 o                         
  -2  10   1          5.93          7.79         1.02 o                         
  -1  10   1         94.83        104.12         2.74 o                         
   0  10   1        139.73        132.77         2.77 o                         
   1  10   1         39.57         42.55         1.68 o                         
   2  10   1         54.87         53.30         1.89 o                         
   3  10   1         82.87         87.30         3.22 o                         
   4  10   1         53.40         61.90         2.62 o                         
   5  10   1          0.17          1.14         1.20 o                         
   6  10   1         54.04         67.59         3.53 o                         
   7  10   1          7.76          5.56         1.35 o                         
  -6  11   1         14.32         21.40         1.82 o                         
  -5  11   1          4.71          4.42         1.24 o                         
  -4  11   1          3.11          4.89         1.13 o                         
  -3  11   1         51.12         57.43         2.12 o                         
  -2  11   1          1.34          1.14         1.02 o                         
  -1  11   1          7.91          9.77         1.09 o                         
   0  11   1          3.03          2.29         1.02 o                         
   1  11   1         32.91         44.12         1.90 o                         
   2  11   1          1.86          1.13         1.03 o                         
   3  11   1          0.75         -0.60         1.20 o                         
   4  11   1          0.01         -0.69         1.38 o                         
   5  11   1         26.65         22.94         3.30 o                         
   6  11   1          8.75          6.40         1.63 o                         
  -5  12   1          0.71         -0.33         2.40 o                         
  -4  12   1          0.40          0.18         1.33 o                         
  -3  12   1         16.88         20.07         2.72 o                         
  -2  12   1         15.83         18.96         1.50 o                         
  -1  12   1         13.62         14.96         1.38 o                         
   0  12   1         20.17         27.54         2.98 o                         
   1  12   1          7.31          8.52         1.51 o                         
   2  12   1          5.35          4.53         1.43 o                         
   3  12   1         30.37         32.05         2.54 o                         
   4  12   1         10.62         17.22         2.51 o                         
   5  12   1          1.59          1.72         1.82 o                         
  -2  13   1         12.63         15.31         1.94 o                         
  -1  13   1          1.29          0.98         1.59 o                         
   0  13   1         16.15         15.47         1.88 o                         
   1  13   1         51.74         59.59         4.93 o                         
   2  13   1          4.01          4.18         1.79 o                         
  -1 -12   2         20.17         25.73         2.68 o                         
   0 -12   2          4.42          6.94         1.92 o                         
   1 -12   2          0.00          0.56         1.93 o                         
   2 -12   2         14.77         14.90         2.13 o                         
   3 -12   2          2.47          2.17         1.91 o                         
  -4 -11   2         40.55         42.95         3.46 o                         
  -3 -11   2         24.67         20.69         2.46 o                         
  -2 -11   2         30.67         34.44         2.81 o                         
  -1 -11   2         48.07         52.06         2.95 o                         
   0 -11   2         11.96         14.72         1.86 o                         
   1 -11   2          3.55          1.44         1.33 o                         
   2 -11   2          4.23          5.95         1.52 o                         
   3 -11   2          2.39          4.03         1.51 o                         
   4 -11   2          0.08         -0.75         1.49 o                         
   5 -11   2          0.85          1.39         3.18 o                         
   6 -11   2          2.40          4.27         1.95 o                         
  -5 -10   2          1.45          1.84         1.61 o                         
  -4 -10   2         11.25         10.05         1.62 o                         
  -3 -10   2          9.05         10.60         1.71 o                         
  -2 -10   2        190.58        202.17         4.51 o                         
  -1 -10   2          1.08          1.52         1.24 o                         
   0 -10   2          0.10         -0.50         1.03 o                         
   1 -10   2         29.05         31.56         2.01 o                         
   2 -10   2          7.54          8.93         1.06 o                         
   3 -10   2          4.76          4.90         1.09 o                         
   4 -10   2          1.73          2.28         1.04 o                         
   5 -10   2          1.45          0.50         1.27 o                         
   6 -10   2         19.88         19.97         2.07 o                         
   7 -10   2          2.31          0.47         2.24 o                         
  -6  -9   2         25.10         26.14         2.01 o                         
  -5  -9   2          0.28          0.22         1.08 o                         
  -4  -9   2         17.24         15.43         1.14 o                         
  -3  -9   2          6.41          5.70         0.88 o                         
  -2  -9   2          0.09         -0.23         0.95 o                         
  -1  -9   2          3.18          3.80         1.00 o                         
   0  -9   2         26.43         26.37         1.81 o                         
   1  -9   2         25.26         21.01         1.32 o                         
   2  -9   2          3.60          4.22         0.88 o                         
   3  -9   2         38.25         42.45         1.70 o                         
   4  -9   2        107.75        108.78         2.23 o                         
   5  -9   2          0.31          0.13         0.84 o                         
   6  -9   2        126.67        128.47         4.61 o                         
   7  -9   2         73.95         85.08         3.70 o                         
   8  -9   2          2.54          3.71         3.25 o                         
  -7  -8   2          2.18          3.74         1.48 o                         
  -6  -8   2         14.52         12.61         1.39 o                         
  -5  -8   2         82.56         83.72         2.89 o                         
  -4  -8   2         23.72         25.43         2.05 o                         
  -3  -8   2         39.71         42.92         1.64 o                         
  -2  -8   2         37.06         41.03         1.53 o                         
  -1  -8   2         14.68         13.61         1.08 o                         
   0  -8   2         70.48         72.02         2.01 o                         
   1  -8   2        282.01        292.50         5.13 o                         
   2  -8   2        231.81        222.51         4.90 o                         
   3  -8   2         67.26         64.30         1.54 o                         
   4  -8   2        448.85        449.37         7.18 o                         
   5  -8   2         10.85         19.07         1.16 o                         
   6  -8   2          5.31          3.07         0.99 o                         
   7  -8   2         33.44         34.64         2.08 o                         
   8  -8   2          7.65          8.53         2.33 o                         
   9  -8   2         24.44         28.03         2.62 o                         
  -8  -7   2          3.67          4.61         1.44 o                         
  -7  -7   2          4.58          3.25         1.34 o                         
  -6  -7   2          7.26          5.30         0.95 o                         
  -5  -7   2         19.63         17.73         1.66 o                         
  -4  -7   2         20.43         21.64         1.15 o                         
  -3  -7   2         12.94         13.40         0.92 o                         
  -2  -7   2         79.68         83.28         2.04 o                         
  -1  -7   2         94.42         89.32         1.98 o                         
   0  -7   2        180.86        179.29         3.43 o                         
   1  -7   2         26.44         23.95         1.08 o                         
   2  -7   2        173.94        169.02         3.13 o                         
   3  -7   2        366.61        369.97         5.57 o                         
   4  -7   2         25.06         20.15         1.26 o                         
   5  -7   2        331.91        305.58         4.48 o                         
   6  -7   2          0.86          1.58         0.68 o                         
   7  -7   2          0.08          0.47         0.75 o                         
   8  -7   2          5.04          6.30         1.13 o                         
   9  -7   2          0.71         -0.60         1.19 o                         
  10  -7   2         13.43         18.98         2.02 o                         
  -9  -6   2          1.83          0.85         1.55 o                         
  -8  -6   2         24.36         23.80         1.97 o                         
  -7  -6   2          0.56         -0.48         0.97 o                         
  -6  -6   2         20.25         24.79         1.54 o                         
  -5  -6   2          3.58          4.02         0.73 o                         
  -4  -6   2         43.26         44.32         1.32 o                         
  -3  -6   2          3.93          4.53         0.55 o                         
  -2  -6   2          8.78          8.74         0.71 o                         
  -1  -6   2          4.19          3.66         0.63 o                         
   0  -6   2         19.71         16.69         0.65 o                         
   1  -6   2        565.40        590.96         9.70 o                         
   2  -6   2        239.22        252.55         5.73 o                         
   3  -6   2         99.20        105.91         1.85 o                         
   4  -6   2         76.13         74.41         1.56 o                         
   5  -6   2         82.83         65.93         1.39 o                         
   6  -6   2         16.56         19.20         0.93 o                         
   7  -6   2         45.21         37.87         1.25 o                         
   8  -6   2         10.23         13.69         1.36 o                         
   9  -6   2         19.80         23.32         1.87 o                         
  10  -6   2         29.14         31.41         2.06 o                         
  -9  -5   2         25.55         21.02         1.85 o                         
  -8  -5   2        127.54        134.64         3.74 o                         
  -7  -5   2          1.76          2.45         0.88 o                         
  -6  -5   2          0.33          0.61         0.65 o                         
  -5  -5   2          3.97          2.48         0.61 o                         
  -4  -5   2         31.89         28.72         0.91 o                         
  -3  -5   2         96.67         98.85         1.66 o                         
  -2  -5   2         49.90         48.03         1.07 o                         
  -1  -5   2        127.57        123.41         2.05 o                         
   0  -5   2         23.44         27.23         0.80 o                         
   1  -5   2         50.04         49.13         1.10 o                         
   2  -5   2        438.62        505.58         6.96 o                         
   3  -5   2         73.82         75.64         1.38 o                         
   4  -5   2        104.28         96.13         2.28 o                         
   5  -5   2          4.18          4.70         0.56 o                         
   6  -5   2         25.46         22.26         0.86 o                         
   7  -5   2        116.39        103.45         1.94 o                         
   8  -5   2          0.45          1.02         0.70 o                         
   9  -5   2          0.18         -0.16         1.00 o                         
  10  -5   2         35.45         41.93         2.31 o                         
  11  -5   2          6.03          3.96         1.48 o                         
  -9  -4   2         78.17         82.75         4.89 o                         
  -8  -4   2          0.00         -0.23         0.85 o                         
  -7  -4   2          8.71         10.66         0.93 o                         
  -6  -4   2         14.75         15.54         1.04 o                         
  -5  -4   2          3.81          3.09         0.62 o                         
  -4  -4   2         75.82         81.94         1.52 o                         
  -3  -4   2         17.17         13.46         0.64 o                         
  -2  -4   2         50.30         53.07         1.07 o                         
  -1  -4   2         22.47         27.30         0.69 o                         
   0  -4   2         16.96         16.44         0.55 o                         
   1  -4   2        704.21        771.75        11.01 o                         
   2  -4   2          3.36          2.21         0.30 o                         
   3  -4   2        731.87        803.06        12.14 o                         
   4  -4   2         49.73         38.14         1.35 o                         
   5  -4   2          1.60          1.57         0.39 o                         
   6  -4   2        528.62        494.59         7.22 o                         
   7  -4   2        221.69        216.75         3.40 o                         
   8  -4   2          3.61          3.84         0.70 o                         
   9  -4   2          0.00          0.48         0.77 o                         
  10  -4   2          6.65          9.96         1.14 o                         
  11  -4   2         21.55         20.84         1.99 o                         
 -10  -3   2          1.37          1.64         1.39 o                         
  -9  -3   2          0.52         -0.44         1.12 o                         
  -8  -3   2          2.02          1.83         0.86 o                         
  -7  -3   2         36.24         34.90         1.43 o                         
  -6  -3   2          0.57          0.65         0.62 o                         
  -5  -3   2         68.67         65.29         1.54 o                         
  -4  -3   2        103.34        111.86         2.61 o                         
  -3  -3   2          9.47          8.86         0.48 o                         
  -2  -3   2        213.14        226.46         3.47 o                         
  -1  -3   2        155.61        162.09         2.47 o                         
   0  -3   2         34.73         33.91         0.73 o                         
   1  -3   2        369.68        374.42         4.88 o                         
   2  -3   2          0.67          0.22         0.21 o                         
   3  -3   2        634.21        744.85        10.60 o                         
   4  -3   2        105.08         92.32         1.53 o                         
   5  -3   2         17.66         17.64         0.67 o                         
   6  -3   2         23.40         27.15         0.76 o                         
   7  -3   2        441.00        418.70         7.01 o                         
   8  -3   2          4.89          4.46         0.65 o                         
   9  -3   2          0.20          1.07         0.73 o                         
  10  -3   2         34.77         29.81         1.84 o                         
  11  -3   2          6.55          6.31         2.16 o                         
 -10  -2   2         23.82         27.61         1.99 o                         
  -9  -2   2          4.61          6.52         1.18 o                         
  -8  -2   2         20.34         19.64         1.39 o                         
  -7  -2   2         20.58         19.87         1.11 o                         
  -6  -2   2         83.13         76.72         2.67 o                         
  -5  -2   2        186.62        185.38         3.38 o                         
  -4  -2   2          8.75         11.27         0.69 o                         
  -3  -2   2        247.35        256.00         4.07 o                         
  -2  -2   2       1053.04       1100.10        14.78 o                         
  -1  -2   2        290.37        333.04         4.35 o                         
   0  -2   2       1306.44       1419.48        17.32 o                         
   1  -2   2         84.14         76.55         1.05 o                         
   2  -2   2        813.87        799.48        11.29 o                         
   3  -2   2        274.95        263.49         3.84 o                         
   4  -2   2        455.62        495.45         6.74 o                         
   5  -2   2        211.41        210.33         5.19 o                         
   6  -2   2         36.69         40.55         1.05 o                         
   7  -2   2         57.67         58.50         1.33 o                         
   8  -2   2        778.78        748.05        12.28 o                         
   9  -2   2          7.12          7.04         0.81 o                         
  10  -2   2         57.88         50.61         1.89 o                         
  11  -2   2         21.27         18.06         1.70 o                         
  12  -2   2          1.14          0.18         1.67 o                         
 -10  -1   2         17.16         20.10         1.82 o                         
  -9  -1   2          0.13          1.14         1.10 o                         
  -8  -1   2          0.15          0.97         0.75 o                         
  -7  -1   2         35.32         33.56         1.44 o                         
  -6  -1   2          0.29         -0.25         0.55 o                         
  -5  -1   2          2.15          3.31         0.44 o                         
  -4  -1   2        287.54        307.54         4.57 o                         
  -3  -1   2        477.42        489.35         6.68 o                         
  -2  -1   2       1534.69       1603.49        22.63 o                         
  -1  -1   2      11892.56      11977.20       157.37 o                         
   0  -1   2       1178.88       1298.15        14.64 o                         
   1  -1   2        735.30        755.41         9.10 o                         
   2  -1   2        344.71        369.62         6.49 o                         
   3  -1   2       1515.87       1590.73        24.49 o                         
   4  -1   2        419.15        435.82         6.23 o                         
   5  -1   2        592.14        619.85        10.90 o                         
   6  -1   2        626.55        655.01        10.67 o                         
   7  -1   2         25.29         23.23         0.91 o                         
   8  -1   2         32.87         34.53         1.23 o                         
   9  -1   2         51.99         53.40         1.64 o                         
  10  -1   2         34.18         36.23         1.91 o                         
  11  -1   2          4.03          3.28         1.08 o                         
  12  -1   2         10.49         10.78         1.59 o                         
 -10   0   2          3.85          2.18         1.49 o                         
  -9   0   2          6.06          5.58         0.96 o                         
  -8   0   2         10.23         10.50         0.90 o                         
  -7   0   2         20.02         19.48         1.01 o                         
  -6   0   2          3.93          5.12         0.54 o                         
  -5   0   2          6.57          5.42         0.46 o                         
  -4   0   2         95.62         89.42         1.70 o                         
  -3   0   2          2.95          3.09         0.35 o                         
  -2   0   2        284.52        313.64         4.31 o                         
  -1   0   2      11155.07      10878.97       132.03 o                         
   0   0   2       1515.86       1551.80        18.91 o                         
   1   0   2         31.99         27.36         0.50 o                         
   2   0   2         59.48         60.66         0.75 o                         
   3   0   2        123.35        113.64         1.55 o                         
   4   0   2        160.93        152.12         2.44 o                         
   5   0   2        330.47        345.85         5.37 o                         
   6   0   2         58.26         61.95         1.20 o                         
   7   0   2        107.55        111.44         1.94 o                         
   8   0   2         27.46         32.16         1.14 o                         
   9   0   2        169.55        168.91         3.07 o                         
  10   0   2          4.35          4.79         0.85 o                         
  11   0   2          6.27          3.47         1.10 o                         
  12   0   2          1.90          1.49         1.39 o                         
 -10   1   2         30.15         32.66         1.93 o                         
  -9   1   2          3.27          2.60         0.91 o                         
  -8   1   2         20.77         19.93         1.22 o                         
  -7   1   2          1.52          1.59         0.55 o                         
  -6   1   2          9.42          7.28         0.54 o                         
  -5   1   2         54.57         54.02         1.19 o                         
  -4   1   2        594.63        619.70         9.46 o                         
  -3   1   2        585.22        595.59         9.68 o                         
  -2   1   2        160.51        166.88         2.26 o                         
  -1   1   2         81.68         98.74         1.26 o                         
   0   1   2        521.18        527.30         6.22 o                         
   1   1   2       2184.29       2244.56        27.57 o                         
   2   1   2       2592.18       2773.87        27.58 o                         
   3   1   2          8.31          8.43         0.27 o                         
   4   1   2         73.87         86.85         1.38 o                         
   5   1   2        155.57        151.83         2.33 o                         
   6   1   2        143.82        147.16         2.48 o                         
   7   1   2          1.88          2.69         0.81 o                         
   8   1   2          3.03          3.48         0.56 o                         
   9   1   2          2.75          3.02         0.76 o                         
  10   1   2         46.25         49.05         2.67 o                         
  11   1   2          2.22          2.84         1.11 o                         
  12   1   2          0.03         -0.63         1.26 o                         
 -10   2   2         18.91         18.58         1.62 o                         
  -9   2   2          7.60          7.31         1.01 o                         
  -8   2   2        103.83        102.82         2.22 o                         
  -7   2   2         24.22         20.87         1.06 o                         
  -6   2   2          3.06          2.98         0.50 o                         
  -5   2   2        124.38        132.74         2.29 o                         
  -4   2   2        349.55        367.35         5.41 o                         
  -3   2   2         67.83         67.03         1.19 o                         
  -2   2   2        547.82        580.64         7.86 o                         
  -1   2   2         69.07         66.68         1.07 o                         
   0   2   2        121.94        106.97         1.24 o                         
   1   2   2       1646.81       1736.17        19.58 o                         
   2   2   2       3458.60       3560.88        37.48 o                         
   3   2   2       2050.81       2167.03        25.36 o                         
   4   2   2        236.61        242.07         3.80 o                         
   5   2   2          0.03         -0.12         0.24 o                         
   6   2   2        161.71        181.22         2.53 o                         
   7   2   2         47.58         48.04         1.01 o                         
   8   2   2         46.57         41.59         1.12 o                         
   9   2   2         58.68         60.86         1.79 o                         
  10   2   2          0.45          1.14         0.86 o                         
  11   2   2         34.19         36.94         2.01 o                         
  12   2   2          0.41          1.66         1.59 o                         
 -10   3   2          2.66          2.65         1.19 o                         
  -9   3   2          0.67          0.62         0.99 o                         
  -8   3   2          1.47          0.96         0.89 o                         
  -7   3   2          2.66          2.87         0.75 o                         
  -6   3   2          2.94          2.61         0.54 o                         
  -5   3   2         57.76         60.93         1.40 o                         
  -4   3   2        290.59        309.78         4.91 o                         
  -3   3   2        295.43        342.92         5.35 o                         
  -2   3   2          0.23          0.98         0.21 o                         
  -1   3   2        101.63        107.66         1.79 o                         
   0   3   2       1901.66       1967.16        29.34 o                         
   1   3   2          0.67          0.92         0.19 o                         
   2   3   2       3910.60       4128.28        50.16 o                         
   3   3   2        872.22        938.49        11.07 o                         
   4   3   2         40.77         38.26         0.70 o                         
   5   3   2         25.21         28.43         0.63 o                         
   6   3   2        153.26        158.34         2.83 o                         
   7   3   2         27.73         30.76         1.05 o                         
   8   3   2          7.52          6.76         0.72 o                         
   9   3   2          1.59          2.41         0.87 o                         
  10   3   2          5.01          4.32         0.96 o                         
  11   3   2         10.33          9.61         1.28 o                         
 -10   4   2          0.63         -0.61         1.22 o                         
  -9   4   2          8.18          7.74         0.98 o                         
  -8   4   2         10.77         10.41         0.89 o                         
  -7   4   2         58.98         48.91         1.36 o                         
  -6   4   2          7.68          5.64         0.55 o                         
  -5   4   2          0.09         -0.21         0.41 o                         
  -4   4   2        249.71        274.71         4.43 o                         
  -3   4   2         32.72         36.22         0.92 o                         
  -2   4   2       2052.96       2292.28        30.65 o                         
  -1   4   2       1157.69       1229.24        16.52 o                         
   0   4   2        632.00        717.63         9.71 o                         
   1   4   2         68.85         69.03         1.06 o                         
   2   4   2        541.04        553.64         7.17 o                         
   3   4   2        202.72        199.62         2.73 o                         
   4   4   2         39.26         33.50         0.75 o                         
   5   4   2          7.62          6.77         0.41 o                         
   6   4   2         55.51         55.33         1.33 o                         
   7   4   2         15.00         15.97         0.94 o                         
   8   4   2         59.30         57.06         1.60 o                         
   9   4   2         46.55         43.57         1.78 o                         
  10   4   2          1.89          2.57         1.00 o                         
  11   4   2         18.91         18.59         1.50 o                         
 -10   5   2          0.02         -0.66         1.71 o                         
  -9   5   2          3.96          5.27         1.16 o                         
  -8   5   2         32.39         29.39         1.82 o                         
  -7   5   2         51.43         51.93         1.39 o                         
  -6   5   2          9.20          7.08         0.61 o                         
  -5   5   2          7.06          6.43         0.57 o                         
  -4   5   2        143.63        142.35         2.95 o                         
  -3   5   2         96.10         87.03         1.59 o                         
  -2   5   2         72.20         69.20         1.31 o                         
  -1   5   2        298.40        328.21         5.14 o                         
   0   5   2        358.01        400.86         5.87 o                         
   1   5   2        486.31        555.73         7.23 o                         
   2   5   2        206.53        228.09         3.26 o                         
   3   5   2         17.79         17.04         0.54 o                         
   4   5   2         80.35         75.61         1.37 o                         
   5   5   2          5.89          6.17         0.55 o                         
   6   5   2          0.00          0.12         0.51 o                         
   7   5   2          2.74          3.75         0.61 o                         
   8   5   2          3.52          2.74         0.78 o                         
   9   5   2          1.79          1.84         0.92 o                         
  10   5   2         30.74         31.99         2.01 o                         
  11   5   2         12.86         14.03         1.63 o                         
  -9   6   2          8.26         11.33         1.35 o                         
  -8   6   2          0.03         -0.45         0.89 o                         
  -7   6   2        100.18         92.85         2.08 o                         
  -6   6   2         18.94         13.05         0.88 o                         
  -5   6   2          3.77          3.48         0.57 o                         
  -4   6   2         10.95         11.16         0.77 o                         
  -3   6   2        132.63        135.61         2.60 o                         
  -2   6   2         70.69         77.03         1.51 o                         
  -1   6   2          6.42          6.46         0.48 o                         
   0   6   2         41.60         46.37         1.10 o                         
   1   6   2         13.24         19.65         0.61 o                         
   2   6   2         48.33         50.52         0.99 o                         
   3   6   2         43.89         48.35         1.17 o                         
   4   6   2        563.71        591.46         9.06 o                         
   5   6   2         75.02         71.66         1.52 o                         
   6   6   2         73.20         76.96         1.62 o                         
   7   6   2          2.14          1.43         0.76 o                         
   8   6   2          5.81          5.60         0.86 o                         
   9   6   2         20.67         23.23         1.64 o                         
  10   6   2          2.07          4.68         1.42 o                         
  11   6   2         40.14         35.30         2.60 o                         
  -9   7   2          0.50          0.07         1.65 o                         
  -8   7   2          0.61          2.36         1.32 o                         
  -7   7   2         49.28         44.57         1.91 o                         
  -6   7   2         39.89         34.77         1.92 o                         
  -5   7   2          5.18          4.15         0.83 o                         
  -4   7   2         61.60         58.41         1.63 o                         
  -3   7   2         13.17         12.40         0.89 o                         
  -2   7   2          0.73          1.38         0.62 o                         
  -1   7   2        178.77        172.66         3.49 o                         
   0   7   2         23.17         28.35         0.97 o                         
   1   7   2         19.07         22.48         0.79 o                         
   2   7   2        173.28        167.80         3.20 o                         
   3   7   2          0.04          0.22         0.61 o                         
   4   7   2         16.85         19.80         1.05 o                         
   5   7   2          0.22         -0.03         0.59 o                         
   6   7   2         45.69         42.76         1.50 o                         
   7   7   2         63.32         70.71         1.98 o                         
   8   7   2          6.85          7.35         0.85 o                         
   9   7   2         26.35         29.42         1.88 o                         
  10   7   2         79.25         80.89         3.50 o                         
  -8   8   2          8.84         10.18         1.66 o                         
  -7   8   2          5.88          6.72         1.30 o                         
  -6   8   2          0.83         -0.11         0.88 o                         
  -5   8   2          2.26          0.19         0.74 o                         
  -4   8   2         66.39         65.09         2.06 o                         
  -3   8   2         39.76         34.00         1.50 o                         
  -2   8   2         31.93         30.09         1.29 o                         
  -1   8   2        134.04        132.44         2.64 o                         
   0   8   2         13.36         13.83         0.87 o                         
   1   8   2         66.75         60.06         1.23 o                         
   2   8   2         42.37         42.80         1.30 o                         
   3   8   2         18.71         17.81         1.67 o                         
   4   8   2          1.82          3.64         0.93 o                         
   5   8   2         10.77         10.42         0.83 o                         
   6   8   2          7.80          7.46         0.84 o                         
   7   8   2          5.79          7.13         0.92 o                         
   8   8   2        128.81        128.44         4.77 o                         
   9   8   2         35.18         32.14         2.30 o                         
  -8   9   2          0.74          3.00         1.74 o                         
  -7   9   2          6.99          5.57         1.61 o                         
  -6   9   2          0.01          0.47         0.96 o                         
  -5   9   2          0.77          1.02         1.01 o                         
  -4   9   2        132.86        127.65         3.87 o                         
  -3   9   2          0.49          3.02         0.77 o                         
  -2   9   2        375.85        372.37         6.50 o                         
  -1   9   2         80.69         79.32         1.79 o                         
   0   9   2        165.14        156.00         2.83 o                         
   1   9   2        203.37        210.44         3.98 o                         
   2   9   2          3.34          2.29         0.81 o                         
   3   9   2         48.45         48.88         1.84 o                         
   4   9   2         48.67         45.19         1.75 o                         
   5   9   2          5.47          5.26         0.87 o                         
   6   9   2         12.48         12.46         1.05 o                         
   7   9   2         19.68         18.26         1.32 o                         
   8   9   2        143.78        148.79         4.31 o                         
   9   9   2         13.71         11.93         1.34 o                         
  -7  10   2          6.76         10.25         2.10 o                         
  -6  10   2          8.89          8.83         1.80 o                         
  -5  10   2          2.74          2.22         1.08 o                         
  -4  10   2          0.18          0.35         0.98 o                         
  -3  10   2          2.60          2.18         0.91 o                         
  -2  10   2         34.80         31.97         1.68 o                         
  -1  10   2         20.37         23.22         1.23 o                         
   0  10   2         62.84         57.97         1.76 o                         
   1  10   2         81.72         85.39         2.18 o                         
   2  10   2         22.17         22.42         1.32 o                         
   3  10   2         44.12         43.21         2.14 o                         
   4  10   2          3.53          1.20         1.04 o                         
   5  10   2          0.51          1.12         1.18 o                         
   6  10   2         22.54         19.67         1.60 o                         
   7  10   2          0.26         -0.63         1.25 o                         
   8  10   2          9.18         11.62         1.38 o                         
  -6  11   2         48.85         52.17         2.70 o                         
  -5  11   2         18.41         17.44         1.45 o                         
  -4  11   2          0.69          0.29         1.16 o                         
  -3  11   2          0.73         -0.42         0.85 o                         
  -2  11   2         25.90         19.68         1.44 o                         
  -1  11   2         35.83         33.44         1.89 o                         
   0  11   2         11.66         10.55         1.08 o                         
   1  11   2          2.95          1.68         1.06 o                         
   2  11   2          5.96          4.50         1.01 o                         
   3  11   2          0.39         -0.16         1.05 o                         
   4  11   2         18.36         12.17         1.34 o                         
   5  11   2          6.35          7.59         1.94 o                         
   6  11   2          6.09          8.01         1.74 o                         
   7  11   2          1.04          1.13         1.98 o                         
  -5  12   2          0.35         -0.47         1.57 o                         
  -4  12   2          3.69          6.13         1.84 o                         
  -3  12   2          8.14          7.16         1.24 o                         
  -2  12   2         33.13         33.96         2.53 o                         
  -1  12   2          7.83          7.70         1.27 o                         
   0  12   2          0.94          2.94         1.18 o                         
   1  12   2          0.16          0.64         1.17 o                         
   2  12   2          0.34         -0.72         1.43 o                         
   3  12   2         19.95         24.59         2.09 o                         
   4  12   2          0.14          0.43         2.06 o                         
   5  12   2          1.06          1.43         1.89 o                         
  -2  13   2          5.44          1.84         1.51 o                         
  -1  13   2          4.06          3.04         1.89 o                         
   0  13   2         15.75         14.81         1.62 o                         
   1  13   2          2.49          6.01         1.60 o                         
   2  13   2          4.22          6.14         2.06 o                         
   3  13   2          0.99          0.94         1.72 o                         
  -2 -11   3         74.57         80.71         3.87 o                         
  -1 -11   3          0.24          1.29         1.49 o                         
   0 -11   3         12.65         11.69         1.63 o                         
   1 -11   3         13.17         12.90         1.41 o                         
   2 -11   3         20.27         19.84         2.24 o                         
   3 -11   3          6.18          3.45         1.96 o                         
   4 -11   3          0.00          2.90         1.74 o                         
   5 -11   3          3.17          3.92         2.39 o                         
  -4 -10   3          3.34          3.47         1.44 o                         
  -3 -10   3         10.40          8.64         1.60 o                         
  -2 -10   3         44.79         48.40         3.21 o                         
  -1 -10   3          0.69          2.45         1.29 o                         
   0 -10   3          0.26         -0.17         1.21 o                         
   1 -10   3         12.21         13.13         1.26 o                         
   2 -10   3          6.99          7.56         1.30 o                         
   3 -10   3          0.00         -0.28         1.29 o                         
   4 -10   3         40.23         30.51         2.40 o                         
   5 -10   3         14.91         14.31         2.40 o                         
   6 -10   3         28.39         34.56         2.73 o                         
   7 -10   3          0.88         -0.02         1.73 o                         
  -5  -9   3          5.81          5.31         1.24 o                         
  -4  -9   3          0.45          0.65         1.19 o                         
  -3  -9   3         30.63         32.17         1.96 o                         
  -2  -9   3         99.48        100.15         2.47 o                         
  -1  -9   3         10.97          9.53         1.12 o                         
   0  -9   3         25.56         33.68         1.81 o                         
   1  -9   3         40.66         37.18         1.84 o                         
   2  -9   3          0.00         -0.47         0.94 o                         
   3  -9   3        154.23        145.08         2.89 o                         
   4  -9   3          5.18          5.29         0.91 o                         
   5  -9   3         23.69         21.28         1.85 o                         
   6  -9   3         39.31         40.76         2.41 o                         
   7  -9   3         17.93         17.14         2.12 o                         
   8  -9   3         22.04         40.55         4.18 o                         
  -6  -8   3          5.82          2.47         1.47 o                         
  -5  -8   3         15.09         15.12         1.31 o                         
  -4  -8   3         36.23         35.59         1.95 o                         
  -3  -8   3         19.15         20.51         1.22 o                         
  -2  -8   3          0.17          2.26         0.74 o                         
  -1  -8   3         35.12         38.05         1.41 o                         
   0  -8   3         16.53         17.17         1.05 o                         
   1  -8   3         32.74         34.43         1.44 o                         
   2  -8   3         25.55         24.37         1.39 o                         
   3  -8   3        171.57        167.04         3.09 o                         
   4  -8   3          6.70          6.04         0.76 o                         
   5  -8   3         25.07         27.88         1.34 o                         
   6  -8   3         17.47         17.50         1.45 o                         
   7  -8   3          1.55          0.70         1.46 o                         
   8  -8   3         49.98         58.70         5.86 o                         
   9  -8   3          4.28          3.27         1.98 o                         
  -7  -7   3          2.62         -0.22         1.43 o                         
  -6  -7   3         12.27         14.56         1.44 o                         
  -5  -7   3          2.02          0.83         0.86 o                         
  -4  -7   3         18.41         15.21         1.10 o                         
  -3  -7   3         50.00         51.61         1.68 o                         
  -2  -7   3         97.91         99.71         2.51 o                         
  -1  -7   3          1.63          2.08         0.74 o                         
   0  -7   3         23.62         23.02         1.01 o                         
   1  -7   3         24.08         24.35         1.06 o                         
   2  -7   3         21.44         20.28         1.14 o                         
   3  -7   3         21.13         18.96         0.96 o                         
   4  -7   3        160.66        139.44         2.24 o                         
   5  -7   3          3.89          3.42         0.57 o                         
   6  -7   3        110.54        114.60         2.13 o                         
   7  -7   3         11.11         10.44         1.02 o                         
   8  -7   3         71.35         75.37         2.52 o                         
   9  -7   3         36.36         35.80         2.36 o                         
  10  -7   3          3.14          4.61         1.45 o                         
  -8  -6   3          4.55          5.13         1.38 o                         
  -7  -6   3          1.76          1.19         1.09 o                         
  -6  -6   3         12.26         11.02         1.08 o                         
  -5  -6   3          3.43          2.90         1.00 o                         
  -4  -6   3          5.95          5.36         0.70 o                         
  -3  -6   3         10.98         10.49         0.94 o                         
  -2  -6   3          5.99          6.43         0.73 o                         
  -1  -6   3         15.82         15.54         0.79 o                         
   0  -6   3          1.17          0.57         0.43 o                         
   1  -6   3        296.82        304.37         5.23 o                         
   2  -6   3          7.06          7.76         0.60 o                         
   3  -6   3          5.70          5.69         0.56 o                         
   4  -6   3         23.17         20.95         0.77 o                         
   5  -6   3         32.88         34.25         1.03 o                         
   6  -6   3          8.12          6.24         0.56 o                         
   7  -6   3         26.99         25.65         1.30 o                         
   8  -6   3         27.17         29.57         2.51 o                         
   9  -6   3          0.01          0.43         1.20 o                         
  10  -6   3          0.91         -0.64         1.28 o                         
  -8  -5   3          0.01          0.29         1.23 o                         
  -7  -5   3          1.74          1.26         0.96 o                         
  -6  -5   3          1.15         -0.49         0.97 o                         
  -5  -5   3          6.45          5.12         0.83 o                         
  -4  -5   3          2.19          3.22         0.68 o                         
  -3  -5   3          0.01         -0.24         0.48 o                         
  -2  -5   3          0.03          0.20         0.41 o                         
  -1  -5   3         58.13         61.95         1.16 o                         
   0  -5   3        214.07        229.00         3.69 o                         
   1  -5   3        104.01        105.72         1.83 o                         
   2  -5   3         78.98         82.63         1.59 o                         
   3  -5   3          7.13          6.95         0.52 o                         
   4  -5   3          8.26          7.32         0.50 o                         
   5  -5   3         23.03         20.82         0.79 o                         
   6  -5   3          1.03         -0.01         0.44 o                         
   7  -5   3          6.79          7.63         0.60 o                         
   8  -5   3          0.02         -0.01         0.71 o                         
   9  -5   3          0.57          1.65         1.02 o                         
  10  -5   3         29.77         35.66         2.84 o                         
  11  -5   3         27.89         28.22         2.09 o                         
  -9  -4   3          0.09          1.71         2.03 o                         
  -8  -4   3          4.02          0.23         1.30 o                         
  -7  -4   3         81.94         81.75         2.60 o                         
  -6  -4   3          3.34          3.01         0.90 o                         
  -5  -4   3          3.37          2.58         0.71 o                         
  -4  -4   3         38.53         38.47         1.20 o                         
  -3  -4   3          3.80          3.67         0.47 o                         
  -2  -4   3         76.72         78.82         1.51 o                         
  -1  -4   3        131.75        147.26         2.51 o                         
   0  -4   3        109.90        112.88         1.77 o                         
   1  -4   3        274.08        307.06         4.54 o                         
   2  -4   3          6.69          5.60         0.50 o                         
   3  -4   3        194.37        204.88         3.10 o                         
   4  -4   3        207.66        198.84         2.86 o                         
   5  -4   3          0.35          0.54         0.36 o                         
   6  -4   3         18.28         15.73         0.88 o                         
   7  -4   3         13.46         13.48         0.74 o                         
   8  -4   3         73.61         67.42         1.69 o                         
   9  -4   3          0.12          0.22         0.98 o                         
  10  -4   3         50.04         55.08         2.38 o                         
  11  -4   3          0.66         -0.70         1.40 o                         
  -9  -3   3          0.18          0.36         1.50 o                         
  -8  -3   3        102.68        104.34         2.66 o                         
  -7  -3   3          3.20          3.07         0.72 o                         
  -6  -3   3        101.76        105.90         2.52 o                         
  -5  -3   3        138.11        139.71         2.95 o                         
  -4  -3   3          1.54          2.54         0.44 o                         
  -3  -3   3        572.13        611.88         8.83 o                         
  -2  -3   3        296.77        291.26         4.90 o                         
  -1  -3   3        209.49        206.66         3.56 o                         
   0  -3   3        238.27        287.30         4.23 o                         
   1  -3   3          0.13          0.11         0.24 o                         
   2  -3   3         47.04         45.20         0.94 o                         
   3  -3   3         52.69         56.65         0.94 o                         
   4  -3   3        107.13        107.06         1.71 o                         
   5  -3   3          6.50          4.83         0.38 o                         
   6  -3   3         20.75         17.22         0.98 o                         
   7  -3   3         14.95         14.55         0.75 o                         
   8  -3   3         65.90         59.45         1.45 o                         
   9  -3   3        292.01        289.94         5.17 o                         
  10  -3   3         49.43         44.93         2.07 o                         
  11  -3   3          6.88          9.54         1.37 o                         
  -9  -2   3          0.26          0.13         1.51 o                         
  -8  -2   3         12.84         13.33         1.22 o                         
  -7  -2   3         45.43         46.69         1.80 o                         
  -6  -2   3         14.22         14.84         0.97 o                         
  -5  -2   3         10.55          8.94         0.78 o                         
  -4  -2   3          0.01          1.49         0.56 o                         
  -3  -2   3       1064.19       1108.37        17.58 o                         
  -2  -2   3       4469.95       5045.00        70.75 o                         
  -1  -2   3          1.47          0.32         0.25 o                         
   0  -2   3        481.68        522.26         7.48 o                         
   1  -2   3       1343.82       1443.73        20.32 o                         
   2  -2   3          1.95          1.86         0.17 o                         
   3  -2   3       1165.25       1273.24        17.95 o                         
   4  -2   3        198.91        229.45         3.38 o                         
   5  -2   3          3.07          6.24         0.40 o                         
   6  -2   3         19.38         15.09         0.78 o                         
   7  -2   3        541.24        529.65         8.19 o                         
   8  -2   3        842.01        826.87        12.66 o                         
   9  -2   3          1.33          1.53         0.69 o                         
  10  -2   3         27.72         27.85         1.47 o                         
  11  -2   3         32.58         32.94         2.69 o                         
  12  -2   3          6.85          7.42         1.55 o                         
 -10  -1   3         62.11         66.26         3.38 o                         
  -9  -1   3          1.56          2.45         1.41 o                         
  -8  -1   3          0.76          0.28         0.86 o                         
  -7  -1   3          5.68          6.74         0.78 o                         
  -6  -1   3         41.61         43.56         1.39 o                         
  -5  -1   3         11.43         12.07         0.81 o                         
  -4  -1   3          2.97          3.60         0.42 o                         
  -3  -1   3        867.43        894.58        11.52 o                         
  -2  -1   3        242.75        278.43         4.37 o                         
  -1  -1   3         90.31         87.58         1.52 o                         
   0  -1   3          2.32          4.32         0.22 o                         
   1  -1   3         38.13         34.88         0.63 o                         
   2  -1   3         40.09         37.57         0.57 o                         
   3  -1   3         95.19         97.28         1.90 o                         
   4  -1   3        282.12        287.14         3.95 o                         
   5  -1   3        387.94        367.52         5.33 o                         
   6  -1   3          8.74          6.85         0.52 o                         
   7  -1   3        282.93        275.31         4.70 o                         
   8  -1   3        693.95        673.24        10.38 o                         
   9  -1   3         42.09         38.87         1.42 o                         
  10  -1   3         86.09         89.29         2.23 o                         
  11  -1   3         12.38          9.87         1.32 o                         
  12  -1   3          3.84          4.51         1.76 o                         
 -10   0   3         12.15         12.77         1.47 o                         
  -9   0   3          0.06         -0.51         1.01 o                         
  -8   0   3          0.73          0.73         0.92 o                         
  -7   0   3         47.31         44.10         1.55 o                         
  -6   0   3          1.40          1.73         0.65 o                         
  -5   0   3          0.45          1.12         0.47 o                         
  -4   0   3        368.16        363.89         5.70 o                         
  -3   0   3          0.04          0.01         0.30 o                         
  -2   0   3         99.63         97.37         1.79 o                         
  -1   0   3         38.21         37.93         0.85 o                         
   0   0   3         54.56         66.52         0.97 o                         
   1   0   3         10.16          9.79         0.32 o                         
   2   0   3       1328.12       1390.68        16.92 o                         
   3   0   3        268.55        280.33         3.83 o                         
   4   0   3        225.91        234.67         3.09 o                         
   5   0   3        561.08        588.24        13.05 o                         
   6   0   3        113.17        100.20         1.71 o                         
   7   0   3         25.80         26.59         0.96 o                         
   8   0   3         55.27         50.20         1.28 o                         
   9   0   3        345.38        340.24         5.92 o                         
  10   0   3         17.10         14.46         1.07 o                         
  11   0   3          6.21          4.52         1.24 o                         
  12   0   3          0.70          0.74         1.78 o                         
 -10   1   3          8.85          8.23         1.30 o                         
  -9   1   3          2.03          1.88         1.01 o                         
  -8   1   3         25.90         25.26         1.48 o                         
  -7   1   3          0.27          0.16         0.60 o                         
  -6   1   3        233.79        245.45         4.34 o                         
  -5   1   3         89.23         82.84         1.73 o                         
  -4   1   3          2.73          2.76         0.39 o                         
  -3   1   3        451.01        489.84         7.54 o                         
  -2   1   3        161.98        174.19         2.64 o                         
  -1   1   3         96.75         94.72         1.79 o                         
   0   1   3        275.67        269.53         3.70 o                         
   1   1   3          8.37         11.30         0.28 o                         
   2   1   3         85.80         79.45         1.02 o                         
   3   1   3       1423.84       1542.54        18.83 o                         
   4   1   3          1.10          0.65         0.18 o                         
   5   1   3       1060.71       1144.09        16.20 o                         
   6   1   3         48.51         51.10         1.11 o                         
   7   1   3          3.31          3.39         0.79 o                         
   8   1   3          1.33          1.62         0.57 o                         
   9   1   3        207.75        204.91         3.59 o                         
  10   1   3          8.13          8.62         1.08 o                         
  11   1   3          4.20          5.22         1.04 o                         
  12   1   3          1.30          0.82         1.32 o                         
 -10   2   3          6.62          6.24         1.47 o                         
  -9   2   3          0.04          0.38         1.03 o                         
  -8   2   3         11.18         10.39         0.92 o                         
  -7   2   3         10.06          9.45         0.73 o                         
  -6   2   3         30.00         30.25         1.03 o                         
  -5   2   3        358.54        380.69         5.99 o                         
  -4   2   3         96.69         96.00         1.66 o                         
  -3   2   3        135.80        142.89         2.26 o                         
  -2   2   3          0.09          0.77         0.28 o                         
  -1   2   3          3.02          3.50         0.19 o                         
   0   2   3         23.78         27.94         0.59 o                         
   1   2   3        191.96        172.98         2.30 o                         
   2   2   3         84.63         95.49         1.41 o                         
   3   2   3         22.53         20.54         0.51 o                         
   4   2   3        244.09        253.38         4.83 o                         
   5   2   3        831.53        893.43        12.06 o                         
   6   2   3          3.49          4.98         0.38 o                         
   7   2   3         14.54         11.77         0.56 o                         
   8   2   3        115.66        110.66         2.65 o                         
   9   2   3         22.58         23.31         1.32 o                         
  10   2   3         77.79         77.45         2.13 o                         
  11   2   3          3.31          1.42         1.08 o                         
  12   2   3          1.63          0.23         1.28 o                         
 -10   3   3         13.23         19.38         2.08 o                         
  -9   3   3          7.73          5.44         1.67 o                         
  -8   3   3          0.47          0.96         0.84 o                         
  -7   3   3          0.19          1.11         0.72 o                         
  -6   3   3          5.52          6.27         0.73 o                         
  -5   3   3         17.78         17.33         0.83 o                         
  -4   3   3         62.79         65.47         1.64 o                         
  -3   3   3         87.35        103.11         1.82 o                         
  -2   3   3        514.11        580.32         8.87 o                         
  -1   3   3        356.06        355.05         5.48 o                         
   0   3   3         17.03         13.84         0.44 o                         
   1   3   3          6.22          9.87         0.36 o                         
   2   3   3        215.74        205.63         2.89 o                         
   3   3   3        287.39        282.14         3.75 o                         
   4   3   3         44.21         49.59         0.83 o                         
   5   3   3         57.61         66.01         1.11 o                         
   6   3   3        597.70        626.08         9.03 o                         
   7   3   3        126.04        129.72         2.32 o                         
   8   3   3         39.20         36.91         1.11 o                         
   9   3   3        151.55        150.32         3.35 o                         
  10   3   3          9.85         10.33         1.23 o                         
  11   3   3          0.16         -0.07         1.22 o                         
  12   3   3          1.51          2.16         1.29 o                         
 -10   4   3          4.61         10.81         1.72 o                         
  -9   4   3         81.00         84.51         2.90 o                         
  -8   4   3          0.09          0.22         0.82 o                         
  -7   4   3          0.04          0.04         0.74 o                         
  -6   4   3         57.45         52.67         1.38 o                         
  -5   4   3          5.79          5.21         0.57 o                         
  -4   4   3          8.20          6.43         0.63 o                         
  -3   4   3         34.58         34.18         0.91 o                         
  -2   4   3         94.56         86.26         1.39 o                         
  -1   4   3         52.26         48.44         1.02 o                         
   0   4   3          0.38          0.55         0.22 o                         
   1   4   3        337.29        383.55         5.57 o                         
   2   4   3        194.00        179.79         2.37 o                         
   3   4   3        392.56        413.53         5.43 o                         
   4   4   3       1475.32       1529.05        19.58 o                         
   5   4   3        692.26        697.99         8.69 o                         
   6   4   3          7.91          7.99         0.57 o                         
   7   4   3         57.84         60.78         1.23 o                         
   8   4   3          1.74          1.27         0.59 o                         
   9   4   3         71.86         74.41         2.13 o                         
  10   4   3          2.12          1.29         0.96 o                         
  11   4   3          0.89          1.24         1.13 o                         
  12   4   3          0.07          0.38         1.65 o                         
  -9   5   3         28.60         26.85         1.83 o                         
  -8   5   3        115.76        113.50         2.70 o                         
  -7   5   3          1.45          1.07         0.69 o                         
  -6   5   3        106.40         93.81         1.97 o                         
  -5   5   3         11.33         10.88         0.71 o                         
  -4   5   3        224.53        218.25         4.22 o                         
  -3   5   3         12.10         15.06         0.82 o                         
  -2   5   3         61.89         59.90         1.26 o                         
  -1   5   3        236.51        258.64         3.69 o                         
   0   5   3          3.15          2.65         0.34 o                         
   1   5   3        310.67        348.47         5.48 o                         
   2   5   3       2611.68       3009.02        40.19 o                         
   3   5   3        147.27        159.60         2.18 o                         
   4   5   3       1018.46       1057.94        14.33 o                         
   5   5   3        104.99        110.68         1.95 o                         
   6   5   3         23.04         24.18         0.90 o                         
   7   5   3          2.05          2.15         0.49 o                         
   8   5   3          1.18          0.96         0.67 o                         
   9   5   3          0.00         -0.07         0.79 o                         
  10   5   3          5.93          4.43         1.12 o                         
  11   5   3          8.49         10.50         1.46 o                         
  -9   6   3          4.18          6.48         1.40 o                         
  -8   6   3         17.68         17.49         1.25 o                         
  -7   6   3         11.09         11.00         0.96 o                         
  -6   6   3         25.74         22.65         1.13 o                         
  -5   6   3          2.52          1.52         0.56 o                         
  -4   6   3         42.87         43.47         1.23 o                         
  -3   6   3         23.80         23.99         1.18 o                         
  -2   6   3          1.88          1.64         0.47 o                         
  -1   6   3         67.61         71.62         1.49 o                         
   0   6   3        380.62        405.64         6.00 o                         
   1   6   3         11.49          8.14         0.55 o                         
   2   6   3        147.19        148.11         2.85 o                         
   3   6   3        105.36        113.22         1.93 o                         
   4   6   3        295.21        304.79         6.09 o                         
   5   6   3         44.71         41.65         1.88 o                         
   6   6   3          3.56          4.02         0.51 o                         
   7   6   3          0.44         -0.16         0.64 o                         
   8   6   3        147.11        156.77         3.56 o                         
   9   6   3         24.24         27.45         2.00 o                         
  10   6   3         91.94         93.50         3.46 o                         
  11   6   3         17.36         14.69         1.90 o                         
  -9   7   3         13.99         13.33         2.40 o                         
  -8   7   3          4.37          1.14         1.74 o                         
  -7   7   3          1.37          0.45         1.28 o                         
  -6   7   3          1.57          2.60         0.78 o                         
  -5   7   3          3.83          4.39         0.71 o                         
  -4   7   3         26.27         21.23         1.02 o                         
  -3   7   3          0.55          0.46         0.59 o                         
  -2   7   3          6.72          5.52         0.62 o                         
  -1   7   3        367.02        353.12         7.91 o                         
   0   7   3        220.31        233.13         5.38 o                         
   1   7   3         35.55         35.96         1.14 o                         
   2   7   3          7.26          5.34         0.55 o                         
   3   7   3          2.05          1.88         0.46 o                         
   4   7   3        100.66        103.81         1.88 o                         
   5   7   3         21.87         26.64         1.28 o                         
   6   7   3         65.65         66.78         1.60 o                         
   7   7   3         22.04         22.59         1.30 o                         
   8   7   3          3.29          3.77         0.88 o                         
   9   7   3          0.04          0.51         1.02 o                         
  10   7   3         12.33         14.26         1.56 o                         
  -8   8   3         19.24         19.24         1.85 o                         
  -7   8   3         11.95         16.54         1.73 o                         
  -6   8   3          0.01         -0.11         1.42 o                         
  -5   8   3          0.03          0.88         0.83 o                         
  -4   8   3          0.42          1.08         0.73 o                         
  -3   8   3         18.58         18.97         1.72 o                         
  -2   8   3        566.00        548.36         9.22 o                         
  -1   8   3        274.79        254.48         4.87 o                         
   0   8   3        281.11        291.84         5.11 o                         
   1   8   3         12.91         14.30         0.86 o                         
   2   8   3          7.95          7.22         0.64 o                         
   3   8   3          4.33          4.09         0.51 o                         
   4   8   3         14.53         14.78         1.40 o                         
   5   8   3         10.38          9.58         0.77 o                         
   6   8   3          0.21          1.10         0.74 o                         
   7   8   3         19.72         20.48         1.23 o                         
   8   8   3         17.97         17.59         1.86 o                         
   9   8   3         34.56         32.28         2.17 o                         
  10   8   3          5.21          3.32         1.58 o                         
  -8   9   3          4.25          3.14         1.94 o                         
  -7   9   3         16.46         21.03         2.30 o                         
  -6   9   3          0.79          2.88         1.13 o                         
  -5   9   3          2.65          3.30         1.05 o                         
  -4   9   3          0.06          2.13         0.90 o                         
  -3   9   3         50.33         48.49         2.32 o                         
  -2   9   3         95.36         94.41         2.24 o                         
  -1   9   3        193.71        172.44         3.61 o                         
   0   9   3         33.04         34.51         1.42 o                         
   1   9   3         94.90         83.91         2.11 o                         
   2   9   3         18.59         17.21         0.96 o                         
   3   9   3          2.68          2.07         0.70 o                         
   4   9   3         79.36         78.77         2.44 o                         
   5   9   3          1.90          1.17         0.93 o                         
   6   9   3          5.23          4.83         0.88 o                         
   7   9   3          0.19          1.05         0.85 o                         
   8   9   3         15.65         16.57         1.46 o                         
   9   9   3         41.07         40.50         2.38 o                         
  -7  10   3         26.64         32.67         3.29 o                         
  -6  10   3          6.78          9.61         1.48 o                         
  -5  10   3         10.58         10.51         1.56 o                         
  -4  10   3          2.88          5.65         1.08 o                         
  -3  10   3          0.00         -0.36         0.86 o                         
  -2  10   3         94.07         89.08         2.27 o                         
  -1  10   3        115.55        111.16         2.81 o                         
   0  10   3         34.70         27.89         1.35 o                         
   1  10   3         76.04         73.77         1.97 o                         
   2  10   3         46.45         39.87         1.77 o                         
   3  10   3         25.32         24.73         1.47 o                         
   4  10   3          9.69          7.02         1.00 o                         
   5  10   3         39.59         45.62         2.12 o                         
   6  10   3          0.40         -0.13         1.08 o                         
   7  10   3          7.17          8.35         1.51 o                         
   8  10   3          0.53         -0.61         1.21 o                         
  -6  11   3          0.00         -0.76         1.61 o                         
  -5  11   3          4.10          6.54         1.52 o                         
  -4  11   3         75.24         88.13         3.18 o                         
  -3  11   3         55.81         60.14         2.79 o                         
  -2  11   3         66.37         63.05         1.94 o                         
  -1  11   3          3.17          3.40         0.98 o                         
   0  11   3         85.65         86.25         2.27 o                         
   1  11   3         52.00         46.13         2.33 o                         
   2  11   3          1.99          0.71         0.90 o                         
   3  11   3          9.23         11.75         1.13 o                         
   4  11   3         13.80         12.76         1.22 o                         
   5  11   3         27.00         31.58         2.36 o                         
   6  11   3         14.91         13.37         2.01 o                         
   7  11   3         20.47         20.91         2.95 o                         
  -4  12   3          0.03         -0.08         2.23 o                         
  -3  12   3         11.36          9.72         1.56 o                         
  -2  12   3          0.02          1.17         1.25 o                         
  -1  12   3         10.90         11.53         1.31 o                         
   0  12   3          6.22          5.29         1.10 o                         
   1  12   3         10.53         10.78         1.27 o                         
   2  12   3          3.27          1.18         1.13 o                         
   3  12   3          0.03          0.05         1.50 o                         
   4  12   3          0.55          1.93         1.48 o                         
   5  12   3          0.65          0.48         1.70 o                         
   6  12   3          4.87          2.56         1.65 o                         
  -2  13   3          0.19          0.60         1.79 o                         
  -1  13   3          4.26          6.65         1.68 o                         
   0  13   3          8.03          6.22         1.56 o                         
   1  13   3          1.37         -0.70         1.39 o                         
   2  13   3          0.02          0.35         1.50 o                         
   3  13   3         17.90         25.64         2.32 o                         
   4  13   3          1.85         -0.10         1.79 o                         
   0 -11   4          1.12          1.56         1.96 o                         
   1 -11   4          4.01          5.06         1.78 o                         
   2 -11   4          7.84          9.35         1.90 o                         
   3 -11   4          2.99          1.70         1.70 o                         
   4 -11   4          4.32          3.93         2.04 o                         
  -3 -10   4          2.46          3.90         1.78 o                         
  -2 -10   4         20.09         19.48         1.96 o                         
  -1 -10   4         14.17         16.51         1.55 o                         
   0 -10   4          6.28          6.49         1.42 o                         
   1 -10   4          3.98          3.89         1.38 o                         
   2 -10   4         17.24         14.78         1.68 o                         
   3 -10   4          0.65         -0.85         1.70 o                         
   4 -10   4          0.14          0.63         1.65 o                         
   5 -10   4          0.07          0.09         1.68 o                         
   6 -10   4          0.28          1.81         1.72 o                         
  -4  -9   4          2.18          3.06         1.25 o                         
  -3  -9   4          7.00          6.51         1.06 o                         
  -2  -9   4          4.59          4.07         1.05 o                         
  -1  -9   4          3.16          2.86         0.97 o                         
   0  -9   4         54.21         56.03         3.02 o                         
   1  -9   4          6.20          8.85         1.22 o                         
   2  -9   4          1.82          0.44         0.95 o                         
   3  -9   4          5.20          4.63         1.23 o                         
   4  -9   4          3.87          4.29         1.50 o                         
   5  -9   4          9.70          5.63         1.24 o                         
   6  -9   4          0.04         -0.63         1.26 o                         
   7  -9   4         26.21         30.85         3.76 o                         
   8  -9   4         39.41         47.11         8.66 o                         
  -5  -8   4          4.99          2.56         1.48 o                         
  -4  -8   4          0.03         -0.35         1.75 o                         
  -3  -8   4         13.49         14.48         1.13 o                         
  -2  -8   4         48.72         47.00         1.62 o                         
  -1  -8   4         12.47         11.29         0.92 o                         
   0  -8   4         73.59         71.76         1.95 o                         
   1  -8   4         25.89         23.79         1.31 o                         
   2  -8   4          6.51          6.55         0.78 o                         
   3  -8   4          1.50          0.88         0.86 o                         
   4  -8   4         28.28         22.73         1.29 o                         
   5  -8   4         67.86         56.41         2.50 o                         
   6  -8   4         13.38         13.84         1.55 o                         
   7  -8   4          2.71          1.89         1.29 o                         
   8  -8   4         22.36         20.40         2.47 o                         
   9  -8   4         43.80         48.59         6.10 o                         
  -6  -7   4          6.39          6.74         1.34 o                         
  -5  -7   4         24.45         24.60         1.65 o                         
  -4  -7   4          2.64          2.87         0.84 o                         
  -3  -7   4          4.07          3.40         0.93 o                         
  -2  -7   4          0.09          0.89         0.87 o                         
  -1  -7   4          5.35          5.00         0.77 o                         
   0  -7   4         98.38         99.97         2.05 o                         
   1  -7   4         83.93         81.61         1.97 o                         
   2  -7   4         14.92         11.53         0.85 o                         
   3  -7   4          7.44          6.04         0.55 o                         
   4  -7   4         71.50         59.68         1.38 o                         
   5  -7   4          1.25          1.59         0.57 o                         
   6  -7   4          0.23          0.06         0.80 o                         
   7  -7   4          0.05          0.63         0.87 o                         
   8  -7   4         14.27         18.21         2.39 o                         
   9  -7   4          0.00          0.47         1.45 o                         
  10  -7   4          6.01          9.16         1.49 o                         
  -7  -6   4          2.42          2.61         1.40 o                         
  -6  -6   4          0.03         -0.59         1.17 o                         
  -5  -6   4          0.04          0.54         1.14 o                         
  -4  -6   4         22.62         20.93         1.24 o                         
  -3  -6   4         20.07         21.15         1.39 o                         
  -2  -6   4         26.17         24.55         1.02 o                         
  -1  -6   4        107.91        106.41         2.21 o                         
   0  -6   4        115.27        118.28         2.24 o                         
   1  -6   4        284.12        288.57         3.98 o                         
   2  -6   4         44.98         48.17         1.20 o                         
   3  -6   4         19.28         21.07         0.77 o                         
   4  -6   4         50.15         42.86         1.24 o                         
   5  -6   4         14.34         12.59         0.72 o                         
   6  -6   4        160.90        144.38         2.66 o                         
   7  -6   4          8.93         11.91         1.04 o                         
   8  -6   4          0.56          1.40         0.99 o                         
   9  -6   4        130.11        145.64         3.83 o                         
  10  -6   4         15.88         21.66         2.93 o                         
  -8  -5   4          1.96         -0.34         1.40 o                         
  -7  -5   4          3.96          3.53         1.24 o                         
  -6  -5   4         45.72         45.02         2.29 o                         
  -5  -5   4          0.89          0.80         0.81 o                         
  -4  -5   4          0.04          0.09         0.74 o                         
  -3  -5   4          7.26          6.64         0.67 o                         
  -2  -5   4          0.18          0.00         0.48 o                         
  -1  -5   4          4.54          4.76         0.59 o                         
   0  -5   4        200.83        206.35         3.08 o                         
   1  -5   4         70.02         74.18         1.29 o                         
   2  -5   4          0.22          0.81         0.37 o                         
   3  -5   4          5.49          6.25         0.49 o                         
   4  -5   4         65.46         70.25         1.37 o                         
   5  -5   4          2.08          0.64         0.41 o                         
   6  -5   4          0.01          0.53         0.41 o                         
   7  -5   4         17.03         13.83         0.92 o                         
   8  -5   4          1.18         -0.53         1.08 o                         
   9  -5   4         15.95         20.88         1.63 o                         
  10  -5   4          0.02          1.91         1.68 o                         
  11  -5   4         11.25         13.69         1.57 o                         
  -8  -4   4          0.51          1.34         1.67 o                         
  -7  -4   4          0.44         -0.75         1.49 o                         
  -6  -4   4         41.95         37.36         1.55 o                         
  -5  -4   4          4.46          2.58         0.91 o                         
  -4  -4   4         23.69         20.87         1.06 o                         
  -3  -4   4         44.86         46.52         1.16 o                         
  -2  -4   4         14.61         16.61         0.77 o                         
  -1  -4   4         24.92         23.91         0.81 o                         
   0  -4   4         11.24         13.35         0.66 o                         
   1  -4   4         13.73         16.56         0.62 o                         
   2  -4   4        517.03        562.14         8.12 o                         
   3  -4   4        214.54        224.71         3.86 o                         
   4  -4   4         47.93         44.47         0.87 o                         
   5  -4   4        113.11        116.19         1.76 o                         
   6  -4   4        331.67        316.00         4.43 o                         
   7  -4   4        170.10        168.66         2.75 o                         
   8  -4   4          7.59          6.55         0.85 o                         
   9  -4   4          2.85          3.31         0.98 o                         
  10  -4   4          5.36          3.63         1.22 o                         
  11  -4   4          2.12          4.11         1.34 o                         
  -9  -3   4          2.00          0.63         1.42 o                         
  -8  -3   4          7.58          9.11         1.22 o                         
  -7  -3   4         62.37         67.39         2.00 o                         
  -6  -3   4          0.28          0.47         0.86 o                         
  -5  -3   4         47.26         46.61         1.69 o                         
  -4  -3   4        172.72        171.01         3.00 o                         
  -3  -3   4          2.63          3.04         0.54 o                         
  -2  -3   4        775.83        833.81        11.97 o                         
  -1  -3   4          0.67          0.98         0.37 o                         
   0  -3   4        250.08        280.90         4.45 o                         
   1  -3   4        293.84        321.78         5.34 o                         
   2  -3   4         10.55          9.10         0.47 o                         
   3  -3   4        778.85        900.58        12.80 o                         
   4  -3   4        198.63        207.44         3.40 o                         
   5  -3   4        199.53        199.61         3.67 o                         
   6  -3   4        192.64        165.70         2.58 o                         
   7  -3   4        432.85        396.43         5.83 o                         
   8  -3   4          0.50          2.73         0.58 o                         
   9  -3   4          0.77          0.48         0.82 o                         
  10  -3   4          3.66          3.31         1.05 o                         
  11  -3   4         12.09         13.41         1.64 o                         
  12  -3   4          1.30          3.56         2.19 o                         
  -9  -2   4          0.26          3.25         1.40 o                         
  -8  -2   4          0.38          1.26         1.01 o                         
  -7  -2   4          0.37          1.55         0.87 o                         
  -6  -2   4         15.11         13.82         1.01 o                         
  -5  -2   4         62.33         60.13         1.49 o                         
  -4  -2   4         27.93         29.36         1.01 o                         
  -3  -2   4        140.51        137.24         2.54 o                         
  -2  -2   4        862.91        916.11        13.09 o                         
  -1  -2   4        488.18        517.93         7.09 o                         
   0  -2   4          5.22          5.88         0.37 o                         
   1  -2   4        101.13        110.72         1.77 o                         
   2  -2   4        204.47        216.04         3.01 o                         
   3  -2   4          7.70          8.06         0.31 o                         
   4  -2   4          0.39          1.00         0.47 o                         
   5  -2   4         10.38          9.44         0.64 o                         
   6  -2   4        440.93        423.63         5.57 o                         
   7  -2   4         72.23         55.82         1.91 o                         
   8  -2   4         10.86          8.98         0.64 o                         
   9  -2   4         33.13         37.79         1.40 o                         
  10  -2   4          0.02         -0.42         1.02 o                         
  11  -2   4          0.33          0.92         1.21 o                         
  12  -2   4         11.50         15.19         1.80 o                         
  -9  -1   4          1.30         -0.64         1.43 o                         
  -8  -1   4          1.42          3.63         1.04 o                         
  -7  -1   4         32.28         31.56         2.44 o                         
  -6  -1   4        151.09        149.12         2.99 o                         
  -5  -1   4         42.53         38.17         1.35 o                         
  -4  -1   4         73.61         66.72         1.38 o                         
  -3  -1   4        298.48        306.53         4.87 o                         
  -2  -1   4        611.96        616.32         8.88 o                         
  -1  -1   4        611.89        653.13         9.93 o                         
   0  -1   4         37.33         40.63         0.86 o                         
   1  -1   4         52.86         52.51         0.81 o                         
   2  -1   4          0.01         -0.08         0.22 o                         
   3  -1   4          9.26          8.48         0.61 o                         
   4  -1   4        289.08        342.00         6.74 o                         
   5  -1   4         57.61         55.70         1.15 o                         
   6  -1   4         43.78         46.53         0.86 o                         
   7  -1   4         42.21         37.31         1.11 o                         
   8  -1   4         41.22         36.02         1.15 o                         
   9  -1   4        182.50        171.09         3.27 o                         
  10  -1   4          0.18         -0.35         0.83 o                         
  11  -1   4         96.64         91.91         3.19 o                         
  12  -1   4         21.43         23.27         2.08 o                         
  -9   0   4          2.22          0.80         1.28 o                         
  -8   0   4         11.31         11.77         1.12 o                         
  -7   0   4          0.79          0.55         0.77 o                         
  -6   0   4         11.99         11.74         0.92 o                         
  -5   0   4        102.24        100.22         1.97 o                         
  -4   0   4          1.56          1.11         0.41 o                         
  -3   0   4          0.28          0.74         0.34 o                         
  -2   0   4        100.89        114.48         1.86 o                         
  -1   0   4        432.33        487.96         7.97 o                         
   0   0   4        745.61        826.62        11.74 o                         
   1   0   4          0.18          0.40         0.24 o                         
   2   0   4        495.29        507.06         7.65 o                         
   3   0   4       1219.89       1331.79        16.24 o                         
   4   0   4       1052.54       1162.99        16.39 o                         
   5   0   4        106.51        106.69         1.53 o                         
   6   0   4          3.51          3.35         0.29 o                         
   7   0   4          0.69          0.52         0.42 o                         
   8   0   4          4.86          6.82         0.60 o                         
   9   0   4          2.28          2.84         0.69 o                         
  10   0   4         56.05         56.27         1.85 o                         
  11   0   4          0.55          1.34         1.16 o                         
  12   0   4          1.65          1.32         1.45 o                         
  -9   1   4         34.53         37.62         2.13 o                         
  -8   1   4          0.81          1.26         1.46 o                         
  -7   1   4         25.81         27.72         1.34 o                         
  -6   1   4        144.47        148.58         2.76 o                         
  -5   1   4        139.46        144.88         3.15 o                         
  -4   1   4         14.49         11.48         0.74 o                         
  -3   1   4         20.15         19.46         0.69 o                         
  -2   1   4        380.79        394.97         6.12 o                         
  -1   1   4         58.86         56.96         1.02 o                         
   0   1   4       1393.50       1510.93        21.32 o                         
   1   1   4          0.71          0.27         0.19 o                         
   2   1   4        316.79        307.35         4.00 o                         
   3   1   4         85.09         89.56         1.27 o                         
   4   1   4         68.18         77.17         1.21 o                         
   5   1   4          0.01         -0.12         0.23 o                         
   6   1   4         74.70         68.69         1.02 o                         
   7   1   4         45.45         43.49         1.05 o                         
   8   1   4         25.98         23.50         1.22 o                         
   9   1   4         32.70         36.01         1.62 o                         
  10   1   4         20.02         18.22         1.13 o                         
  11   1   4         31.20         34.68         1.77 o                         
  12   1   4         61.75         68.13         4.60 o                         
  -9   2   4         12.64          9.04         1.51 o                         
  -8   2   4         11.73         10.68         0.97 o                         
  -7   2   4         22.91         20.85         1.12 o                         
  -6   2   4         44.24         41.66         1.21 o                         
  -5   2   4         19.60         19.87         0.81 o                         
  -4   2   4        264.43        272.25         4.40 o                         
  -3   2   4          3.47          2.58         0.42 o                         
  -2   2   4        184.57        174.59         2.56 o                         
  -1   2   4        406.35        443.46         6.08 o                         
   0   2   4         95.98        105.89         1.66 o                         
   1   2   4        187.25        179.83         2.41 o                         
   2   2   4        365.89        384.84         4.79 o                         
   3   2   4        161.38        183.16         2.47 o                         
   4   2   4         35.98         35.34         0.70 o                         
   5   2   4         58.39         56.70         0.97 o                         
   6   2   4        183.01        200.74         2.56 o                         
   7   2   4         59.10         57.71         1.09 o                         
   8   2   4          0.00         -0.15         0.36 o                         
   9   2   4         23.05         21.84         1.11 o                         
  10   2   4         48.21         50.81         1.81 o                         
  11   2   4          0.03         -0.71         1.42 o                         
  12   2   4         28.82         40.00         2.56 o                         
  -9   3   4          0.25         -0.73         1.46 o                         
  -8   3   4          1.57          2.24         1.04 o                         
  -7   3   4         12.64         10.42         0.95 o                         
  -6   3   4         78.20         73.17         1.60 o                         
  -5   3   4         21.93         25.46         0.93 o                         
  -4   3   4        144.68        139.77         2.30 o                         
  -3   3   4        126.12        128.00         2.39 o                         
  -2   3   4         14.43         14.15         0.56 o                         
  -1   3   4        365.89        363.86         5.67 o                         
   0   3   4       1336.34       1446.15        21.70 o                         
   1   3   4        746.75        776.85        11.05 o                         
   2   3   4         49.59         52.10         0.96 o                         
   3   3   4         60.86         57.52         1.05 o                         
   4   3   4         20.30         22.50         0.61 o                         
   5   3   4        120.89        118.34         1.68 o                         
   6   3   4         48.06         46.39         1.03 o                         
   7   3   4         20.16         20.04         0.81 o                         
   8   3   4         23.36         22.96         0.95 o                         
   9   3   4          0.00         -0.34         0.68 o                         
  10   3   4         46.22         49.24         1.85 o                         
  11   3   4         25.36         24.63         1.54 o                         
  12   3   4          4.55          5.39         1.64 o                         
  -9   4   4          0.31         -0.30         2.14 o                         
  -8   4   4         81.63         83.37         2.49 o                         
  -7   4   4         27.21         23.51         1.40 o                         
  -6   4   4        185.89        175.46         3.17 o                         
  -5   4   4         34.81         36.61         1.16 o                         
  -4   4   4          1.10          0.90         0.43 o                         
  -3   4   4        260.09        261.53         5.28 o                         
  -2   4   4         30.16         27.93         0.70 o                         
  -1   4   4        628.33        657.88        10.76 o                         
   0   4   4        255.57        284.47         4.19 o                         
   1   4   4         96.23        104.76         1.61 o                         
   2   4   4         40.91         35.13         0.75 o                         
   3   4   4        371.33        405.86         5.61 o                         
   4   4   4        274.25        311.52         4.01 o                         
   5   4   4        169.29        152.89         2.04 o                         
   6   4   4         12.78         14.14         0.75 o                         
   7   4   4          1.88          1.01         0.54 o                         
   8   4   4         19.01         21.42         0.97 o                         
   9   4   4          1.46          0.56         0.84 o                         
  10   4   4         21.72         23.14         2.09 o                         
  11   4   4         47.45         46.15         2.17 o                         
  12   4   4          1.69          1.11         1.29 o                         
  -9   5   4          0.04         -0.73         1.45 o                         
  -8   5   4         27.33         23.77         2.44 o                         
  -7   5   4         72.17         70.21         3.07 o                         
  -6   5   4        110.35        103.16         2.16 o                         
  -5   5   4         16.48         25.25         1.04 o                         
  -4   5   4         32.18         35.15         1.21 o                         
  -3   5   4         24.19         25.12         1.34 o                         
  -2   5   4         21.16         21.28         0.73 o                         
  -1   5   4         22.10         26.68         0.78 o                         
   0   5   4          8.16          8.25         0.46 o                         
   1   5   4         30.57         33.18         0.89 o                         
   2   5   4        289.03        291.44         4.36 o                         
   3   5   4         17.58          7.86         0.46 o                         
   4   5   4        266.53        255.74         3.38 o                         
   5   5   4         35.28         30.79         0.86 o                         
   6   5   4         17.57         18.79         0.81 o                         
   7   5   4         23.04         23.43         0.91 o                         
   8   5   4         99.78         92.95         2.81 o                         
   9   5   4          0.67          1.37         1.05 o                         
  10   5   4        108.29        105.81         3.07 o                         
  11   5   4          3.21          4.21         1.10 o                         
  -9   6   4          0.08          1.30         1.73 o                         
  -8   6   4          1.51          3.24         1.15 o                         
  -7   6   4         20.09         22.37         1.68 o                         
  -6   6   4         14.54         12.45         1.26 o                         
  -5   6   4         58.41         57.33         1.43 o                         
  -4   6   4         33.24         27.72         1.25 o                         
  -3   6   4         71.00         65.17         1.57 o                         
  -2   6   4         49.26         49.12         1.09 o                         
  -1   6   4        282.34        286.88         4.62 o                         
   0   6   4         46.86         36.71         0.98 o                         
   1   6   4        133.64        123.96         2.13 o                         
   2   6   4         20.65         23.89         0.81 o                         
   3   6   4          0.33          0.28         0.38 o                         
   4   6   4        296.72        311.33         4.48 o                         
   5   6   4         98.80        100.58         1.82 o                         
   6   6   4        283.54        265.28         4.76 o                         
   7   6   4         36.98         37.85         1.16 o                         
   8   6   4         98.13        112.08         2.42 o                         
   9   6   4         47.14         45.80         1.87 o                         
  10   6   4         11.84         15.44         1.43 o                         
  11   6   4          3.30          6.86         1.52 o                         
  -8   7   4          0.37         -0.80         1.60 o                         
  -7   7   4          1.13          0.90         1.37 o                         
  -6   7   4         15.24         13.79         1.14 o                         
  -5   7   4         95.60         87.16         2.25 o                         
  -4   7   4          6.04          8.80         0.74 o                         
  -3   7   4        119.74        110.92         2.19 o                         
  -2   7   4        542.23        545.43         9.16 o                         
  -1   7   4          5.79          3.58         0.73 o                         
   0   7   4        161.93        163.03         2.90 o                         
   1   7   4        114.45        110.11         2.14 o                         
   2   7   4          1.00          0.99         0.50 o                         
   3   7   4          1.96          2.11         0.66 o                         
   4   7   4          2.13          2.37         0.60 o                         
   5   7   4        140.17        135.90         2.20 o                         
   6   7   4          3.50          5.57         0.61 o                         
   7   7   4        144.25        142.75         2.55 o                         
   8   7   4        118.65        116.66         6.25 o                         
   9   7   4         70.98         71.95         2.39 o                         
  10   7   4          7.05          6.00         1.35 o                         
  11   7   4         13.84         11.36         2.16 o                         
  -8   8   4          9.74          7.87         2.65 o                         
  -7   8   4         10.12          5.97         1.74 o                         
  -6   8   4          1.55          3.05         1.14 o                         
  -5   8   4         54.99         54.88         1.81 o                         
  -4   8   4         31.26         32.71         1.76 o                         
  -3   8   4         61.76         54.43         1.55 o                         
  -2   8   4         21.47         18.40         1.04 o                         
  -1   8   4         31.22         26.27         1.06 o                         
   0   8   4        121.17        116.64         2.25 o                         
   1   8   4         19.91         15.00         0.86 o                         
   2   8   4          9.75          8.04         0.68 o                         
   3   8   4          5.00          6.04         0.68 o                         
   4   8   4          4.06          5.58         0.72 o                         
   5   8   4         13.19         14.10         0.88 o                         
   6   8   4          2.75          1.83         0.60 o                         
   7   8   4        310.05        310.38         5.62 o                         
   8   8   4         85.09         85.28         3.61 o                         
   9   8   4         20.76         21.65         1.67 o                         
  10   8   4          4.67          4.81         1.44 o                         
  -7   9   4          8.15          4.43         1.78 o                         
  -6   9   4          1.81          1.64         1.15 o                         
  -5   9   4         28.58         35.01         2.06 o                         
  -4   9   4          6.95          4.12         1.03 o                         
  -3   9   4          4.71          3.55         0.79 o                         
  -2   9   4         15.46         12.23         0.95 o                         
  -1   9   4        126.09        130.94         3.21 o                         
   0   9   4        145.47        130.70         2.72 o                         
   1   9   4         19.46         17.00         1.02 o                         
   2   9   4        126.37        105.02         2.43 o                         
   3   9   4         13.63          8.11         0.68 o                         
   4   9   4          0.04         -0.34         0.68 o                         
   5   9   4        132.28        130.07         3.07 o                         
   6   9   4         29.21         27.92         1.72 o                         
   7   9   4         66.67         74.26         2.28 o                         
   8   9   4          8.74          7.64         1.07 o                         
   9   9   4          3.64          3.36         1.20 o                         
  -6  10   4         27.87         35.05         2.78 o                         
  -5  10   4          0.45          0.57         1.18 o                         
  -4  10   4          0.08         -0.41         1.07 o                         
  -3  10   4          2.65          3.68         1.10 o                         
  -2  10   4         29.74         27.96         2.00 o                         
  -1  10   4         12.06         10.95         0.93 o                         
   0  10   4         74.92         69.81         2.05 o                         
   1  10   4          4.33          2.39         0.72 o                         
   2  10   4         96.91         93.93         2.41 o                         
   3  10   4         12.58          9.40         0.83 o                         
   4  10   4         22.86         22.50         1.33 o                         
   5  10   4         75.45         66.09         2.04 o                         
   6  10   4         30.80         30.37         2.11 o                         
   7  10   4          2.42          1.49         1.27 o                         
   8  10   4          6.63          6.85         1.22 o                         
   9  10   4          2.70          3.60         1.67 o                         
  -5  11   4          3.64          4.89         1.68 o                         
  -4  11   4          0.62          2.54         1.43 o                         
  -3  11   4          5.83          9.90         2.07 o                         
  -2  11   4          0.31          0.21         1.05 o                         
  -1  11   4         46.73         52.19         1.79 o                         
   0  11   4         18.37         19.28         1.37 o                         
   1  11   4          0.00         -0.42         0.83 o                         
   2  11   4          5.29          3.26         1.08 o                         
   3  11   4          5.64          2.55         0.98 o                         
   4  11   4         55.82         52.65         1.96 o                         
   5  11   4          4.51          4.00         1.04 o                         
   6  11   4          7.17          4.75         1.67 o                         
   7  11   4          1.91          1.18         1.37 o                         
   8  11   4          4.12          5.66         1.76 o                         
  -4  12   4         19.87         22.51         2.58 o                         
  -3  12   4          0.32          1.47         1.61 o                         
  -2  12   4         13.70         10.03         1.57 o                         
  -1  12   4         14.43         14.40         1.27 o                         
   0  12   4         68.31         62.80         2.21 o                         
   1  12   4         12.76         13.10         1.25 o                         
   2  12   4          2.07          1.87         1.15 o                         
   3  12   4          4.80          3.85         1.08 o                         
   4  12   4          7.10          7.90         1.47 o                         
   5  12   4          0.63          2.51         1.52 o                         
   6  12   4          6.42          6.47         2.17 o                         
  -2  13   4         13.71         16.00         2.04 o                         
  -1  13   4          8.64          6.80         1.96 o                         
   0  13   4         24.75         27.25         3.19 o                         
   1  13   4          9.82         13.41         1.68 o                         
   2  13   4          2.55          3.58         1.58 o                         
   3  13   4         13.26         14.40         1.78 o                         
   4  13   4          0.02          0.03         1.74 o                         
  -1 -10   5          3.24          4.08         1.79 o                         
   0 -10   5         50.59         56.04         3.89 o                         
   1 -10   5          2.09          1.19         1.92 o                         
   2 -10   5         33.21         34.26         2.85 o                         
   3 -10   5          2.53          0.80         1.84 o                         
   4 -10   5          4.36          2.83         1.72 o                         
   5 -10   5          6.15          8.94         1.95 o                         
  -3  -9   5          0.38          0.90         1.19 o                         
  -2  -9   5          0.48          0.18         1.10 o                         
  -1  -9   5          0.81         -0.57         1.13 o                         
   0  -9   5          4.92          1.30         1.41 o                         
   1  -9   5          3.09          2.30         1.15 o                         
   2  -9   5         12.69         11.37         1.33 o                         
   3  -9   5         59.84         66.09         3.01 o                         
   4  -9   5          1.01         -0.53         1.76 o                         
   5  -9   5          0.05         -0.73         1.45 o                         
   6  -9   5          4.59          6.70         1.64 o                         
   7  -9   5          1.05          4.02         3.04 o                         
  -4  -8   5          1.36          0.74         1.10 o                         
  -3  -8   5          7.59          6.54         1.30 o                         
  -2  -8   5          1.99          2.44         0.95 o                         
  -1  -8   5         10.80          9.72         1.07 o                         
   0  -8   5         15.80         12.03         1.59 o                         
   1  -8   5          0.00          0.83         0.89 o                         
   2  -8   5         12.84         13.59         1.03 o                         
   3  -8   5         13.84         12.76         1.06 o                         
   4  -8   5         20.71         20.10         1.72 o                         
   5  -8   5         14.39         10.15         1.29 o                         
   6  -8   5          5.06          3.39         1.32 o                         
   7  -8   5          0.01         -0.05         1.82 o                         
   8  -8   5          2.43         -0.29         1.84 o                         
  -5  -7   5          0.85          1.00         1.58 o                         
  -4  -7   5          8.57          6.67         0.97 o                         
  -3  -7   5          0.55          0.69         0.83 o                         
  -2  -7   5         72.89         72.49         2.17 o                         
  -1  -7   5        171.63        172.60         3.69 o                         
   0  -7   5        259.92        258.53         5.38 o                         
   1  -7   5        115.15        110.27         2.34 o                         
   2  -7   5          1.60          1.24         0.74 o                         
   3  -7   5         67.13         65.23         1.62 o                         
   4  -7   5         42.53         40.31         1.35 o                         
   5  -7   5          0.18          0.96         0.73 o                         
   6  -7   5          0.06         -0.45         0.90 o                         
   7  -7   5         26.78         31.15         1.90 o                         
   8  -7   5          6.89          7.99         1.30 o                         
   9  -7   5          0.00         -0.21         1.35 o                         
  -6  -6   5         11.32          9.59         1.48 o                         
  -5  -6   5         43.02         35.51         2.53 o                         
  -4  -6   5          2.27          1.57         1.01 o                         
  -3  -6   5         80.60         79.09         2.49 o                         
  -2  -6   5          4.40          5.20         0.71 o                         
  -1  -6   5         49.22         52.80         1.60 o                         
   0  -6   5         16.91         12.86         1.07 o                         
   1  -6   5         99.85        100.08         1.98 o                         
   2  -6   5          2.56          2.79         0.54 o                         
   3  -6   5          0.24          0.62         0.47 o                         
   4  -6   5        151.86        139.36         2.33 o                         
   5  -6   5          9.30          6.60         0.77 o                         
   6  -6   5         13.97         15.92         1.37 o                         
   7  -6   5          8.30          9.74         1.10 o                         
   8  -6   5          0.00          0.02         1.10 o                         
   9  -6   5          5.90          8.08         1.32 o                         
  10  -6   5          8.75          6.85         1.34 o                         
  -7  -5   5          3.10          1.90         1.36 o                         
  -6  -5   5          1.07          0.19         1.22 o                         
  -5  -5   5         16.32         14.92         1.14 o                         
  -4  -5   5          1.14         -0.41         1.00 o                         
  -3  -5   5         43.93         43.19         1.65 o                         
  -2  -5   5         36.91         30.95         1.14 o                         
  -1  -5   5          5.25          5.21         0.58 o                         
   0  -5   5          3.03          4.94         0.60 o                         
   1  -5   5        243.10        231.07         3.26 o                         
   2  -5   5          1.55          1.54         0.41 o                         
   3  -5   5         11.64         14.29         0.87 o                         
   4  -5   5          0.09         -0.15         0.39 o                         
   5  -5   5         75.25         70.22         1.57 o                         
   6  -5   5          2.60          0.32         0.74 o                         
   7  -5   5          1.36          2.15         0.80 o                         
   8  -5   5         61.45         59.77         2.59 o                         
   9  -5   5          0.04         -0.51         1.02 o                         
  10  -5   5          0.23         -0.86         2.45 o                         
  11  -5   5         78.40         89.29         3.31 o                         
  -7  -4   5         10.19          7.36         1.52 o                         
  -6  -4   5          0.11         -0.46         0.91 o                         
  -5  -4   5          1.18          0.04         0.78 o                         
  -4  -4   5         81.04         70.35         2.73 o                         
  -3  -4   5        218.74        207.15         3.57 o                         
  -2  -4   5         67.75         68.74         1.44 o                         
  -1  -4   5         20.32         22.43         0.95 o                         
   0  -4   5        142.64        134.27         2.34 o                         
   1  -4   5         15.72         13.68         0.63 o                         
   2  -4   5         14.16         11.06         0.54 o                         
   3  -4   5         32.85         23.37         0.68 o                         
   4  -4   5          4.21          2.74         0.32 o                         
   5  -4   5          4.78          5.10         0.67 o                         
   6  -4   5        130.09        125.88         2.69 o                         
   7  -4   5         78.88         73.83         1.90 o                         
   8  -4   5         95.87        101.91         3.97 o                         
   9  -4   5         87.78         90.51         2.67 o                         
  10  -4   5          1.88          0.81         1.24 o                         
  11  -4   5          7.24          6.59         1.29 o                         
  -8  -3   5          8.66          7.68         1.38 o                         
  -7  -3   5          3.12          1.75         1.21 o                         
  -6  -3   5          4.78          5.08         0.90 o                         
  -5  -3   5          0.18          0.51         0.67 o                         
  -4  -3   5        616.90        601.39        12.55 o                         
  -3  -3   5        558.82        546.77         9.56 o                         
  -2  -3   5         15.20         11.89         0.73 o                         
  -1  -3   5         72.86         83.72         1.49 o                         
   0  -3   5         81.65         74.55         1.48 o                         
   1  -3   5          2.97          5.96         0.43 o                         
   2  -3   5        256.93        253.60         3.59 o                         
   3  -3   5          7.85          8.93         0.43 o                         
   4  -3   5        127.23        134.77         3.00 o                         
   5  -3   5          1.22          1.28         0.55 o                         
   6  -3   5        187.32        193.58         4.15 o                         
   7  -3   5        137.15        108.10         2.62 o                         
   8  -3   5        119.22        115.68         2.86 o                         
   9  -3   5          2.42          4.13         0.98 o                         
  10  -3   5          6.41          6.96         1.14 o                         
  11  -3   5         12.54         15.98         1.44 o                         
  12  -3   5         40.27         39.27         2.43 o                         
  -8  -2   5          2.48          2.96         1.32 o                         
  -7  -2   5         38.34         37.88         1.73 o                         
  -6  -2   5         29.34         32.09         1.51 o                         
  -5  -2   5          5.98          5.30         1.04 o                         
  -4  -2   5        363.85        340.61         5.82 o                         
  -3  -2   5        513.36        524.21         8.16 o                         
  -2  -2   5         96.08         91.87         2.32 o                         
  -1  -2   5        140.28        144.49         2.34 o                         
   0  -2   5         51.08         49.63         0.94 o                         
   1  -2   5         15.95         13.66         0.44 o                         
   2  -2   5         28.33         25.82         0.67 o                         
   3  -2   5         93.07         96.29         1.38 o                         
   4  -2   5         16.45         14.07         1.04 o                         
   5  -2   5        102.88        110.11         4.35 o                         
   6  -2   5        497.57        509.31         9.13 o                         
   7  -2   5        455.89        433.22         8.58 o                         
   8  -2   5         50.16         36.84         1.30 o                         
   9  -2   5          0.75          0.65         0.85 o                         
  10  -2   5          5.35          5.05         1.05 o                         
  11  -2   5         16.45         15.42         1.70 o                         
  12  -2   5         21.09         21.51         1.87 o                         
  -8  -1   5         26.72         31.07         2.16 o                         
  -7  -1   5          6.17          4.05         0.94 o                         
  -6  -1   5         61.28         62.33         1.86 o                         
  -5  -1   5         14.86         14.63         0.98 o                         
  -4  -1   5          7.18          8.49         0.63 o                         
  -3  -1   5          4.15          4.96         0.51 o                         
  -2  -1   5          0.49          0.48         0.54 o                         
  -1  -1   5         36.09         49.22         1.02 o                         
   0  -1   5        495.32        556.54         7.58 o                         
   1  -1   5          2.49          1.44         0.25 o                         
   2  -1   5        164.44        175.41         3.03 o                         
   3  -1   5         17.85         16.96         0.47 o                         
   4  -1   5          9.66         16.35         0.76 o                         
   5  -1   5        131.24        133.23         2.76 o                         
   6  -1   5          0.03          0.15         0.46 o                         
   7  -1   5         49.33         46.13         1.10 o                         
   8  -1   5         76.68         63.76         1.38 o                         
   9  -1   5          0.71          0.43         0.63 o                         
  10  -1   5         23.37         24.46         1.67 o                         
  11  -1   5          0.00          0.80         1.13 o                         
  12  -1   5          2.56          2.60         1.57 o                         
  -9   0   5          4.99          1.75         1.56 o                         
  -8   0   5          0.44         -0.55         1.14 o                         
  -7   0   5        167.31        158.95         3.34 o                         
  -6   0   5          5.26          5.90         0.78 o                         
  -5   0   5         10.83          9.93         0.72 o                         
  -4   0   5        435.41        439.05         7.36 o                         
  -3   0   5         67.69         59.57         1.29 o                         
  -2   0   5        104.17        100.56         1.84 o                         
  -1   0   5         89.82         94.12         1.59 o                         
   0   0   5         65.60         62.38         1.04 o                         
   1   0   5          4.35          6.20         0.47 o                         
   2   0   5          1.01          0.76         0.26 o                         
   3   0   5         26.21         26.82         0.52 o                         
   4   0   5        267.93        301.34         4.38 o                         
   5   0   5        106.86        113.52         2.07 o                         
   6   0   5         59.19         65.28         1.27 o                         
   7   0   5          8.91          8.56         0.46 o                         
   8   0   5         21.42         18.82         0.86 o                         
   9   0   5        153.80        153.20         2.98 o                         
  10   0   5          6.22          4.71         0.84 o                         
  11   0   5         77.39         84.98         4.85 o                         
  12   0   5          3.58          2.02         2.60 o                         
  -9   1   5          0.00         -0.75         1.56 o                         
  -8   1   5         19.30         19.13         2.32 o                         
  -7   1   5         79.98         76.05         2.06 o                         
  -6   1   5         76.46         78.98         2.29 o                         
  -5   1   5         43.89         42.17         1.31 o                         
  -4   1   5         56.56         51.27         1.34 o                         
  -3   1   5          3.28          3.08         0.45 o                         
  -2   1   5          2.30          2.55         0.38 o                         
  -1   1   5        236.46        246.43         3.94 o                         
   0   1   5        223.07        244.19         3.44 o                         
   1   1   5         21.19         20.09         0.76 o                         
   2   1   5        510.90        512.45         7.32 o                         
   3   1   5        356.10        366.00         5.29 o                         
   4   1   5         41.87         54.47         0.88 o                         
   5   1   5        442.63        472.64         6.45 o                         
   6   1   5          4.47          3.07         0.36 o                         
   7   1   5         34.08         30.80         0.69 o                         
   8   1   5         10.68         10.75         0.66 o                         
   9   1   5         39.96         38.55         1.48 o                         
  10   1   5         51.44         51.37         2.46 o                         
  11   1   5          0.08         -0.02         1.34 o                         
  12   1   5          4.21          3.35         1.98 o                         
  -9   2   5          0.16          2.10         1.46 o                         
  -8   2   5          9.98         12.58         1.39 o                         
  -7   2   5          4.19          4.65         0.83 o                         
  -6   2   5         17.61         18.60         1.08 o                         
  -5   2   5          5.47          5.59         0.66 o                         
  -4   2   5        131.70        132.03         2.41 o                         
  -3   2   5         94.37         86.39         1.70 o                         
  -2   2   5         18.67         16.42         0.58 o                         
  -1   2   5        154.91        173.24         2.54 o                         
   0   2   5         70.77         81.93         1.50 o                         
   1   2   5        657.38        714.36         9.21 o                         
   2   2   5       1169.68       1285.10        18.19 o                         
   3   2   5         87.48         86.70         1.43 o                         
   4   2   5       1164.28       1288.54        16.49 o                         
   5   2   5        131.47        115.41         1.69 o                         
   6   2   5        111.15        111.44         1.77 o                         
   7   2   5        198.64        201.03         2.71 o                         
   8   2   5          8.46          6.61         0.53 o                         
   9   2   5          7.45          7.21         0.73 o                         
  10   2   5          0.11          0.48         0.80 o                         
  11   2   5          5.72          5.35         1.00 o                         
  12   2   5         53.10         55.65         3.92 o                         
  -9   3   5          9.80          9.16         1.61 o                         
  -8   3   5          0.00          0.36         1.23 o                         
  -7   3   5          0.57          1.44         0.90 o                         
  -6   3   5          3.71          4.04         0.73 o                         
  -5   3   5         18.69         18.32         1.28 o                         
  -4   3   5         34.44         31.40         1.12 o                         
  -3   3   5        150.30        155.23         2.34 o                         
  -2   3   5         32.64         32.12         0.80 o                         
  -1   3   5         38.42         34.01         0.92 o                         
   0   3   5        221.19        219.59         3.55 o                         
   1   3   5        224.21        252.78         3.99 o                         
   2   3   5        630.22        695.84         9.44 o                         
   3   3   5        588.88        592.81         8.07 o                         
   4   3   5          1.51          2.48         0.31 o                         
   5   3   5        277.22        292.78         3.78 o                         
   6   3   5          0.01         -0.02         0.36 o                         
   7   3   5          1.53          1.84         0.48 o                         
   8   3   5         50.09         45.54         1.18 o                         
   9   3   5         41.85         37.18         1.35 o                         
  10   3   5          0.00          0.28         0.88 o                         
  11   3   5          8.78         12.88         1.57 o                         
  12   3   5          0.42          2.69         1.27 o                         
  -9   4   5         61.37         68.34         5.85 o                         
  -8   4   5          0.74         -0.12         1.33 o                         
  -7   4   5         12.01          8.68         1.00 o                         
  -6   4   5         44.11         42.91         1.64 o                         
  -5   4   5          7.79         10.21         1.09 o                         
  -4   4   5          3.07          3.55         0.53 o                         
  -3   4   5         31.63         29.13         0.89 o                         
  -2   4   5        195.09        191.06         4.37 o                         
  -1   4   5        130.59        134.09         2.54 o                         
   0   4   5        442.88        477.23         7.41 o                         
   1   4   5          8.69         16.12         0.52 o                         
   2   4   5        395.77        453.95         6.26 o                         
   3   4   5          8.07          7.13         0.47 o                         
   4   4   5         62.79         53.39         1.09 o                         
   5   4   5          1.62          1.02         0.39 o                         
   6   4   5         45.74         50.19         1.09 o                         
   7   4   5         72.75         73.32         1.61 o                         
   8   4   5         34.64         32.18         1.47 o                         
   9   4   5         53.66         56.19         1.58 o                         
  10   4   5          3.71          3.43         0.94 o                         
  11   4   5          0.01         -0.66         1.32 o                         
  12   4   5         15.38         13.98         1.49 o                         
  -8   5   5          2.92          1.93         1.26 o                         
  -7   5   5         16.74         18.97         1.33 o                         
  -6   5   5         12.25         11.37         1.06 o                         
  -5   5   5         12.70         15.00         1.01 o                         
  -4   5   5         16.86         13.81         0.85 o                         
  -3   5   5         91.20         88.54         1.60 o                         
  -2   5   5          2.95          1.66         0.60 o                         
  -1   5   5        152.23        160.87         3.24 o                         
   0   5   5        187.20        198.52         3.05 o                         
   1   5   5        713.61        780.73        10.62 o                         
   2   5   5          2.21          3.84         0.38 o                         
   3   5   5         60.11         57.73         1.06 o                         
   4   5   5        134.02        140.44         2.00 o                         
   5   5   5          0.06         -0.18         0.36 o                         
   6   5   5          0.00         -0.22         0.48 o                         
   7   5   5        192.57        188.88         2.93 o                         
   8   5   5          5.34          4.91         0.64 o                         
   9   5   5          9.63         10.68         0.92 o                         
  10   5   5          3.23          2.12         0.96 o                         
  11   5   5         17.17         16.97         1.33 o                         
  12   5   5          0.00         -0.64         1.28 o                         
  -8   6   5          2.69          5.09         1.53 o                         
  -7   6   5          0.04          0.21         1.61 o                         
  -6   6   5          2.66          2.10         1.07 o                         
  -5   6   5         12.05          7.20         0.84 o                         
  -4   6   5          0.14          0.65         0.63 o                         
  -3   6   5          0.85          1.38         0.72 o                         
  -2   6   5         76.38         79.18         2.21 o                         
  -1   6   5        190.67        183.57         3.01 o                         
   0   6   5        129.87        129.88         2.74 o                         
   1   6   5         10.10          9.33         0.71 o                         
   2   6   5          0.21         -0.16         0.44 o                         
   3   6   5          2.36          1.36         0.43 o                         
   4   6   5        181.99        191.16         2.79 o                         
   5   6   5         67.48         72.71         1.59 o                         
   6   6   5        213.14        207.34         3.17 o                         
   7   6   5        281.61        279.15         4.61 o                         
   8   6   5         11.60         10.71         0.74 o                         
   9   6   5         22.74         24.26         1.52 o                         
  10   6   5         13.16         13.29         1.29 o                         
  11   6   5         21.65         23.21         1.63 o                         
  -8   7   5          4.14          9.96         2.03 o                         
  -7   7   5          0.10          1.38         1.49 o                         
  -6   7   5         50.74         43.61         1.89 o                         
  -5   7   5          6.08          5.20         0.92 o                         
  -4   7   5         62.06         53.76         1.70 o                         
  -3   7   5        564.67        556.38         8.78 o                         
  -2   7   5        319.78        315.22         5.18 o                         
  -1   7   5         27.50         23.45         1.18 o                         
   0   7   5         21.32         23.29         0.96 o                         
   1   7   5         15.35         16.32         0.79 o                         
   2   7   5          0.93          0.43         0.46 o                         
   3   7   5         92.31         95.69         2.66 o                         
   4   7   5         65.08         65.84         1.48 o                         
   5   7   5        280.31        277.70         4.06 o                         
   6   7   5        260.33        241.56         3.45 o                         
   7   7   5         40.57         32.47         1.18 o                         
   8   7   5          2.51          2.14         0.84 o                         
   9   7   5         38.88         40.54         1.80 o                         
  10   7   5          0.57         -0.62         1.25 o                         
  11   7   5         15.04         12.51         1.80 o                         
  -7   8   5          4.74          7.65         1.81 o                         
  -6   8   5          4.77          6.61         1.23 o                         
  -5   8   5         36.05         35.16         1.81 o                         
  -4   8   5          0.70          0.05         0.95 o                         
  -3   8   5         75.89         73.99         2.07 o                         
  -2   8   5        508.17        486.30         7.74 o                         
  -1   8   5         10.44          9.16         1.19 o                         
   0   8   5          5.68          2.04         0.60 o                         
   1   8   5        101.81        101.25         2.73 o                         
   2   8   5          3.84          2.78         0.57 o                         
   3   8   5          1.76          0.82         0.53 o                         
   4   8   5         94.21         92.78         2.09 o                         
   5   8   5        167.49        158.31         2.82 o                         
   6   8   5          8.96          9.22         0.84 o                         
   7   8   5         65.71         61.81         1.57 o                         
   8   8   5          2.34          2.98         1.00 o                         
   9   8   5          3.20          3.21         1.05 o                         
  10   8   5          2.08          2.28         1.34 o                         
  -7   9   5         37.96         41.35         3.68 o                         
  -6   9   5         20.02         16.53         1.73 o                         
  -5   9   5          7.36         10.17         1.25 o                         
  -4   9   5         47.70         40.81         3.04 o                         
  -3   9   5         31.10         28.23         2.09 o                         
  -2   9   5         30.56         24.89         1.30 o                         
  -1   9   5          2.27          0.40         0.65 o                         
   0   9   5         45.63         40.43         1.58 o                         
   1   9   5         23.64         18.86         1.10 o                         
   2   9   5         34.06         35.54         1.30 o                         
   3   9   5          0.59         -0.31         0.61 o                         
   4   9   5         74.98         75.20         1.78 o                         
   5   9   5         20.04         20.47         1.24 o                         
   6   9   5         13.70         12.20         0.94 o                         
   7   9   5         25.86         24.46         1.46 o                         
   8   9   5         51.68         42.65         1.88 o                         
   9   9   5          4.32          3.98         1.11 o                         
  10   9   5          2.55          2.24         1.84 o                         
  -6  10   5          4.85          1.99         1.89 o                         
  -5  10   5         64.43         69.64         4.67 o                         
  -4  10   5         31.32         32.60         2.03 o                         
  -3  10   5          1.88          1.33         1.04 o                         
  -2  10   5          7.18          3.07         1.09 o                         
  -1  10   5          4.45          3.54         0.78 o                         
   0  10   5          0.79          1.46         0.80 o                         
   1  10   5          5.10          4.95         0.77 o                         
   2  10   5          0.03          0.36         0.73 o                         
   3  10   5         22.30         17.56         1.21 o                         
   4  10   5          0.84          0.47         0.76 o                         
   5  10   5          2.82          1.52         0.93 o                         
   6  10   5         31.26         37.40         1.86 o                         
   7  10   5         20.26         19.64         1.61 o                         
   8  10   5         11.44         12.67         1.70 o                         
   9  10   5          0.84          0.61         1.25 o                         
  -5  11   5         33.89         44.87         3.01 o                         
  -4  11   5          3.49          3.73         1.52 o                         
  -3  11   5          1.21          0.72         1.43 o                         
  -2  11   5          8.80         11.03         1.83 o                         
  -1  11   5         19.25         19.04         1.42 o                         
   0  11   5          4.59          4.85         0.88 o                         
   1  11   5          0.07          1.09         0.94 o                         
   2  11   5          0.02         -0.48         0.96 o                         
   3  11   5          0.25          2.26         0.93 o                         
   4  11   5          0.01          1.09         1.04 o                         
   5  11   5          2.42          0.66         1.06 o                         
   6  11   5         10.88          9.77         1.53 o                         
   7  11   5          0.13          0.28         2.01 o                         
   8  11   5          5.30          2.68         1.91 o                         
  -4  12   5          1.71          3.45         1.94 o                         
  -3  12   5          2.89          4.86         1.92 o                         
  -2  12   5          2.08          1.66         1.57 o                         
  -1  12   5         32.96         34.33         2.21 o                         
   0  12   5          2.15          1.10         1.15 o                         
   1  12   5          5.65          2.85         1.15 o                         
   2  12   5         31.17         30.74         1.96 o                         
   3  12   5          2.22          0.23         1.08 o                         
   4  12   5          0.66         -0.68         1.35 o                         
   5  12   5          2.13         -0.46         1.28 o                         
   6  12   5          4.62          3.23         2.49 o                         
   7  12   5          6.71          5.71         1.67 o                         
  -2  13   5          9.46          9.02         2.11 o                         
  -1  13   5         24.45         33.51         2.92 o                         
   0  13   5         19.58         20.90         4.32 o                         
   1  13   5         37.89         41.49         4.25 o                         
   2  13   5          8.49          9.21         1.57 o                         
   3  13   5         21.21         24.42         3.23 o                         
   4  13   5          1.98          2.73         1.64 o                         
   5  13   5          4.09          5.64         1.71 o                         
   1 -10   6         34.93         32.63         4.39 o                         
   2 -10   6          0.40          1.93         2.19 o                         
   3 -10   6         23.54         25.78         3.07 o                         
  -2  -9   6          0.01          0.33         1.57 o                         
  -1  -9   6          0.20         -0.42         1.66 o                         
   0  -9   6          4.38          8.77         1.52 o                         
   1  -9   6          9.31          7.99         1.33 o                         
   2  -9   6          1.48          2.60         1.62 o                         
   3  -9   6          4.06          3.19         1.57 o                         
   4  -9   6          3.25          3.85         2.12 o                         
   5  -9   6          0.56          0.92         1.46 o                         
   6  -9   6         17.40         20.85         3.76 o                         
  -3  -8   6         15.96         20.06         1.77 o                         
  -2  -8   6         15.99         13.19         1.18 o                         
  -1  -8   6          0.29          1.40         1.05 o                         
   0  -8   6         13.83         11.88         1.35 o                         
   1  -8   6         30.81         28.61         1.95 o                         
   2  -8   6          0.01          0.70         0.90 o                         
   3  -8   6          1.09          1.05         1.34 o                         
   4  -8   6          1.33          2.50         1.03 o                         
   5  -8   6          1.29          0.43         0.88 o                         
   6  -8   6          1.85          2.29         1.08 o                         
   7  -8   6          1.07          0.00         1.71 o                         
   8  -8   6          4.29          7.01         2.35 o                         
  -4  -7   6          0.00         -0.67         1.35 o                         
  -3  -7   6          2.74          2.76         1.02 o                         
  -2  -7   6         58.38         59.98         1.95 o                         
  -1  -7   6         22.59         19.31         1.23 o                         
   0  -7   6         10.43          7.05         1.48 o                         
   1  -7   6         13.38         14.36         1.33 o                         
   2  -7   6        103.92        103.91         2.42 o                         
   3  -7   6          0.74          0.80         1.28 o                         
   4  -7   6         92.40         92.16         2.84 o                         
   5  -7   6         14.86         17.43         1.67 o                         
   6  -7   6          0.08         -0.03         0.88 o                         
   7  -7   6         22.19         18.23         1.46 o                         
   8  -7   6         49.82         59.79         2.66 o                         
   9  -7   6         11.49         18.50         1.66 o                         
  -5  -6   6          0.10         -0.68         1.96 o                         
  -4  -6   6          1.50         -0.53         1.06 o                         
  -3  -6   6          5.10          2.02         0.89 o                         
  -2  -6   6          5.47          4.09         0.74 o                         
  -1  -6   6          1.98          2.11         0.89 o                         
   0  -6   6         65.59         60.86         1.53 o                         
   1  -6   6        329.46        307.61         5.40 o                         
   2  -6   6          4.20          6.05         0.76 o                         
   3  -6   6         92.86         82.80         1.90 o                         
   4  -6   6         35.35         38.41         1.39 o                         
   5  -6   6         12.26         10.44         0.94 o                         
   6  -6   6          4.88          1.84         0.81 o                         
   7  -6   6          0.15         -0.46         1.14 o                         
   8  -6   6         18.51         23.81         1.75 o                         
   9  -6   6         16.44         16.10         1.59 o                         
  10  -6   6         12.23         15.96         1.77 o                         
  -6  -5   6          0.47          1.12         1.49 o                         
  -5  -5   6         79.69         77.96         2.72 o                         
  -4  -5   6         28.89         22.24         1.48 o                         
  -3  -5   6          0.33         -0.13         0.81 o                         
  -2  -5   6         10.50         10.13         0.81 o                         
  -1  -5   6         42.08         38.43         1.27 o                         
   0  -5   6        165.61        167.81         2.81 o                         
   1  -5   6        105.52         91.67         1.66 o                         
   2  -5   6         13.02         14.12         0.68 o                         
   3  -5   6        149.88        136.94         2.26 o                         
   4  -5   6         12.42         10.82         0.68 o                         
   5  -5   6         44.76         47.40         1.61 o                         
   6  -5   6         84.73         82.25         2.15 o                         
   7  -5   6         41.99         35.21         1.62 o                         
   8  -5   6          7.11          6.16         1.02 o                         
   9  -5   6          0.59          0.48         1.06 o                         
  10  -5   6          0.33         -0.62         1.25 o                         
  -7  -4   6          7.23          7.81         1.48 o                         
  -6  -4   6         37.75         35.98         3.01 o                         
  -5  -4   6        155.24        139.67         3.37 o                         
  -4  -4   6         12.97         14.53         1.16 o                         
  -3  -4   6         23.58         21.59         1.29 o                         
  -2  -4   6          1.04          2.27         0.68 o                         
  -1  -4   6         39.22         33.53         1.03 o                         
   0  -4   6         36.47         32.55         1.03 o                         
   1  -4   6         54.56         51.40         1.16 o                         
   2  -4   6         73.87         74.65         1.25 o                         
   3  -4   6          1.94          1.17         0.45 o                         
   4  -4   6         54.49         55.53         1.26 o                         
   5  -4   6        355.35        350.36         7.10 o                         
   6  -4   6        659.48        605.66        11.91 o                         
   7  -4   6          0.11          0.27         0.70 o                         
   8  -4   6          0.15          0.92         0.86 o                         
   9  -4   6         17.27         18.87         1.73 o                         
  10  -4   6          0.30         -0.79         1.58 o                         
  11  -4   6         28.59         39.60         2.44 o                         
  -7  -3   6          2.45          1.71         1.38 o                         
  -6  -3   6          0.46          0.17         1.01 o                         
  -5  -3   6        143.00        125.26         2.80 o                         
  -4  -3   6          3.04          3.03         0.84 o                         
  -3  -3   6        323.04        323.83         5.70 o                         
  -2  -3   6          3.89          4.85         0.60 o                         
  -1  -3   6         11.38         10.77         0.85 o                         
   0  -3   6         68.31         60.80         1.21 o                         
   1  -3   6          4.24          2.86         0.45 o                         
   2  -3   6        145.44        145.90         2.13 o                         
   3  -3   6        112.07        102.18         1.48 o                         
   4  -3   6        161.42        161.23         5.61 o                         
   5  -3   6        183.33        178.90         3.56 o                         
   6  -3   6        247.54        232.54         4.50 o                         
   7  -3   6          3.52          7.05         0.82 o                         
   8  -3   6         11.64         12.35         1.43 o                         
   9  -3   6         21.42         18.19         2.07 o                         
  10  -3   6          7.75          7.40         1.16 o                         
  11  -3   6          2.11          4.76         1.26 o                         
  -7  -2   6          0.45         -0.81         1.81 o                         
  -6  -2   6         23.41         27.28         1.95 o                         
  -5  -2   6          9.95          8.92         0.88 o                         
  -4  -2   6         23.77         25.20         1.20 o                         
  -3  -2   6        401.98        397.33         6.77 o                         
  -2  -2   6         43.31         40.77         1.32 o                         
  -1  -2   6         84.00         79.09         1.89 o                         
   0  -2   6          3.56          2.16         0.43 o                         
   1  -2   6          7.41          6.51         0.54 o                         
   2  -2   6        155.52        134.48         1.85 o                         
   3  -2   6        379.92        374.54         4.90 o                         
   4  -2   6         26.83         21.55         1.84 o                         
   5  -2   6        153.98        150.61         3.04 o                         
   6  -2   6         26.46         24.31         1.05 o                         
   7  -2   6         93.52         79.19         1.94 o                         
   8  -2   6         17.09         12.84         1.14 o                         
   9  -2   6         28.35         28.10         1.59 o                         
  10  -2   6         18.47         18.67         1.49 o                         
  11  -2   6         19.59         23.44         2.58 o                         
  12  -2   6         10.65         18.00         2.10 o                         
  -8  -1   6         22.25         20.86         2.10 o                         
  -7  -1   6          0.92          2.62         1.09 o                         
  -6  -1   6          1.02          2.29         1.52 o                         
  -5  -1   6        109.83        108.72         2.92 o                         
  -4  -1   6        152.10        155.34         2.87 o                         
  -3  -1   6          5.65          5.32         0.59 o                         
  -2  -1   6         67.92         67.07         1.46 o                         
  -1  -1   6         47.23         43.32         1.09 o                         
   0  -1   6        113.27        113.80         2.02 o                         
   1  -1   6        138.79        152.83         2.29 o                         
   2  -1   6        312.49        323.78         4.79 o                         
   3  -1   6        240.18        249.68         3.33 o                         
   4  -1   6         91.63         96.39         2.05 o                         
   5  -1   6          0.57          0.60         0.56 o                         
   6  -1   6         25.98         27.21         1.39 o                         
   7  -1   6         78.71         65.96         1.67 o                         
   8  -1   6          8.28          7.09         0.89 o                         
   9  -1   6          1.16          0.35         0.86 o                         
  10  -1   6         11.02          9.49         1.07 o                         
  11  -1   6          6.27          6.16         1.18 o                         
  12  -1   6          0.72          0.34         1.85 o                         
  -8   0   6          9.48          9.07         1.70 o                         
  -7   0   6         10.18         12.56         1.51 o                         
  -6   0   6         83.95         79.78         2.31 o                         
  -5   0   6         82.34         78.89         1.84 o                         
  -4   0   6         49.66         50.06         1.40 o                         
  -3   0   6         86.68         89.17         1.71 o                         
  -2   0   6         27.59         27.43         0.94 o                         
  -1   0   6         21.21         19.90         0.70 o                         
   0   0   6        151.40        149.94         2.38 o                         
   1   0   6         13.98         13.76         0.56 o                         
   2   0   6        394.29        391.56         5.72 o                         
   3   0   6        103.79        112.44         1.80 o                         
   4   0   6         59.07         59.78         0.85 o                         
   5   0   6         11.10         11.75         0.81 o                         
   6   0   6         20.26         19.19         1.44 o                         
   7   0   6          3.19          4.68         0.39 o                         
   8   0   6         49.98         50.40         1.18 o                         
   9   0   6          5.88          5.02         0.70 o                         
  10   0   6         10.53          8.94         1.09 o                         
  11   0   6          7.63         10.63         1.31 o                         
  12   0   6          0.28          0.73         1.37 o                         
  -8   1   6         11.93         12.58         1.91 o                         
  -7   1   6          7.34          8.56         1.14 o                         
  -6   1   6          7.30          5.74         0.97 o                         
  -5   1   6        123.01        121.80         2.40 o                         
  -4   1   6        312.99        297.13         5.60 o                         
  -3   1   6        161.48        151.68         2.67 o                         
  -2   1   6         69.50         65.60         1.46 o                         
  -1   1   6         79.26         65.02         1.27 o                         
   0   1   6         54.82         53.95         1.03 o                         
   1   1   6        177.43        197.65         2.83 o                         
   2   1   6        666.15        766.72        10.40 o                         
   3   1   6         88.90         95.49         1.56 o                         
   4   1   6        236.33        247.26         3.46 o                         
   5   1   6         68.54         65.93         1.06 o                         
   6   1   6        136.02        149.41         2.34 o                         
   7   1   6        107.35        100.07         1.74 o                         
   8   1   6          3.73          3.49         0.41 o                         
   9   1   6         22.40         18.09         1.01 o                         
  10   1   6          0.93         -0.50         1.00 o                         
  11   1   6          0.55         -0.55         1.09 o                         
  12   1   6         36.31         40.27         2.57 o                         
  -8   2   6         10.41          7.63         1.54 o                         
  -7   2   6         18.65         17.25         1.43 o                         
  -6   2   6          3.10          2.57         0.78 o                         
  -5   2   6         27.05         27.80         1.45 o                         
  -4   2   6         62.96         58.59         1.94 o                         
  -3   2   6          8.77          9.61         1.10 o                         
  -2   2   6          6.71          4.65         0.43 o                         
  -1   2   6         41.15         39.50         0.83 o                         
   0   2   6        341.64        363.17         5.30 o                         
   1   2   6        128.09        138.51         2.07 o                         
   2   2   6         14.59         18.78         0.60 o                         
   3   2   6        121.00        141.57         2.12 o                         
   4   2   6          6.00          5.89         0.41 o                         
   5   2   6         21.56         21.32         0.68 o                         
   6   2   6         44.07         41.87         1.05 o                         
   7   2   6         50.36         48.05         1.04 o                         
   8   2   6          7.02          6.11         0.48 o                         
   9   2   6          6.99          5.36         0.75 o                         
  10   2   6         12.19         15.78         1.18 o                         
  11   2   6         71.69         65.10         4.87 o                         
  12   2   6         16.16         17.81         1.90 o                         
  -8   3   6         19.90         24.14         2.94 o                         
  -7   3   6          4.76          4.36         1.25 o                         
  -6   3   6          5.35          3.93         0.97 o                         
  -5   3   6         13.82         13.10         0.87 o                         
  -4   3   6         37.58         35.23         1.08 o                         
  -3   3   6        217.51        203.28         3.17 o                         
  -2   3   6        210.23        201.04         2.82 o                         
  -1   3   6        473.60        513.20         7.96 o                         
   0   3   6        167.65        165.89         2.47 o                         
   1   3   6        337.15        391.15         5.72 o                         
   2   3   6        581.05        653.63         9.40 o                         
   3   3   6         18.47         15.55         0.59 o                         
   4   3   6        584.25        587.92         7.31 o                         
   5   3   6         11.06         10.68         0.50 o                         
   6   3   6        159.65        161.10         2.60 o                         
   7   3   6        260.22        250.02         3.48 o                         
   8   3   6          0.11         -0.26         0.52 o                         
   9   3   6        229.90        216.50         4.01 o                         
  10   3   6         24.20         21.37         1.31 o                         
  11   3   6         10.02          5.87         1.12 o                         
  12   3   6         15.42         15.38         2.26 o                         
  -8   4   6         18.32         12.55         1.77 o                         
  -7   4   6         28.14         24.23         1.98 o                         
  -6   4   6          4.23          3.58         0.91 o                         
  -5   4   6          5.91          6.73         0.78 o                         
  -4   4   6         10.73         13.12         1.17 o                         
  -3   4   6         37.62         36.40         1.19 o                         
  -2   4   6        149.53        127.34         2.89 o                         
  -1   4   6         77.40         88.45         2.31 o                         
   0   4   6          1.32         -0.07         0.43 o                         
   1   4   6          0.08          0.97         0.37 o                         
   2   4   6         11.19         12.64         0.58 o                         
   3   4   6         88.90         90.68         1.52 o                         
   4   4   6          4.30          3.97         0.42 o                         
   5   4   6          8.70          8.17         0.47 o                         
   6   4   6         12.09         10.90         0.61 o                         
   7   4   6          3.75          4.58         0.49 o                         
   8   4   6          0.26         -0.14         0.57 o                         
   9   4   6         26.17         25.37         1.23 o                         
  10   4   6         75.13         71.09         2.23 o                         
  11   4   6          8.66          9.93         1.25 o                         
  12   4   6          2.14          5.05         1.39 o                         
  -8   5   6         23.86         26.63         3.10 o                         
  -7   5   6         17.02         18.82         1.70 o                         
  -6   5   6         22.69         22.48         1.41 o                         
  -5   5   6          0.71          0.87         0.80 o                         
  -4   5   6         46.05         45.36         1.42 o                         
  -3   5   6         88.60         90.19         2.19 o                         
  -2   5   6        350.82        339.10         5.85 o                         
  -1   5   6         64.21         59.38         1.69 o                         
   0   5   6          0.02          0.43         0.59 o                         
   1   5   6         62.66         62.93         1.36 o                         
   2   5   6         58.09         51.43         1.04 o                         
   3   5   6          0.08          0.46         0.38 o                         
   4   5   6          1.92          3.60         0.43 o                         
   5   5   6         43.56         41.91         0.87 o                         
   6   5   6          5.26          6.39         0.54 o                         
   7   5   6         70.44         68.88         1.42 o                         
   8   5   6         69.77         73.99         1.66 o                         
   9   5   6          4.34          3.37         0.79 o                         
  10   5   6         28.12         25.72         1.58 o                         
  11   5   6          0.68         -0.52         1.05 o                         
  12   5   6          2.70          2.32         1.34 o                         
  -7   6   6          0.02          0.40         1.54 o                         
  -6   6   6          0.05          0.40         1.10 o                         
  -5   6   6         27.61         28.93         1.48 o                         
  -4   6   6        664.28        655.52        10.99 o                         
  -3   6   6         34.02         33.42         1.24 o                         
  -2   6   6         69.59         74.86         2.00 o                         
  -1   6   6         67.57         65.95         1.79 o                         
   0   6   6         79.33         74.77         2.05 o                         
   1   6   6         68.93         64.72         1.42 o                         
   2   6   6         48.30         39.60         2.01 o                         
   3   6   6          3.46          3.92         0.56 o                         
   4   6   6         30.82         35.87         1.08 o                         
   5   6   6         33.63         28.84         0.92 o                         
   6   6   6        248.48        243.39         3.61 o                         
   7   6   6        139.43        128.66         3.23 o                         
   8   6   6        181.09        172.30         3.24 o                         
   9   6   6         11.78         13.80         1.09 o                         
  10   6   6         13.90         16.08         1.31 o                         
  11   6   6          5.07          6.36         1.29 o                         
  -7   7   6          0.84          2.24         1.75 o                         
  -6   7   6         12.54         13.04         1.38 o                         
  -5   7   6          0.12         -0.27         1.10 o                         
  -4   7   6        124.48        124.49         3.04 o                         
  -3   7   6        290.33        299.14         5.88 o                         
  -2   7   6        147.48        149.20         3.27 o                         
  -1   7   6         83.18         74.71         2.03 o                         
   0   7   6        116.18         98.68         1.94 o                         
   1   7   6          0.67         -0.03         0.49 o                         
   2   7   6        110.41        111.87         2.17 o                         
   3   7   6         14.90         13.02         0.82 o                         
   4   7   6         11.59          8.47         0.70 o                         
   5   7   6        289.15        274.77         3.86 o                         
   6   7   6        140.07        133.76         2.26 o                         
   7   7   6         44.26         44.97         1.36 o                         
   8   7   6         65.91         59.20         1.55 o                         
   9   7   6          3.18          3.65         0.94 o                         
  10   7   6          5.62          8.37         1.21 o                         
  11   7   6          5.02          1.10         1.32 o                         
  -7   8   6         41.04         44.20         5.17 o                         
  -6   8   6         12.58         15.30         1.64 o                         
  -5   8   6          7.38          7.68         1.09 o                         
  -4   8   6         64.15         61.56         2.02 o                         
  -3   8   6         59.56         55.18         2.00 o                         
  -2   8   6         14.43         14.63         1.20 o                         
  -1   8   6        315.24        299.17         5.38 o                         
   0   8   6          1.69          2.00         0.55 o                         
   1   8   6        509.94        501.82         7.98 o                         
   2   8   6        189.97        193.58         4.26 o                         
   3   8   6         36.11         33.91         1.24 o                         
   4   8   6        100.03         93.20         2.49 o                         
   5   8   6         25.78         20.81         0.95 o                         
   6   8   6         33.52         30.79         1.57 o                         
   7   8   6        345.60        344.86         5.10 o                         
   8   8   6         37.54         38.96         2.20 o                         
   9   8   6          3.12          2.02         0.96 o                         
  10   8   6          5.84          7.59         1.44 o                         
  -6   9   6         46.02         50.08         2.75 o                         
  -5   9   6          1.95          2.27         1.21 o                         
  -4   9   6         41.79         42.89         3.30 o                         
  -3   9   6         22.10         24.52         1.54 o                         
  -2   9   6         42.18         41.40         1.80 o                         
  -1   9   6        118.10        120.78         2.99 o                         
   0   9   6          4.44          5.81         0.69 o                         
   1   9   6          1.33          2.33         0.68 o                         
   2   9   6         14.96         15.25         0.97 o                         
   3   9   6         45.64         37.70         1.42 o                         
   4   9   6         26.76         27.34         1.20 o                         
   5   9   6         23.57         18.72         1.15 o                         
   6   9   6          6.24          5.09         0.91 o                         
   7   9   6         16.65         15.41         1.07 o                         
   8   9   6         13.10          8.75         1.26 o                         
   9   9   6          1.30          0.38         1.27 o                         
  10   9   6          2.34          1.64         1.42 o                         
  -5  10   6          2.48          1.48         1.49 o                         
  -4  10   6          0.37          0.37         1.33 o                         
  -3  10   6          3.27          3.18         1.07 o                         
  -2  10   6         13.17         10.21         1.05 o                         
  -1  10   6          4.65          3.29         0.87 o                         
   0  10   6          1.78          1.69         0.86 o                         
   1  10   6          5.43          4.42         0.77 o                         
   2  10   6         44.22         42.82         2.09 o                         
   3  10   6         12.19         18.21         1.24 o                         
   4  10   6         81.21         71.33         1.91 o                         
   5  10   6         29.12         29.00         1.56 o                         
   6  10   6         10.41         13.53         2.28 o                         
   7  10   6         43.56         38.49         2.12 o                         
   8  10   6         30.25         27.60         2.36 o                         
   9  10   6         11.28         10.12         1.42 o                         
  -4  11   6          0.02         -0.61         1.66 o                         
  -3  11   6          0.29         -0.66         1.33 o                         
  -2  11   6          9.09          9.59         1.47 o                         
  -1  11   6          1.93          2.88         1.04 o                         
   0  11   6          0.90          1.05         1.14 o                         
   1  11   6         26.89         28.22         1.71 o                         
   2  11   6         53.97         53.06         2.47 o                         
   3  11   6          2.97          1.68         0.92 o                         
   4  11   6          3.03          0.36         1.08 o                         
   5  11   6          9.71          7.85         1.14 o                         
   6  11   6          0.05         -0.60         1.19 o                         
   7  11   6          0.05         -0.31         1.30 o                         
   8  11   6          5.56          5.89         1.66 o                         
  -3  12   6          3.98          8.01         1.74 o                         
  -2  12   6          2.97          1.72         1.58 o                         
  -1  12   6          0.47          0.89         1.51 o                         
   0  12   6          0.01         -0.80         1.60 o                         
   1  12   6         13.86         15.50         1.38 o                         
   2  12   6          7.96          8.52         1.21 o                         
   3  12   6          1.75         -0.56         1.12 o                         
   4  12   6          2.79          3.22         1.50 o                         
   5  12   6          0.01          1.84         1.43 o                         
   6  12   6          0.81         -0.96         1.92 o                         
   7  12   6          0.17         -0.71         1.60 o                         
  -1  13   6         18.45         23.87         3.07 o                         
   0  13   6         31.87         37.17         3.53 o                         
   1  13   6         10.00          8.17         1.95 o                         
   2  13   6          7.29          3.09         2.21 o                         
   3  13   6         10.49         14.93         1.83 o                         
   4  13   6         33.26         43.82         2.84 o                         
   5  13   6          0.00         -0.66         1.55 o                         
   1  -9   7          0.11         -1.22         2.45 o                         
   2  -9   7          0.61          3.28         1.48 o                         
   3  -9   7         15.54         23.54         3.02 o                         
   4  -9   7          0.27          3.26         2.54 o                         
   5  -9   7          0.20         -1.18         2.37 o                         
  -2  -8   7         18.29         20.50         2.16 o                         
  -1  -8   7         44.34         41.41         2.92 o                         
   0  -8   7          4.91          3.57         1.36 o                         
   1  -8   7          3.11          3.37         1.86 o                         
   2  -8   7         50.80         51.47         2.94 o                         
   3  -8   7          2.26          4.33         1.51 o                         
   4  -8   7          1.82          1.97         1.41 o                         
   5  -8   7         25.35         26.94         2.08 o                         
   6  -8   7          5.68          7.25         1.25 o                         
   7  -8   7         22.16         28.56         2.23 o                         
  -3  -7   7          0.63          0.79         1.33 o                         
  -2  -7   7         15.42         14.10         3.43 o                         
  -1  -7   7         64.62         61.76         3.35 o                         
   0  -7   7         25.25         20.37         1.45 o                         
   1  -7   7         32.08         29.13         1.74 o                         
   2  -7   7         23.40         29.19         2.02 o                         
   3  -7   7         43.51         37.31         1.88 o                         
   4  -7   7          0.17         -0.72         1.43 o                         
   5  -7   7          8.45          8.58         1.11 o                         
   6  -7   7         10.22         11.65         1.20 o                         
   7  -7   7         17.51         19.82         1.68 o                         
   8  -7   7         47.16         57.72         2.91 o                         
  -4  -6   7          0.00         -0.40         1.37 o                         
  -3  -6   7         16.89         18.63         1.93 o                         
  -2  -6   7          2.56          1.70         1.11 o                         
  -1  -6   7          3.94          2.76         0.99 o                         
   0  -6   7         15.49         23.23         1.93 o                         
   1  -6   7         17.65         15.16         0.94 o                         
   2  -6   7         13.22         12.20         0.95 o                         
   3  -6   7         15.66         12.95         1.05 o                         
   4  -6   7          0.46          1.24         0.81 o                         
   5  -6   7         45.43         51.40         2.26 o                         
   6  -6   7         50.38         50.85         1.72 o                         
   7  -6   7         13.25         13.71         1.20 o                         
   8  -6   7          0.04         -0.63         1.26 o                         
   9  -6   7         14.09         13.62         1.80 o                         
  -5  -5   7         26.75         23.30         2.57 o                         
  -4  -5   7         25.17         25.89         1.79 o                         
  -3  -5   7         41.10         38.79         2.29 o                         
  -2  -5   7          0.40          1.80         0.92 o                         
  -1  -5   7         10.89          8.03         0.79 o                         
   0  -5   7          2.78          2.72         0.68 o                         
   1  -5   7         76.66         79.63         1.79 o                         
   2  -5   7          0.00         -0.29         0.59 o                         
   3  -5   7         69.80         66.07         1.38 o                         
   4  -5   7        245.59        250.51         4.81 o                         
   5  -5   7          0.36         -0.18         0.67 o                         
   6  -5   7         65.17         58.42         2.52 o                         
   7  -5   7         60.89         55.39         1.98 o                         
   8  -5   7          0.13          0.53         1.06 o                         
   9  -5   7          0.06          1.06         1.46 o                         
  10  -5   7          0.27          1.47         1.40 o                         
  -6  -4   7          0.11          0.78         1.89 o                         
  -5  -4   7        114.62         95.79         3.61 o                         
  -4  -4   7        206.29        175.15         3.91 o                         
  -3  -4   7         51.21         47.61         1.80 o                         
  -2  -4   7          2.40          3.94         0.95 o                         
  -1  -4   7          7.15          4.97         0.95 o                         
   0  -4   7         34.67         31.62         1.41 o                         
   1  -4   7          0.12         -0.24         0.49 o                         
   2  -4   7        135.24        134.14         2.29 o                         
   3  -4   7        170.18        148.23         2.18 o                         
   4  -4   7         59.56         55.04         1.44 o                         
   5  -4   7         38.14         36.80         1.33 o                         
   6  -4   7        230.83        217.57         6.24 o                         
   7  -4   7          1.67          1.94         0.87 o                         
   8  -4   7          2.65          2.42         0.92 o                         
   9  -4   7          1.64          0.34         1.80 o                         
  10  -4   7          3.20          2.96         1.15 o                         
  11  -4   7         11.83         11.95         1.60 o                         
  -6  -3   7          6.79          9.83         1.57 o                         
  -5  -3   7        124.35        123.74         2.96 o                         
  -4  -3   7        359.95        348.41         6.27 o                         
  -3  -3   7         10.79         13.50         0.99 o                         
  -2  -3   7          0.77          1.70         0.67 o                         
  -1  -3   7        137.68        125.25         2.53 o                         
   0  -3   7          0.07          1.41         0.59 o                         
   1  -3   7         71.36         66.54         1.42 o                         
   2  -3   7        161.81        161.01         2.27 o                         
   3  -3   7         19.76         20.27         0.71 o                         
   4  -3   7          4.93          5.43         0.52 o                         
   5  -3   7         47.54         52.36         1.49 o                         
   6  -3   7         63.10         58.71         1.84 o                         
   7  -3   7        106.22         92.87         2.27 o                         
   8  -3   7          0.44          0.28         0.69 o                         
   9  -3   7         22.18         19.11         2.70 o                         
  10  -3   7          7.39         10.24         1.34 o                         
  11  -3   7          0.29          0.16         1.26 o                         
  -7  -2   7          7.56          8.52         1.49 o                         
  -6  -2   7          0.04          0.04         1.79 o                         
  -5  -2   7          2.17          1.77         1.01 o                         
  -4  -2   7         56.16         47.70         1.91 o                         
  -3  -2   7         29.67         29.90         1.27 o                         
  -2  -2   7          0.04          1.27         0.68 o                         
  -1  -2   7          0.03          0.42         0.51 o                         
   0  -2   7         70.93         67.48         1.87 o                         
   1  -2   7        139.66        135.08         2.60 o                         
   2  -2   7        292.27        289.99         4.37 o                         
   3  -2   7        436.27        395.31         9.43 o                         
   4  -2   7         69.29         56.88         2.00 o                         
   5  -2   7         23.24         22.26         1.26 o                         
   6  -2   7         19.93         18.52         1.65 o                         
   7  -2   7         49.22         42.17         1.42 o                         
   8  -2   7         40.72         34.94         1.62 o                         
   9  -2   7         26.17         24.07         1.68 o                         
  10  -2   7          1.19          0.56         1.04 o                         
  11  -2   7         20.32         26.52         3.33 o                         
  12  -2   7         41.20         53.13         3.32 o                         
  -7  -1   7         32.59         31.24         2.49 o                         
  -6  -1   7          0.39          0.40         1.11 o                         
  -5  -1   7          3.04          1.01         0.93 o                         
  -4  -1   7         33.61         34.17         1.41 o                         
  -3  -1   7         31.18         25.89         1.12 o                         
  -2  -1   7        149.47        151.21         2.88 o                         
  -1  -1   7         28.61         25.07         0.94 o                         
   0  -1   7          7.10          7.80         0.47 o                         
   1  -1   7         60.22         52.19         1.24 o                         
   2  -1   7          0.99          1.91         0.38 o                         
   3  -1   7          4.77          8.08         0.50 o                         
   4  -1   7          1.18          0.34         0.25 o                         
   5  -1   7         64.71         59.32         1.51 o                         
   6  -1   7         36.80         32.53         1.57 o                         
   7  -1   7        122.30        108.60         2.41 o                         
   8  -1   7          8.36          7.54         1.07 o                         
   9  -1   7          2.15          2.38         0.92 o                         
  10  -1   7          4.28          5.65         1.02 o                         
  11  -1   7         25.21         31.24         1.96 o                         
  12  -1   7          5.11          9.67         1.91 o                         
  -7   0   7          9.09          6.88         1.43 o                         
  -6   0   7         23.99         22.93         1.89 o                         
  -5   0   7          0.17         -0.42         0.84 o                         
  -4   0   7          0.46         -0.18         0.72 o                         
  -3   0   7          0.01          0.33         0.60 o                         
  -2   0   7          1.29          0.98         0.52 o                         
  -1   0   7        210.80        195.87         3.31 o                         
   0   0   7        155.17        148.39         2.57 o                         
   1   0   7         26.90         32.54         0.99 o                         
   2   0   7        242.20        252.04         3.62 o                         
   3   0   7          6.64         11.63         0.62 o                         
   4   0   7        315.38        308.93         4.28 o                         
   5   0   7         80.11         72.36         1.85 o                         
   6   0   7         90.13         82.60         2.65 o                         
   7   0   7         20.46         20.21         1.04 o                         
   8   0   7        199.15        197.48         4.36 o                         
   9   0   7        112.51        108.84         2.89 o                         
  10   0   7          1.66          4.11         1.00 o                         
  11   0   7          3.33          4.17         1.45 o                         
  12   0   7          4.61          7.90         2.26 o                         
  -7   1   7         11.75         13.57         2.08 o                         
  -6   1   7          9.26          7.95         1.17 o                         
  -5   1   7         24.23         22.99         1.30 o                         
  -4   1   7          0.92          0.78         0.95 o                         
  -3   1   7        159.78        154.01         2.64 o                         
  -2   1   7        456.07        466.05         7.29 o                         
  -1   1   7          7.11          7.89         0.57 o                         
   0   1   7         28.68         27.65         0.72 o                         
   1   1   7         31.71         30.43         0.99 o                         
   2   1   7        170.32        168.42         2.52 o                         
   3   1   7         11.02          7.53         0.56 o                         
   4   1   7        139.63        139.86         2.35 o                         
   5   1   7         79.78         78.32         1.20 o                         
   6   1   7         23.53         23.28         0.66 o                         
   7   1   7        186.03        168.37         2.85 o                         
   8   1   7          6.40          6.86         0.74 o                         
   9   1   7         11.25          5.82         1.47 o                         
  10   1   7         63.15         56.96         2.12 o                         
  11   1   7          0.50         -0.29         1.16 o                         
  12   1   7          1.92          0.93         1.56 o                         
  -7   2   7          7.86          7.65         1.77 o                         
  -6   2   7          3.49          3.47         1.06 o                         
  -5   2   7         33.07         33.69         1.46 o                         
  -4   2   7         19.24         19.65         1.31 o                         
  -3   2   7        220.14        212.30         3.62 o                         
  -2   2   7          4.55          4.47         0.93 o                         
  -1   2   7          4.35          5.48         0.45 o                         
   0   2   7        218.31        224.75         3.68 o                         
   1   2   7          1.10          0.38         0.31 o                         
   2   2   7         98.65        112.39         1.65 o                         
   3   2   7          0.51          0.42         0.30 o                         
   4   2   7          0.10          1.03         0.29 o                         
   5   2   7        133.37        135.19         2.76 o                         
   6   2   7        115.98        110.78         1.87 o                         
   7   2   7        284.70        257.04         3.92 o                         
   8   2   7        179.19        153.63         2.68 o                         
   9   2   7         15.31         20.02         1.10 o                         
  10   2   7          9.30          7.83         1.05 o                         
  11   2   7          0.51         -0.13         1.34 o                         
  12   2   7         20.99         23.62         1.93 o                         
  -7   3   7         13.07         20.46         2.16 o                         
  -6   3   7         26.68         26.29         1.48 o                         
  -5   3   7          8.49          6.90         0.87 o                         
  -4   3   7          3.31          1.48         0.73 o                         
  -3   3   7        107.22        101.17         1.87 o                         
  -2   3   7        463.87        441.69         6.98 o                         
  -1   3   7         85.88         74.58         1.43 o                         
   0   3   7        192.90        199.46         3.09 o                         
   1   3   7         78.10         79.87         1.30 o                         
   2   3   7        524.44        551.53         7.56 o                         
   3   3   7        280.87        305.04         4.32 o                         
   4   3   7          2.19          3.17         0.40 o                         
   5   3   7          8.18          8.46         0.51 o                         
   6   3   7          6.47          4.30         0.47 o                         
   7   3   7          7.26          4.54         0.50 o                         
   8   3   7         65.67         51.75         1.18 o                         
   9   3   7          6.68          3.63         0.69 o                         
  10   3   7          6.01          4.72         0.81 o                         
  11   3   7          5.55          6.76         1.16 o                         
  12   3   7         27.37         31.44         3.14 o                         
  -7   4   7          0.01         -0.20         1.29 o                         
  -6   4   7          5.95          9.06         1.06 o                         
  -5   4   7         12.83         15.38         1.09 o                         
  -4   4   7        103.90         99.05         3.90 o                         
  -3   4   7          5.56          6.45         0.67 o                         
  -2   4   7          0.30          0.43         0.60 o                         
  -1   4   7          1.57          2.94         0.48 o                         
   0   4   7         30.01         31.49         1.02 o                         
   1   4   7        150.90        155.66         4.06 o                         
   2   4   7          1.81          2.23         0.35 o                         
   3   4   7         54.69         60.57         1.18 o                         
   4   4   7        168.55        160.25         2.33 o                         
   5   4   7          4.12          2.60         0.35 o                         
   6   4   7         51.45         44.78         1.05 o                         
   7   4   7        298.89        301.75         4.66 o                         
   8   4   7         90.78         89.11         1.72 o                         
   9   4   7         25.40         24.52         1.22 o                         
  10   4   7         22.28         21.49         1.29 o                         
  11   4   7          0.06         -0.33         2.08 o                         
  12   4   7          0.98          1.25         1.41 o                         
  -7   5   7          0.85          2.70         1.42 o                         
  -6   5   7         49.71         54.95         2.16 o                         
  -5   5   7          1.73          0.96         0.79 o                         
  -4   5   7         24.28         25.34         1.52 o                         
  -3   5   7          5.58          5.11         0.66 o                         
  -2   5   7        380.33        373.09         6.47 o                         
  -1   5   7        233.15        225.09         4.05 o                         
   0   5   7          6.45          7.04         0.62 o                         
   1   5   7         17.88         14.51         0.89 o                         
   2   5   7        152.43        137.79         2.46 o                         
   3   5   7        107.09        125.08         2.35 o                         
   4   5   7         62.49         69.98         1.35 o                         
   5   5   7        945.77        915.56        13.13 o                         
   6   5   7        309.65        292.15         4.54 o                         
   7   5   7          6.50          5.30         0.56 o                         
   8   5   7         28.77         25.73         1.08 o                         
   9   5   7         13.46         13.86         1.60 o                         
  10   5   7          2.75          2.47         0.99 o                         
  11   5   7          7.34          6.44         1.14 o                         
  12   5   7          0.13         -0.35         1.34 o                         
  -7   6   7         24.02         26.37         2.59 o                         
  -6   6   7         14.76         16.62         1.54 o                         
  -5   6   7          3.96          5.42         0.99 o                         
  -4   6   7        101.16         98.20         2.34 o                         
  -3   6   7        115.86        115.22         2.53 o                         
  -2   6   7         33.65         29.04         1.15 o                         
  -1   6   7         90.56         83.58         2.12 o                         
   0   6   7        350.21        339.91         6.40 o                         
   1   6   7         15.69         14.78         0.92 o                         
   2   6   7        443.49        432.11         7.23 o                         
   3   6   7        418.01        400.26         5.99 o                         
   4   6   7         29.31         23.52         0.83 o                         
   5   6   7         58.50         54.77         1.10 o                         
   6   6   7        301.04        291.08         3.61 o                         
   7   6   7          4.15          3.30         0.54 o                         
   8   6   7         40.07         42.28         1.28 o                         
   9   6   7          2.02         -0.04         0.77 o                         
  10   6   7          3.18          3.33         1.08 o                         
  11   6   7          0.45          0.98         1.46 o                         
  -6   7   7         12.65          9.99         1.39 o                         
  -5   7   7         11.13         11.13         1.15 o                         
  -4   7   7         31.02         34.80         1.83 o                         
  -3   7   7        174.67        171.81         3.50 o                         
  -2   7   7        169.72        165.78         3.62 o                         
  -1   7   7         67.06         64.20         3.05 o                         
   0   7   7        300.09        281.57         9.96 o                         
   1   7   7        689.00        695.33        11.47 o                         
   2   7   7        334.96        321.86         6.03 o                         
   3   7   7        483.39        456.92         7.29 o                         
   4   7   7        617.22        628.26         8.34 o                         
   5   7   7         73.53         67.46         1.42 o                         
   6   7   7         42.40         38.28         1.03 o                         
   7   7   7         42.60         38.63         1.08 o                         
   8   7   7         25.55         27.17         1.39 o                         
   9   7   7          0.73          1.05         0.84 o                         
  10   7   7          0.02          0.97         1.16 o                         
  11   7   7          3.15          2.81         1.34 o                         
  -6   8   7          3.15          3.95         1.55 o                         
  -5   8   7          2.32          1.62         1.27 o                         
  -4   8   7         37.74         35.73         2.37 o                         
  -3   8   7         24.53         20.34         1.71 o                         
  -2   8   7        125.75        127.97         3.11 o                         
  -1   8   7         96.48         96.22         2.53 o                         
   0   8   7        130.07        122.27         2.88 o                         
   1   8   7         80.76         74.71         1.86 o                         
   2   8   7         76.40         82.64         1.86 o                         
   3   8   7         67.10         53.19         1.54 o                         
   4   8   7         94.67         88.25         2.00 o                         
   5   8   7         55.71         53.10         1.32 o                         
   6   8   7          4.25          6.84         0.67 o                         
   7   8   7         48.57         49.89         1.37 o                         
   8   8   7         32.67         28.29         1.34 o                         
   9   8   7         20.21         20.99         1.34 o                         
  10   8   7          6.41          7.64         1.71 o                         
  11   8   7         10.33         10.62         1.93 o                         
  -5   9   7          7.29          8.95         1.97 o                         
  -4   9   7         39.15         39.67         2.06 o                         
  -3   9   7          0.87          1.17         0.90 o                         
  -2   9   7          9.58         10.87         1.07 o                         
  -1   9   7          4.11          3.51         0.96 o                         
   0   9   7         22.80         20.78         1.28 o                         
   1   9   7         15.86         13.27         1.13 o                         
   2   9   7          4.86          2.81         0.66 o                         
   3   9   7         49.60         43.61         2.44 o                         
   4   9   7          0.60          1.63         0.74 o                         
   5   9   7          2.86          2.15         0.71 o                         
   6   9   7          0.09          0.38         0.88 o                         
   7   9   7        106.05        106.92         2.34 o                         
   8   9   7          0.38         -0.15         0.98 o                         
   9   9   7         14.87         15.14         1.59 o                         
  10   9   7         11.42          8.47         1.48 o                         
  -5  10   7          0.05         -0.88         1.76 o                         
  -4  10   7         10.43          8.22         1.63 o                         
  -3  10   7          7.02          6.46         1.43 o                         
  -2  10   7         54.05         47.04         2.05 o                         
  -1  10   7          4.96          3.43         0.97 o                         
   0  10   7          4.80          7.76         1.08 o                         
   1  10   7          3.05          2.72         0.91 o                         
   2  10   7          1.46          3.82         0.78 o                         
   3  10   7         50.52         50.18         1.70 o                         
   4  10   7          2.34          1.38         0.78 o                         
   5  10   7         34.91         35.47         1.59 o                         
   6  10   7         11.35          9.41         1.09 o                         
   7  10   7          6.08          3.75         1.03 o                         
   8  10   7         15.10         14.54         1.79 o                         
   9  10   7         21.98         16.62         1.44 o                         
  -4  11   7          6.41          4.42         1.94 o                         
  -3  11   7          4.13          6.37         1.75 o                         
  -2  11   7          7.57          7.76         1.36 o                         
  -1  11   7         12.03         13.65         1.37 o                         
   0  11   7          1.28          1.73         1.07 o                         
   1  11   7         20.83         22.31         1.87 o                         
   2  11   7         11.64         11.30         1.01 o                         
   3  11   7         33.02         31.95         2.21 o                         
   4  11   7          0.95         -0.02         0.98 o                         
   5  11   7         15.17         11.53         1.26 o                         
   6  11   7          0.06          0.04         1.19 o                         
   7  11   7          8.19          7.51         1.63 o                         
   8  11   7          6.48          4.82         1.74 o                         
  -3  12   7         19.05         20.04         2.22 o                         
  -2  12   7         37.02         43.29         2.97 o                         
  -1  12   7          0.00         -0.90         1.79 o                         
   0  12   7          8.88          9.99         1.54 o                         
   1  12   7          0.90         -0.35         1.61 o                         
   2  12   7          0.86         -0.72         1.45 o                         
   3  12   7         10.39          9.62         1.95 o                         
   4  12   7         34.04         41.80         2.18 o                         
   5  12   7          1.39         -0.26         1.59 o                         
   6  12   7          0.77          0.09         1.55 o                         
   7  12   7          0.30          2.82         1.93 o                         
  -1  13   7         12.09         16.46         2.35 o                         
   0  13   7          2.31          4.18         1.77 o                         
   1  13   7         10.51         12.44         2.07 o                         
   2  13   7          4.66          3.90         1.77 o                         
   3  13   7          0.63          0.15         1.69 o                         
   4  13   7          0.01         -0.52         1.77 o                         
   5  13   7          1.93          2.75         1.63 o                         
   0  -8   8          0.00          2.04         2.80 o                         
   1  -8   8         26.83         32.98         3.57 o                         
   2  -8   8          1.55         -0.87         1.74 o                         
   3  -8   8          3.72          1.76         1.44 o                         
   4  -8   8         11.71          9.31         1.58 o                         
   5  -8   8          0.12          0.82         1.67 o                         
   6  -8   8          2.01          1.64         1.46 o                         
  -1  -7   8         18.87         27.75         2.25 o                         
   0  -7   8         34.10         36.44         2.47 o                         
   1  -7   8         15.14         14.23         1.79 o                         
   2  -7   8          0.82          2.33         1.42 o                         
   3  -7   8         12.85         13.29         3.27 o                         
   4  -7   8         16.11         18.13         1.44 o                         
   5  -7   8          0.08          1.04         1.14 o                         
   6  -7   8          2.18          0.73         1.12 o                         
   7  -7   8         20.24         20.30         1.53 o                         
   8  -7   8         24.23         31.56         2.14 o                         
  -3  -6   8          0.52          1.74         1.69 o                         
  -2  -6   8          5.57          4.21         1.42 o                         
  -1  -6   8          2.72          0.24         1.18 o                         
   0  -6   8          4.81          3.77         1.02 o                         
   1  -6   8          0.16         -0.56         1.12 o                         
   2  -6   8          0.19         -0.50         1.00 o                         
   3  -6   8         27.17         26.29         1.75 o                         
   4  -6   8        101.86        105.46         3.08 o                         
   5  -6   8         14.39         15.57         1.51 o                         
   6  -6   8          0.71          1.12         1.00 o                         
   7  -6   8          6.77          5.20         1.22 o                         
   8  -6   8         21.70         27.93         2.48 o                         
   9  -6   8          0.10          4.05         1.75 o                         
  -4  -5   8          7.85          6.46         2.76 o                         
  -3  -5   8         10.65         11.30         1.43 o                         
  -2  -5   8         26.71         25.86         2.85 o                         
  -1  -5   8          1.35          1.83         1.02 o                         
   0  -5   8         30.42         33.80         1.57 o                         
   1  -5   8         17.26         19.91         1.39 o                         
   2  -5   8         17.89         18.21         1.42 o                         
   3  -5   8          5.98          5.92         0.98 o                         
   4  -5   8        261.26        268.49         5.25 o                         
   5  -5   8        210.95        203.24         4.53 o                         
   6  -5   8          1.22          2.64         1.24 o                         
   7  -5   8         13.13         11.81         1.29 o                         
   8  -5   8          9.59          8.20         1.70 o                         
   9  -5   8          0.01         -0.83         2.07 o                         
  10  -5   8         96.01        119.19         4.24 o                         
  -4  -4   8          8.15          4.74         1.34 o                         
  -3  -4   8          3.07          2.31         1.08 o                         
  -2  -4   8          0.05         -0.47         0.95 o                         
  -1  -4   8          1.27          1.76         0.84 o                         
   0  -4   8         15.28         14.43         1.03 o                         
   1  -4   8          2.31          2.84         0.74 o                         
   2  -4   8          0.59          0.84         0.65 o                         
   3  -4   8          9.97          9.81         0.89 o                         
   4  -4   8        168.02        164.67         4.45 o                         
   5  -4   8        425.72        415.62         7.77 o                         
   6  -4   8         31.71         33.67         1.74 o                         
   7  -4   8         11.20          8.52         1.31 o                         
   8  -4   8          4.72          6.53         1.24 o                         
   9  -4   8         15.09         13.64         1.48 o                         
  10  -4   8         32.32         38.03         2.46 o                         
  -5  -3   8          0.82          0.57         1.38 o                         
  -4  -3   8         57.49         58.04         2.37 o                         
  -3  -3   8          7.22          8.66         1.25 o                         
  -2  -3   8          2.29          2.74         0.94 o                         
  -1  -3   8          8.27          8.70         0.90 o                         
   0  -3   8         47.58         48.17         1.62 o                         
   1  -3   8         36.70         37.39         1.63 o                         
   2  -3   8        256.06        257.13         4.05 o                         
   3  -3   8        586.20        590.05         8.19 o                         
   4  -3   8          6.29          5.74         0.56 o                         
   5  -3   8          4.81          5.40         0.63 o                         
   6  -3   8        114.41        104.16         4.94 o                         
   7  -3   8          1.43          1.36         0.79 o                         
   8  -3   8         41.38         36.70         2.12 o                         
   9  -3   8          0.97         -0.41         0.95 o                         
  10  -3   8          4.06          5.55         1.21 o                         
  11  -3   8         32.30         48.34         2.63 o                         
  -6  -2   8         43.30         50.03         3.10 o                         
  -5  -2   8         53.39         53.85         2.85 o                         
  -4  -2   8          0.02          0.88         0.93 o                         
  -3  -2   8          8.27          7.39         1.00 o                         
  -2  -2   8          4.17          3.75         0.75 o                         
  -1  -2   8         74.04         64.19         1.58 o                         
   0  -2   8         29.02         35.10         1.40 o                         
   1  -2   8         61.21         58.52         1.58 o                         
   2  -2   8        240.14        242.48         3.80 o                         
   3  -2   8        152.67        148.40         2.32 o                         
   4  -2   8          3.32          3.43         0.49 o                         
   5  -2   8        108.34        100.72         2.32 o                         
   6  -2   8         39.09         37.25         1.35 o                         
   7  -2   8         32.04         30.05         1.40 o                         
   8  -2   8         31.17         30.69         1.48 o                         
   9  -2   8         17.84         20.15         1.63 o                         
  10  -2   8          0.89          0.18         1.21 o                         
  11  -2   8          0.01          0.38         1.43 o                         
  -6  -1   8          0.11         -0.83         1.65 o                         
  -5  -1   8         10.71         10.65         1.31 o                         
  -4  -1   8          0.29         -0.39         0.79 o                         
  -3  -1   8          5.29          6.03         0.73 o                         
  -2  -1   8         57.63         55.72         1.50 o                         
  -1  -1   8        382.49        394.74         7.36 o                         
   0  -1   8        245.29        253.21         4.53 o                         
   1  -1   8        346.95        326.78         5.26 o                         
   2  -1   8         43.10         36.15         1.02 o                         
   3  -1   8        411.01        402.84         5.94 o                         
   4  -1   8          2.74          2.64         0.47 o                         
   5  -1   8         86.23         81.56         1.95 o                         
   6  -1   8         44.05         38.43         2.01 o                         
   7  -1   8          0.00         -0.37         0.74 o                         
   8  -1   8         26.64         22.11         1.32 o                         
   9  -1   8         36.49         34.21         2.50 o                         
  10  -1   8         15.42         17.15         1.62 o                         
  11  -1   8         12.43         10.32         1.42 o                         
  12  -1   8          3.62          3.40         1.32 o                         
  -6   0   8          3.49          3.07         1.33 o                         
  -5   0   8          6.37          6.64         1.06 o                         
  -4   0   8         22.63         23.31         1.27 o                         
  -3   0   8        111.42        106.22         2.15 o                         
  -2   0   8        104.59        107.35         2.16 o                         
  -1   0   8          7.91          9.50         0.69 o                         
   0   0   8         77.40         84.52         2.45 o                         
   1   0   8        259.56        274.10         4.47 o                         
   2   0   8        193.05        183.43         2.77 o                         
   3   0   8        127.80        114.04         1.85 o                         
   4   0   8        105.69         99.50         1.95 o                         
   5   0   8        753.04        733.45        10.51 o                         
   6   0   8         20.73         17.45         0.98 o                         
   7   0   8         71.03         77.81         1.95 o                         
   8   0   8         28.64         23.69         1.24 o                         
   9   0   8          2.77          2.06         1.33 o                         
  10   0   8          2.91          4.94         1.13 o                         
  11   0   8         25.28         29.49         3.31 o                         
  12   0   8          9.03         10.04         1.61 o                         
  -6   1   8          0.01         -0.11         1.49 o                         
  -5   1   8         68.39         60.57         2.57 o                         
  -4   1   8         34.90         35.25         2.40 o                         
  -3   1   8         21.17         18.56         1.11 o                         
  -2   1   8         10.15          8.62         0.69 o                         
  -1   1   8        283.40        295.41         4.81 o                         
   0   1   8         17.36         15.11         1.33 o                         
   1   1   8         80.95         68.29         1.50 o                         
   2   1   8         28.85         30.86         0.94 o                         
   3   1   8        170.65        163.45         2.60 o                         
   4   1   8          3.87          5.49         0.53 o                         
   5   1   8          0.58          0.54         0.32 o                         
   6   1   8         54.75         48.04         1.07 o                         
   7   1   8          9.12          7.72         0.52 o                         
   8   1   8         15.55         18.41         1.11 o                         
   9   1   8          0.43         -0.47         0.94 o                         
  10   1   8          8.97         11.27         1.18 o                         
  11   1   8         29.28         23.73         2.16 o                         
  12   1   8          0.50          2.79         2.90 o                         
  -6   2   8         14.20         14.14         1.66 o                         
  -5   2   8          0.42          0.63         0.95 o                         
  -4   2   8          8.32          6.51         1.22 o                         
  -3   2   8        180.85        172.66         3.21 o                         
  -2   2   8          1.46          3.19         0.57 o                         
  -1   2   8        203.15        208.77         3.56 o                         
   0   2   8          0.07         -0.05         0.43 o                         
   1   2   8         15.45         11.23         0.61 o                         
   2   2   8         47.67         52.96         1.80 o                         
   3   2   8          0.33          0.52         0.22 o                         
   4   2   8          6.52          6.56         0.40 o                         
   5   2   8         27.50         23.29         0.70 o                         
   6   2   8        140.15        125.53         2.12 o                         
   7   2   8         16.41         15.29         0.85 o                         
   8   2   8          0.63          1.01         0.71 o                         
   9   2   8         52.92         45.95         2.25 o                         
  10   2   8         10.22          7.72         1.25 o                         
  11   2   8         16.98         16.49         1.66 o                         
  12   2   8         21.74         23.00         2.06 o                         
  -6   3   8          6.00          6.86         1.26 o                         
  -5   3   8          1.06          1.09         0.88 o                         
  -4   3   8         28.05         28.96         1.58 o                         
  -3   3   8          0.36         -0.40         0.80 o                         
  -2   3   8         24.56         22.38         1.25 o                         
  -1   3   8        417.36        433.61         6.89 o                         
   0   3   8          1.52          0.82         0.39 o                         
   1   3   8         96.24        101.18         1.88 o                         
   2   3   8          0.29          0.65         0.35 o                         
   3   3   8         34.07         37.81         0.90 o                         
   4   3   8          0.50          1.07         0.35 o                         
   5   3   8        386.38        373.82         5.25 o                         
   6   3   8         61.06         55.93         1.11 o                         
   7   3   8         18.64         19.15         0.85 o                         
   8   3   8        118.39        105.80         2.21 o                         
   9   3   8         62.25         51.55         1.92 o                         
  10   3   8          0.01          1.29         0.99 o                         
  11   3   8         20.92         19.87         1.91 o                         
  12   3   8          0.35          1.29         1.45 o                         
  -6   4   8         40.52         45.01         2.25 o                         
  -5   4   8         12.09         11.23         1.01 o                         
  -4   4   8        153.57        153.12         3.15 o                         
  -3   4   8         20.23         16.96         1.06 o                         
  -2   4   8        217.67        216.07         3.77 o                         
  -1   4   8        142.84        138.24         2.56 o                         
   0   4   8          0.68          0.88         0.47 o                         
   1   4   8          4.36          3.57         0.46 o                         
   2   4   8          6.48          6.03         0.67 o                         
   3   4   8          2.13          1.31         0.36 o                         
   4   4   8        107.43        103.13         1.75 o                         
   5   4   8         22.36         18.45         0.70 o                         
   6   4   8         15.36         15.04         0.64 o                         
   7   4   8         52.31         53.13         1.21 o                         
   8   4   8         60.69         56.84         1.47 o                         
   9   4   8          5.92          6.14         0.70 o                         
  10   4   8          4.72          3.23         0.93 o                         
  11   4   8          0.04         -0.60         1.40 o                         
  12   4   8          9.34         10.13         1.72 o                         
  -6   5   8         60.40         71.44         2.71 o                         
  -5   5   8         95.72         83.31         2.35 o                         
  -4   5   8        114.88        113.84         3.92 o                         
  -3   5   8         44.40         45.03         1.55 o                         
  -2   5   8         10.15          9.20         0.92 o                         
  -1   5   8         89.01         90.84         1.96 o                         
   0   5   8        362.96        358.95         5.80 o                         
   1   5   8          3.14          2.28         0.55 o                         
   2   5   8          4.29          4.89         0.42 o                         
   3   5   8          0.40          1.31         0.46 o                         
   4   5   8         55.88         61.81         1.42 o                         
   5   5   8         93.76         95.47         1.55 o                         
   6   5   8        218.49        216.51         2.89 o                         
   7   5   8        198.39        180.35         5.15 o                         
   8   5   8         67.03         70.95         1.93 o                         
   9   5   8          1.23          1.45         0.70 o                         
  10   5   8          2.66          3.50         1.16 o                         
  11   5   8         18.60         19.76         2.56 o                         
  12   5   8          0.13         -0.71         1.42 o                         
  -6   6   8          0.47          0.25         1.39 o                         
  -5   6   8        188.28        185.63         6.05 o                         
  -4   6   8        152.42        155.39         3.38 o                         
  -3   6   8          0.33          0.16         1.19 o                         
  -2   6   8         13.87         11.87         0.91 o                         
  -1   6   8          7.30          7.60         0.75 o                         
   0   6   8          0.01          0.23         0.66 o                         
   1   6   8         46.60         47.25         1.32 o                         
   2   6   8          1.46          1.59         0.44 o                         
   3   6   8        128.41        114.09         1.91 o                         
   4   6   8        295.34        289.64         4.22 o                         
   5   6   8        501.02        471.65         6.06 o                         
   6   6   8         47.79         47.76         1.01 o                         
   7   6   8        134.14        131.81         1.94 o                         
   8   6   8         73.95         66.67         1.52 o                         
   9   6   8        219.37        225.20         3.57 o                         
  10   6   8          3.18          2.94         1.34 o                         
  11   6   8          1.63          0.21         1.29 o                         
  -6   7   8          3.07          5.47         2.31 o                         
  -5   7   8         18.11         21.55         1.66 o                         
  -4   7   8          3.91          3.15         1.30 o                         
  -3   7   8          4.04          4.78         1.07 o                         
  -2   7   8         52.05         51.67         1.68 o                         
  -1   7   8          0.06         -0.33         0.66 o                         
   0   7   8        253.45        252.95         4.91 o                         
   1   7   8         73.72         74.08         2.09 o                         
   2   7   8         72.94         71.22         1.57 o                         
   3   7   8          0.96          1.69         0.47 o                         
   4   7   8        205.08        192.72         2.86 o                         
   5   7   8        144.34        133.00         2.03 o                         
   6   7   8        261.42        265.99         3.29 o                         
   7   7   8        185.81        184.70         2.54 o                         
   8   7   8          9.53          9.46         0.70 o                         
   9   7   8          4.26          3.75         0.75 o                         
  10   7   8          0.44          2.81         1.04 o                         
  11   7   8         33.49         32.90         2.37 o                         
  -5   8   8          0.23          2.09         1.69 o                         
  -4   8   8          3.70          4.64         1.47 o                         
  -3   8   8         10.80         10.70         1.19 o                         
  -2   8   8          6.84          6.69         1.04 o                         
  -1   8   8          1.86          0.91         1.12 o                         
   0   8   8         21.74         19.43         1.39 o                         
   1   8   8         54.09         50.76         1.94 o                         
   2   8   8         58.05         56.62         1.55 o                         
   3   8   8          8.77          6.36         0.69 o                         
   4   8   8         11.49          7.37         0.63 o                         
   5   8   8         97.41         98.87         2.08 o                         
   6   8   8         92.45         90.92         1.71 o                         
   7   8   8          7.33          7.61         0.70 o                         
   8   8   8         11.51         11.04         0.86 o                         
   9   8   8          0.28         -0.47         0.94 o                         
  10   8   8          0.01         -0.14         1.69 o                         
  -5   9   8          0.10          1.22         1.49 o                         
  -4   9   8          4.94          2.65         1.47 o                         
  -3   9   8          0.24         -0.53         1.07 o                         
  -2   9   8          3.08          2.20         0.97 o                         
  -1   9   8          0.66          1.96         0.90 o                         
   0   9   8          8.17          8.68         1.14 o                         
   1   9   8          7.17          5.61         0.84 o                         
   2   9   8          5.01          8.15         0.88 o                         
   3   9   8        247.32        218.68         6.73 o                         
   4   9   8          0.39          1.74         0.72 o                         
   5   9   8          0.85         -0.29         0.70 o                         
   6   9   8          3.98          3.95         0.87 o                         
   7   9   8          4.84          5.19         0.80 o                         
   8   9   8          1.43          0.94         0.91 o                         
   9   9   8          8.80          6.67         1.13 o                         
  10   9   8         26.90         30.50         2.03 o                         
  -4  10   8          0.02         -0.02         1.77 o                         
  -3  10   8          0.92          0.36         1.47 o                         
  -2  10   8          1.72          3.50         1.18 o                         
  -1  10   8          0.87         -0.07         1.05 o                         
   0  10   8         25.86         27.96         1.81 o                         
   1  10   8         48.43         49.77         2.36 o                         
   2  10   8          0.99          0.12         1.10 o                         
   3  10   8          3.24          2.41         0.76 o                         
   4  10   8          0.00          1.09         0.88 o                         
   5  10   8          2.44          3.18         0.84 o                         
   6  10   8          3.04          3.68         0.95 o                         
   7  10   8          1.14          1.73         1.09 o                         
   8  10   8          0.39         -0.40         1.43 o                         
   9  10   8          1.19         -0.58         1.17 o                         
  -3  11   8          2.25          3.88         1.74 o                         
  -2  11   8          5.92          7.31         1.53 o                         
  -1  11   8         10.88          8.90         1.32 o                         
   0  11   8          4.37          5.23         1.25 o                         
   1  11   8         77.35         94.71         2.91 o                         
   2  11   8          1.06          3.10         1.07 o                         
   3  11   8         44.11         48.13         3.83 o                         
   4  11   8         39.50         39.78         1.94 o                         
   5  11   8          0.73          1.35         1.04 o                         
   6  11   8          0.80          2.11         1.26 o                         
   7  11   8          9.01         11.78         1.71 o                         
   8  11   8          2.47          8.20         2.49 o                         
  -2  12   8          0.63          0.60         1.65 o                         
  -1  12   8         51.83         64.95         4.94 o                         
   0  12   8         11.03         10.04         1.76 o                         
   1  12   8          8.42          5.25         1.52 o                         
   2  12   8          5.70          6.72         1.60 o                         
   3  12   8         10.79         14.01         2.04 o                         
   4  12   8          0.25         -0.41         1.47 o                         
   5  12   8          1.36         -0.69         1.64 o                         
   6  12   8          9.96          8.82         1.66 o                         
   7  12   8          0.87          1.70         1.85 o                         
   1  13   8         23.27         27.80         2.84 o                         
   2  13   8          6.50          4.30         2.07 o                         
   3  13   8          0.23         -0.99         1.98 o                         
   4  13   8          1.11          0.87         1.74 o                         
   1  -7   9         31.20         36.24         2.95 o                         
   2  -7   9          8.52         10.07         2.75 o                         
   3  -7   9         41.04         37.82         5.19 o                         
   4  -7   9          3.79         -0.41         1.50 o                         
   5  -7   9          0.01         -0.74         1.49 o                         
   6  -7   9          2.84          5.92         1.37 o                         
  -1  -6   9          0.87          1.87         1.48 o                         
   0  -6   9          8.15          4.80         1.54 o                         
   1  -6   9          0.36          0.21         1.67 o                         
   2  -6   9         50.47         52.34         2.87 o                         
   3  -6   9         79.10         84.85         2.98 o                         
   4  -6   9          7.72          8.83         1.77 o                         
   5  -6   9         34.31         43.94         2.08 o                         
   6  -6   9          5.06          6.64         1.12 o                         
   7  -6   9         11.52         11.65         1.29 o                         
   8  -6   9          1.76         -0.01         1.87 o                         
  -2  -5   9          5.98          3.35         1.48 o                         
  -1  -5   9          1.91          3.51         1.17 o                         
   0  -5   9          7.73          7.34         1.20 o                         
   1  -5   9          1.16          2.94         1.09 o                         
   2  -5   9          6.56          6.36         1.15 o                         
   3  -5   9        148.51        152.55         3.65 o                         
   4  -5   9          0.86          0.61         1.05 o                         
   5  -5   9          7.39          5.39         0.96 o                         
   6  -5   9          4.80          4.32         1.51 o                         
   7  -5   9         12.12         10.32         1.19 o                         
   8  -5   9          0.18         -0.73         1.46 o                         
   9  -5   9         20.23         22.64         2.22 o                         
  -3  -4   9          0.03          1.72         1.69 o                         
  -2  -4   9         10.70         11.74         1.37 o                         
  -1  -4   9          3.37          5.40         1.01 o                         
   0  -4   9         13.78         14.32         1.57 o                         
   1  -4   9          0.00          0.22         0.91 o                         
   2  -4   9         16.79         20.76         1.32 o                         
   3  -4   9          1.70          1.75         1.06 o                         
   4  -4   9         19.71         18.43         1.19 o                         
   5  -4   9         41.53         42.63         1.82 o                         
   6  -4   9          0.16          0.16         0.81 o                         
   7  -4   9          1.46          0.74         1.16 o                         
   8  -4   9         18.27         14.87         5.61 o                         
   9  -4   9         17.96         20.20         2.00 o                         
  10  -4   9         10.37         10.76         1.75 o                         
  -4  -3   9          2.91          2.86         1.47 o                         
  -3  -3   9          2.79          2.37         1.21 o                         
  -2  -3   9          4.51          5.63         1.06 o                         
  -1  -3   9         45.47         47.40         1.85 o                         
   0  -3   9        185.15        192.54         4.09 o                         
   1  -3   9         56.35         51.76         1.71 o                         
   2  -3   9          8.45          7.24         0.84 o                         
   3  -3   9          7.17          7.71         0.74 o                         
   4  -3   9         30.72         32.01         1.41 o                         
   5  -3   9         33.23         32.74         1.60 o                         
   6  -3   9         59.64         65.58         2.18 o                         
   7  -3   9         50.94         48.22         2.11 o                         
   8  -3   9          5.45          5.44         1.16 o                         
   9  -3   9         95.35         88.09         3.67 o                         
  10  -3   9          3.52          2.20         1.47 o                         
  -4  -2   9          3.12          3.67         1.20 o                         
  -3  -2   9         31.01         35.39         1.97 o                         
  -2  -2   9          0.29          1.81         0.90 o                         
  -1  -2   9         10.38          7.80         1.02 o                         
   0  -2   9          9.26          7.69         0.80 o                         
   1  -2   9          5.57          6.28         0.79 o                         
   2  -2   9          2.05          2.68         0.68 o                         
   3  -2   9         14.67         13.43         0.81 o                         
   4  -2   9        147.71        152.93         3.05 o                         
   5  -2   9        138.27        131.26         2.90 o                         
   6  -2   9         21.55         16.55         1.39 o                         
   7  -2   9        114.42        119.12         3.13 o                         
   8  -2   9         21.38         24.19         1.68 o                         
   9  -2   9          1.78          4.60         1.48 o                         
  10  -2   9         17.22         26.27         2.17 o                         
  11  -2   9         27.45         34.33         2.41 o                         
  -5  -1   9          5.80          8.24         2.78 o                         
  -4  -1   9          1.82          2.61         1.33 o                         
  -3  -1   9         22.54         25.05         1.56 o                         
  -2  -1   9          3.51          4.45         1.21 o                         
  -1  -1   9         83.43         78.63         2.08 o                         
   0  -1   9          3.45          3.50         0.94 o                         
   1  -1   9          0.53         -0.36         0.73 o                         
   2  -1   9        289.81        298.19         4.89 o                         
   3  -1   9        150.76        147.13         2.47 o                         
   4  -1   9        208.51        199.61         3.04 o                         
   5  -1   9       1174.77       1178.55        29.38 o                         
   6  -1   9        295.07        286.07         7.23 o                         
   7  -1   9         62.60         63.31         2.25 o                         
   8  -1   9         86.87         86.48         3.32 o                         
   9  -1   9          0.02          1.31         1.49 o                         
  10  -1   9         19.11         19.82         2.02 o                         
  11  -1   9          0.90         -0.03         1.51 o                         
  -5   0   9          3.91          4.79         2.30 o                         
  -4   0   9          6.66          7.87         1.30 o                         
  -3   0   9         74.63         79.85         2.09 o                         
  -2   0   9         11.07          9.91         0.97 o                         
  -1   0   9          1.08          0.48         0.95 o                         
   0   0   9         40.64         38.14         1.41 o                         
   1   0   9        184.30        174.90         3.89 o                         
   2   0   9          0.25         -0.17         0.50 o                         
   3   0   9        282.04        282.91         4.35 o                         
   4   0   9        247.18        245.06         3.61 o                         
   5   0   9         23.85         20.18         0.91 o                         
   6   0   9         11.71         11.28         1.58 o                         
   7   0   9          2.40          4.18         0.70 o                         
   8   0   9          8.83          5.89         0.87 o                         
   9   0   9         40.32         40.63         1.86 o                         
  10   0   9         52.91         55.63         2.26 o                         
  11   0   9         25.54         26.58         1.84 o                         
  12   0   9         15.99         23.54         2.59 o                         
  -5   1   9          5.15          5.68         2.52 o                         
  -4   1   9          9.36          6.68         0.97 o                         
  -3   1   9         91.14         91.81         2.18 o                         
  -2   1   9          0.33          0.28         0.67 o                         
  -1   1   9          4.07          4.79         0.68 o                         
   0   1   9         42.71         34.67         1.24 o                         
   1   1   9         79.10         64.40         1.79 o                         
   2   1   9        224.09        219.93         3.48 o                         
   3   1   9         76.18         76.77         1.45 o                         
   4   1   9         67.31         64.98         1.36 o                         
   5   1   9        401.83        391.74         6.56 o                         
   6   1   9        289.38        267.93         4.98 o                         
   7   1   9        147.20        126.88         3.05 o                         
   8   1   9         36.99         26.94         1.65 o                         
   9   1   9          0.65         -0.06         1.01 o                         
  10   1   9          0.48         -0.21         0.96 o                         
  11   1   9         47.82         48.82         2.28 o                         
  12   1   9          1.09          2.63         1.34 o                         
  -6   2   9         26.98         34.69         2.84 o                         
  -5   2   9          1.02          2.24         1.36 o                         
  -4   2   9         18.49         18.16         1.38 o                         
  -3   2   9          2.56          2.09         1.05 o                         
  -2   2   9          7.14          6.83         0.79 o                         
  -1   2   9        184.49        180.74         3.24 o                         
   0   2   9         44.80         38.86         1.13 o                         
   1   2   9          0.55          0.05         0.49 o                         
   2   2   9         18.27         15.39         0.83 o                         
   3   2   9          0.95          1.15         0.46 o                         
   4   2   9         29.53         31.68         0.91 o                         
   5   2   9         82.15         77.26         1.62 o                         
   6   2   9        319.53        302.51         4.12 o                         
   7   2   9          1.68         -0.38         0.76 o                         
   8   2   9         10.76          7.21         0.76 o                         
   9   2   9          2.35          1.08         0.89 o                         
  10   2   9          0.95         -0.50         1.36 o                         
  11   2   9         47.46         52.12         3.94 o                         
  12   2   9          1.35          2.66         1.47 o                         
  -6   3   9         12.66         10.96         1.57 o                         
  -5   3   9         21.18         23.81         1.70 o                         
  -4   3   9          1.17          2.75         0.93 o                         
  -3   3   9         12.98         10.56         0.93 o                         
  -2   3   9          0.13          0.18         0.72 o                         
  -1   3   9         38.53         38.35         1.41 o                         
   0   3   9          0.02         -0.14         0.47 o                         
   1   3   9         61.50         62.66         1.45 o                         
   2   3   9          2.14          1.95         0.39 o                         
   3   3   9          8.55          6.95         0.56 o                         
   4   3   9          0.59          0.23         0.36 o                         
   5   3   9        270.74        252.48         3.71 o                         
   6   3   9        105.79        113.46         1.89 o                         
   7   3   9         98.29         91.50         1.80 o                         
   8   3   9          0.38          0.44         0.58 o                         
   9   3   9          2.36          1.57         0.88 o                         
  10   3   9          0.42         -0.53         1.06 o                         
  11   3   9          0.28         -0.66         1.33 o                         
  12   3   9          0.04         -0.70         1.39 o                         
  -6   4   9         16.42         16.93         1.74 o                         
  -5   4   9         83.55         88.01         4.90 o                         
  -4   4   9         10.49         13.08         1.22 o                         
  -3   4   9          8.27          9.59         0.97 o                         
  -2   4   9          5.54          3.52         0.79 o                         
  -1   4   9        100.21         92.13         2.01 o                         
   0   4   9        245.04        226.28         4.17 o                         
   1   4   9         73.48         63.91         1.52 o                         
   2   4   9          3.06          2.49         0.43 o                         
   3   4   9        206.08        204.74         3.23 o                         
   4   4   9        476.93        489.39         6.54 o                         
   5   4   9        171.45        152.11         2.32 o                         
   6   4   9        229.77        220.93         3.19 o                         
   7   4   9        138.80        130.64         2.20 o                         
   8   4   9         13.41         15.01         1.04 o                         
   9   4   9          0.64          0.97         0.84 o                         
  10   4   9         13.44          9.97         1.39 o                         
  11   4   9          2.53          1.43         1.34 o                         
  12   4   9          1.55          2.94         2.19 o                         
  -5   5   9          6.67          7.56         1.39 o                         
  -4   5   9        134.48        135.94         3.18 o                         
  -3   5   9         37.19         35.07         1.57 o                         
  -2   5   9         24.58         24.30         1.23 o                         
  -1   5   9          4.35          2.76         0.75 o                         
   0   5   9         50.05         47.63         1.40 o                         
   1   5   9         31.71         36.59         1.25 o                         
   2   5   9          9.79         10.09         0.62 o                         
   3   5   9        142.12        125.73         2.07 o                         
   4   5   9        335.70        332.24         5.38 o                         
   5   5   9         15.84         16.72         0.87 o                         
   6   5   9        217.52        210.34         3.11 o                         
   7   5   9         14.94         16.30         1.12 o                         
   8   5   9         68.56         60.54         1.47 o                         
   9   5   9         63.74         57.65         1.50 o                         
  10   5   9          3.24          3.52         1.11 o                         
  11   5   9         55.61         50.37         3.36 o                         
  12   5   9          6.48          8.85         1.80 o                         
  -5   6   9         58.74         71.60         2.70 o                         
  -4   6   9         10.65          7.62         1.14 o                         
  -3   6   9         63.22         51.11         2.16 o                         
  -2   6   9        156.64        157.00         3.25 o                         
  -1   6   9         17.18         18.15         1.14 o                         
   0   6   9        354.40        353.03         5.83 o                         
   1   6   9        251.47        243.42         4.15 o                         
   2   6   9         26.41         24.04         1.17 o                         
   3   6   9          2.38          2.96         0.55 o                         
   4   6   9        212.09        197.45         3.38 o                         
   5   6   9         77.57         79.96         1.54 o                         
   6   6   9         97.85         91.00         1.71 o                         
   7   6   9         48.39         40.54         1.10 o                         
   8   6   9          8.42          9.01         0.77 o                         
   9   6   9         12.09         10.80         0.88 o                         
  10   6   9          8.72         12.73         1.14 o                         
  11   6   9          6.17          8.53         1.54 o                         
  -5   7   9          8.68          7.56         1.54 o                         
  -4   7   9          4.44          5.38         1.11 o                         
  -3   7   9          7.48          6.81         0.99 o                         
  -2   7   9          9.00          9.86         0.95 o                         
  -1   7   9         21.55         23.59         1.93 o                         
   0   7   9         31.71         34.43         1.36 o                         
   1   7   9        324.35        321.59         5.71 o                         
   2   7   9         14.05          9.37         0.90 o                         
   3   7   9          0.10          0.23         0.57 o                         
   4   7   9          7.85          8.76         0.61 o                         
   5   7   9         29.14         32.94         1.07 o                         
   6   7   9         28.99         26.85         1.08 o                         
   7   7   9         14.26         13.05         1.00 o                         
   8   7   9         57.01         50.43         1.31 o                         
   9   7   9          0.42          1.11         0.74 o                         
  10   7   9         24.69         23.64         1.52 o                         
  11   7   9         16.85         17.63         1.88 o                         
  -4   8   9          0.32          3.68         2.07 o                         
  -3   8   9          5.12          4.68         1.36 o                         
  -2   8   9          4.51          6.19         1.07 o                         
  -1   8   9         34.97         31.16         2.31 o                         
   0   8   9         46.89         41.06         1.78 o                         
   1   8   9         25.03         33.64         1.76 o                         
   2   8   9         77.78         64.79         2.02 o                         
   3   8   9         31.04         30.58         1.68 o                         
   4   8   9          5.97          4.44         0.55 o                         
   5   8   9          0.09         -0.32         0.63 o                         
   6   8   9         36.23         35.14         1.19 o                         
   7   8   9         22.86         22.82         1.20 o                         
   8   8   9          8.99         11.71         0.78 o                         
   9   8   9          3.89          3.04         0.89 o                         
  10   8   9         16.66         20.04         1.52 o                         
  -4   9   9          0.13          0.33         2.31 o                         
  -3   9   9         11.86         14.97         1.67 o                         
  -2   9   9          9.34         10.79         1.48 o                         
  -1   9   9          0.28         -0.53         1.07 o                         
   0   9   9         16.51         12.67         1.35 o                         
   1   9   9          0.01         -0.45         0.90 o                         
   2   9   9         70.11         70.53         2.17 o                         
   3   9   9          7.73          7.70         1.07 o                         
   4   9   9          1.55          3.05         0.71 o                         
   5   9   9          7.37          6.56         0.76 o                         
   6   9   9          6.49          6.27         0.88 o                         
   7   9   9          2.94          2.88         0.71 o                         
   8   9   9          3.14          5.09         0.86 o                         
   9   9   9          2.17          2.10         1.10 o                         
  10   9   9         33.27         40.31         2.77 o                         
  -3  10   9          5.25          9.88         1.78 o                         
  -2  10   9          2.94          1.30         2.14 o                         
  -1  10   9         19.30         25.86         2.25 o                         
   0  10   9         53.51         55.37         2.11 o                         
   1  10   9         19.59         23.24         1.65 o                         
   2  10   9          3.52          2.43         0.94 o                         
   3  10   9          5.12          5.61         0.92 o                         
   4  10   9         13.87         15.27         1.29 o                         
   5  10   9          5.29          4.98         0.91 o                         
   6  10   9         39.27         45.27         1.79 o                         
   7  10   9          0.07          0.38         1.13 o                         
   8  10   9          6.95          8.75         1.29 o                         
   9  10   9          0.23         -0.72         1.49 o                         
  -2  11   9         57.17         73.13         3.33 o                         
  -1  11   9          1.53         -0.73         1.47 o                         
   0  11   9          1.47          3.60         1.32 o                         
   1  11   9          5.13          2.87         1.71 o                         
   2  11   9         47.27         53.46         2.83 o                         
   3  11   9         14.77         14.19         1.29 o                         
   4  11   9         17.55         20.56         1.47 o                         
   5  11   9          2.70          1.09         1.24 o                         
   6  11   9          1.14          0.03         1.46 o                         
   7  11   9          2.28          3.28         1.88 o                         
   8  11   9         24.87         31.37         4.03 o                         
  -1  12   9          0.35         -0.80         1.59 o                         
   0  12   9         33.80         33.99         3.85 o                         
   1  12   9         10.93         13.76         1.78 o                         
   2  12   9          0.18          0.04         1.34 o                         
   3  12   9          2.00          6.19         2.02 o                         
   4  12   9          0.83         -0.75         1.49 o                         
   5  12   9          4.01          6.44         2.25 o                         
   6  12   9          4.84          5.63         1.85 o                         
   3  13   9         12.56         18.67         2.37 o                         
   1  -6  10         12.46         18.54         5.60 o                         
   2  -6  10          7.27          9.40         1.56 o                         
   3  -6  10         38.74         34.05         2.45 o                         
   4  -6  10         72.42         69.38         4.14 o                         
   5  -6  10         22.69         29.14         2.04 o                         
   6  -6  10          6.69         12.62         1.52 o                         
   0  -5  10          0.09          0.77         1.38 o                         
   1  -5  10          2.69          4.85         1.69 o                         
   2  -5  10          4.65          6.14         1.32 o                         
   3  -5  10        135.72        139.23         4.28 o                         
   4  -5  10        152.09        158.41         4.68 o                         
   5  -5  10          3.52          3.02         1.11 o                         
   6  -5  10          5.24          5.29         1.08 o                         
   7  -5  10         16.95         19.05         1.76 o                         
   8  -5  10          0.35         -0.21         1.35 o                         
  -2  -4  10          0.52          0.66         1.52 o                         
  -1  -4  10         24.39         27.66         1.92 o                         
   0  -4  10          7.68          6.63         1.25 o                         
   1  -4  10          9.37         13.60         1.48 o                         
   2  -4  10         22.81         26.83         3.48 o                         
   3  -4  10          0.43         -0.58         1.16 o                         
   4  -4  10         52.38         52.13         2.19 o                         
   5  -4  10         23.98         23.58         1.58 o                         
   6  -4  10         37.36         41.18         2.04 o                         
   7  -4  10          6.91          8.37         1.53 o                         
   8  -4  10          0.53         -0.08         1.75 o                         
   9  -4  10          8.01         10.18         1.65 o                         
  -3  -3  10          7.45         13.38         2.22 o                         
  -2  -3  10         18.61         23.47         1.78 o                         
  -1  -3  10          3.47          4.28         1.47 o                         
   0  -3  10          8.80          5.33         1.11 o                         
   1  -3  10         67.63         67.92         2.44 o                         
   2  -3  10          0.70          0.46         1.61 o                         
   3  -3  10         10.91         12.28         1.24 o                         
   4  -3  10         29.23         29.33         1.45 o                         
   5  -3  10         27.27         28.81         1.52 o                         
   6  -3  10          5.52          6.99         1.24 o                         
   7  -3  10         14.00          9.80         1.02 o                         
   8  -3  10          1.27         -0.68         1.36 o                         
   9  -3  10         25.85         27.10         2.04 o                         
  10  -3  10          0.14          0.69         1.55 o                         
  -3  -2  10          0.67          1.62         1.41 o                         
  -2  -2  10          2.89          4.85         1.27 o                         
  -1  -2  10         48.47         40.33         1.89 o                         
   0  -2  10          1.80          2.82         0.94 o                         
   1  -2  10         33.97         29.42         1.51 o                         
   2  -2  10         19.63         20.90         1.31 o                         
   3  -2  10          9.57          9.48         1.94 o                         
   4  -2  10          6.52          6.11         0.81 o                         
   5  -2  10        189.46        189.15         3.98 o                         
   6  -2  10          0.37         -0.32         1.09 o                         
   7  -2  10         16.04         15.21         2.32 o                         
   8  -2  10         12.90          9.54         1.26 o                         
   9  -2  10          0.33          3.78         2.05 o                         
  10  -2  10         46.89         50.74         2.95 o                         
  -4  -1  10          9.29         13.63         2.03 o                         
  -3  -1  10         15.53         15.02         1.70 o                         
  -2  -1  10          4.98          6.49         1.08 o                         
  -1  -1  10          2.35          4.76         0.94 o                         
   0  -1  10         12.24         14.82         1.11 o                         
   1  -1  10         78.43         68.00         1.96 o                         
   2  -1  10          0.61          1.78         0.80 o                         
   3  -1  10          2.98          2.09         0.82 o                         
   4  -1  10         40.46         44.30         1.97 o                         
   5  -1  10          6.24          6.60         0.76 o                         
   6  -1  10          0.16         -0.39         0.78 o                         
   7  -1  10          4.71          3.17         1.06 o                         
   8  -1  10        114.84        122.12         3.36 o                         
   9  -1  10        111.24        114.77         3.84 o                         
  10  -1  10          2.95          3.27         1.72 o                         
  11  -1  10         72.20         73.84         3.35 o                         
  -4   0  10          3.60          4.31         1.73 o                         
  -3   0  10         43.88         51.10         2.23 o                         
  -2   0  10         12.52         10.44         1.11 o                         
  -1   0  10          4.03          4.42         0.93 o                         
   0   0  10         13.94         11.32         0.98 o                         
   1   0  10         14.06         12.22         0.97 o                         
   2   0  10          4.53          5.37         1.67 o                         
   3   0  10          4.59          3.97         0.59 o                         
   4   0  10          6.75          5.95         0.61 o                         
   5   0  10        268.98        269.26         4.85 o                         
   6   0  10         35.59         30.62         1.67 o                         
   7   0  10        133.33        140.07         3.94 o                         
   8   0  10         10.59         14.63         1.33 o                         
   9   0  10         31.45         36.89         2.24 o                         
  10   0  10         16.24         16.35         2.02 o                         
  11   0  10          7.39         10.65         1.73 o                         
  -4   1  10         18.50         21.94         2.84 o                         
  -3   1  10          8.80          7.51         1.13 o                         
  -2   1  10         50.67         43.81         2.11 o                         
  -1   1  10         21.19         24.05         1.85 o                         
   0   1  10          4.61          4.80         0.83 o                         
   1   1  10         32.73         25.73         1.35 o                         
   2   1  10        187.66        177.80         3.67 o                         
   3   1  10         13.35         13.13         0.96 o                         
   4   1  10          6.80          7.32         0.78 o                         
   5   1  10         37.82         35.35         1.33 o                         
   6   1  10         47.59         48.52         2.00 o                         
   7   1  10         58.77         60.01         2.06 o                         
   8   1  10         75.90         69.25         2.92 o                         
   9   1  10         27.20         37.35         2.16 o                         
  10   1  10          2.76          1.78         2.33 o                         
  11   1  10         24.02         28.22         2.54 o                         
  -4   2  10          0.05          0.23         1.24 o                         
  -3   2  10          4.57          2.68         1.03 o                         
  -2   2  10        111.30        123.18         2.94 o                         
  -1   2  10          5.84          4.99         0.83 o                         
   0   2  10          3.07          3.78         0.71 o                         
   1   2  10          2.41          2.13         0.72 o                         
   2   2  10          4.16          2.78         0.66 o                         
   3   2  10         79.14         73.36         1.64 o                         
   4   2  10        105.23        108.25         1.91 o                         
   5   2  10          1.60          1.19         0.62 o                         
   6   2  10         11.60         12.83         1.04 o                         
   7   2  10         26.34         27.25         1.58 o                         
   8   2  10        171.82        163.43         3.67 o                         
   9   2  10          0.83          0.11         1.35 o                         
  10   2  10         14.77         14.23         1.46 o                         
  11   2  10          1.39          2.16         1.41 o                         
  -5   3  10         51.81         56.79         3.82 o                         
  -4   3  10          3.19          0.59         1.65 o                         
  -3   3  10          0.02         -0.51         1.13 o                         
  -2   3  10         28.69         31.85         1.60 o                         
  -1   3  10          2.72          2.32         0.82 o                         
   0   3  10         30.73         27.77         1.40 o                         
   1   3  10          5.58          4.35         0.69 o                         
   2   3  10         66.30         65.27         1.69 o                         
   3   3  10        106.21         91.45         2.12 o                         
   4   3  10        202.76        194.04         3.02 o                         
   5   3  10         90.27         79.09         1.68 o                         
   6   3  10         48.20         48.58         1.27 o                         
   7   3  10        188.88        188.81         3.34 o                         
   8   3  10          5.34          8.11         1.05 o                         
   9   3  10          0.30          0.09         1.04 o                         
  10   3  10          8.18         10.05         1.18 o                         
  11   3  10          0.11         -0.62         1.24 o                         
  -5   4  10        156.36        165.47         5.18 o                         
  -4   4  10          0.63          0.65         1.58 o                         
  -3   4  10          0.59          1.62         1.01 o                         
  -2   4  10         29.43         29.92         1.83 o                         
  -1   4  10         26.49         24.52         1.31 o                         
   0   4  10          5.48          4.90         0.72 o                         
   1   4  10          7.08          5.20         0.72 o                         
   2   4  10        100.02         96.73         2.06 o                         
   3   4  10         27.83         19.13         0.84 o                         
   4   4  10         52.18         40.04         1.32 o                         
   5   4  10         16.00         15.61         0.92 o                         
   6   4  10        130.63        119.04         2.10 o                         
   7   4  10         36.35         37.61         1.23 o                         
   8   4  10         17.14         22.28         1.33 o                         
   9   4  10          7.94          9.51         1.05 o                         
  10   4  10         10.93         15.12         1.49 o                         
  11   4  10          5.68          4.53         1.39 o                         
  -4   5  10          8.02          9.36         1.33 o                         
  -3   5  10          9.59          7.88         1.01 o                         
  -2   5  10          6.11          5.63         0.93 o                         
  -1   5  10          3.76          2.06         1.03 o                         
   0   5  10        152.06        148.16         2.92 o                         
   1   5  10         35.87         30.55         1.72 o                         
   2   5  10        152.75        130.10         2.99 o                         
   3   5  10          0.73          0.91         0.52 o                         
   4   5  10        176.48        156.65         2.64 o                         
   5   5  10         27.68         29.81         1.03 o                         
   6   5  10         19.07         19.68         0.98 o                         
   7   5  10          4.34          5.62         0.66 o                         
   8   5  10          0.01         -0.43         0.86 o                         
   9   5  10          5.53          4.59         0.93 o                         
  10   5  10         31.17         32.73         2.09 o                         
  11   5  10         17.16         17.25         1.65 o                         
  -4   6  10          5.83          6.19         1.28 o                         
  -3   6  10         34.41         41.00         2.11 o                         
  -2   6  10         11.18         11.06         1.00 o                         
  -1   6  10         18.66         18.48         1.52 o                         
   0   6  10         29.18         31.76         1.43 o                         
   1   6  10         30.18         32.46         1.34 o                         
   2   6  10         26.61         24.54         1.24 o                         
   3   6  10         26.14         21.17         1.00 o                         
   4   6  10        149.45        133.60         2.27 o                         
   5   6  10          0.16          0.34         0.62 o                         
   6   6  10         10.55          9.28         0.65 o                         
   7   6  10          0.03          0.32         0.61 o                         
   8   6  10         35.47         41.14         1.41 o                         
   9   6  10         36.26         38.30         2.03 o                         
  10   6  10         90.65        100.08         3.95 o                         
  11   6  10          4.24          6.76         1.66 o                         
  -4   7  10          1.55          3.29         1.34 o                         
  -3   7  10         22.16         24.33         1.77 o                         
  -2   7  10          7.44          5.76         1.32 o                         
  -1   7  10         31.57         36.14         1.67 o                         
   0   7  10          0.37          0.26         0.81 o                         
   1   7  10         40.05         44.76         1.57 o                         
   2   7  10         10.75         11.60         0.97 o                         
   3   7  10        216.40        212.85         3.55 o                         
   4   7  10          7.54          6.38         0.68 o                         
   5   7  10          0.04          0.12         0.69 o                         
   6   7  10         28.89         25.92         1.06 o                         
   7   7  10         76.11         72.09         1.64 o                         
   8   7  10         34.02         36.57         1.24 o                         
   9   7  10          4.76          5.94         0.90 o                         
  10   7  10          0.21          0.19         1.10 o                         
  11   7  10         77.61         91.34         3.68 o                         
  -3   8  10         56.85         63.37         3.35 o                         
  -2   8  10         32.41         35.96         2.21 o                         
  -1   8  10          9.66          9.95         1.42 o                         
   0   8  10          3.09          2.81         1.06 o                         
   1   8  10         21.11         25.50         1.75 o                         
   2   8  10        143.00        132.01         3.25 o                         
   3   8  10          5.32          4.41         0.70 o                         
   4   8  10         40.73         38.63         1.34 o                         
   5   8  10         47.55         44.47         1.51 o                         
   6   8  10          8.07          8.74         0.76 o                         
   7   8  10         15.72         14.64         0.90 o                         
   8   8  10          0.00          0.31         0.69 o                         
   9   8  10         17.97         16.84         0.97 o                         
  10   8  10          0.25          1.12         1.22 o                         
  -3   9  10          6.59          8.36         1.73 o                         
  -2   9  10         22.37         26.60         2.14 o                         
  -1   9  10          6.56          7.88         1.55 o                         
   0   9  10          6.78          6.88         1.14 o                         
   1   9  10         22.43         25.80         2.11 o                         
   2   9  10         28.84         22.42         1.53 o                         
   3   9  10         66.27         69.67         2.47 o                         
   4   9  10          2.08          2.11         0.94 o                         
   5   9  10          1.04         -0.06         0.83 o                         
   6   9  10         17.22         20.55         1.26 o                         
   7   9  10          2.28          1.27         0.89 o                         
   8   9  10          3.16          2.42         0.85 o                         
   9   9  10         71.40         78.11         2.76 o                         
  -2  10  10          3.64          1.44         1.70 o                         
  -1  10  10          0.15          0.19         1.51 o                         
   0  10  10          8.95          7.45         1.25 o                         
   1  10  10          0.10         -0.67         1.35 o                         
   2  10  10         55.34         66.31         2.60 o                         
   3  10  10          3.25          2.61         1.28 o                         
   4  10  10         12.38         16.02         1.49 o                         
   5  10  10          0.01         -0.46         0.92 o                         
   6  10  10          5.36          7.94         1.32 o                         
   7  10  10         50.82         60.92         2.33 o                         
   8  10  10          0.09          0.21         1.24 o                         
   9  10  10          0.04         -0.73         1.46 o                         
  -1  11  10          0.21         -0.26         3.00 o                         
   0  11  10          0.66          1.73         1.56 o                         
   1  11  10          0.79          0.09         1.35 o                         
   2  11  10          2.55          4.78         1.41 o                         
   3  11  10          0.45          1.00         1.24 o                         
   4  11  10          8.83          8.77         1.47 o                         
   5  11  10         31.50         32.04         1.82 o                         
   6  11  10          3.26          3.21         1.36 o                         
   7  11  10          8.19         14.39         1.90 o                         
   1  12  10          8.48         11.48         2.16 o                         
   2  12  10         13.62         13.56         3.10 o                         
   3  12  10          6.78          6.99         1.48 o                         
   4  12  10         19.83         22.04         2.89 o                         
   5  12  10         34.90         43.99         3.23 o                         
   6  12  10         13.89         15.37         2.07 o                         
   2  -5  11         15.91         12.56         1.81 o                         
   3  -5  11          0.23          1.16         1.50 o                         
   4  -5  11         10.47         16.00         1.82 o                         
   5  -5  11          1.26         -0.68         1.35 o                         
   6  -5  11          1.21          0.40         1.19 o                         
   0  -4  11         11.10          8.46         2.11 o                         
   1  -4  11         16.08         25.07         1.98 o                         
   2  -4  11          0.08         -0.72         1.49 o                         
   3  -4  11         38.27         42.19         2.76 o                         
   4  -4  11          0.15         -0.79         1.58 o                         
   5  -4  11          0.63          1.48         1.20 o                         
   6  -4  11          0.48          0.02         1.06 o                         
   7  -4  11         37.05         42.06         2.13 o                         
   8  -4  11         17.82         27.22         3.02 o                         
  -1  -3  11         73.11         82.24         3.58 o                         
   0  -3  11          0.06          0.00         1.28 o                         
   1  -3  11          3.90          5.19         1.35 o                         
   2  -3  11          0.03         -0.64         1.28 o                         
   3  -3  11         43.88         52.34         2.58 o                         
   4  -3  11          5.91          6.73         1.16 o                         
   5  -3  11          9.38          9.18         1.58 o                         
   6  -3  11          0.78          0.83         0.96 o                         
   7  -3  11          1.34         -0.37         1.06 o                         
   8  -3  11         22.01         26.70         1.68 o                         
   9  -3  11          2.60          0.82         1.94 o                         
  -2  -2  11         18.01         22.23         1.99 o                         
  -1  -2  11          1.26         -0.58         1.17 o                         
   0  -2  11          5.95          4.36         1.12 o                         
   1  -2  11         23.57         26.95         2.16 o                         
   2  -2  11         12.86         15.29         2.01 o                         
   3  -2  11          0.37          0.09         1.09 o                         
   4  -2  11          5.50          6.79         0.93 o                         
   5  -2  11          4.72          3.94         0.90 o                         
   6  -2  11          0.01         -0.54         1.08 o                         
   7  -2  11         18.51         17.14         1.52 o                         
   8  -2  11        152.19        164.09         5.25 o                         
   9  -2  11          5.78          5.24         1.64 o                         
  10  -2  11          0.11          1.54         1.62 o                         
  -2  -1  11          8.67          9.80         1.60 o                         
  -1  -1  11          1.92          5.04         1.19 o                         
   0  -1  11         18.08         21.11         1.42 o                         
   1  -1  11         19.47         19.60         1.37 o                         
   2  -1  11         27.96         32.86         1.68 o                         
   3  -1  11         35.49         34.81         2.05 o                         
   4  -1  11         42.32         45.06         1.87 o                         
   5  -1  11         12.06         11.37         1.04 o                         
   6  -1  11         21.01         23.13         1.39 o                         
   7  -1  11          1.34          2.15         1.25 o                         
   8  -1  11          2.02          3.54         1.14 o                         
   9  -1  11         19.61         17.81         2.21 o                         
  10  -1  11          0.05         -0.74         1.49 o                         
  -3   0  11         10.52          9.14         1.84 o                         
  -2   0  11          3.34          2.75         1.32 o                         
  -1   0  11          0.34          0.47         1.12 o                         
   0   0  11         36.83         40.93         1.93 o                         
   1   0  11         27.91         20.78         1.36 o                         
   2   0  11        111.16        109.45         2.51 o                         
   3   0  11         51.20         53.66         1.78 o                         
   4   0  11          1.12          2.19         0.79 o                         
   5   0  11         88.41         87.94         2.20 o                         
   6   0  11          0.77         -0.40         0.80 o                         
   7   0  11         47.86         36.93         2.54 o                         
   8   0  11          0.49          1.99         1.19 o                         
   9   0  11         31.44         37.69         2.50 o                         
  10   0  11          6.10          5.60         1.46 o                         
  11   0  11          0.00          2.64         1.73 o                         
  -3   1  11         25.80         31.80         3.89 o                         
  -2   1  11         20.62         22.05         1.92 o                         
  -1   1  11          1.40         -0.18         1.04 o                         
   0   1  11         11.91         12.46         1.39 o                         
   1   1  11         35.15         38.09         1.76 o                         
   2   1  11        135.41        127.12         2.77 o                         
   3   1  11          0.56          2.01         0.72 o                         
   4   1  11         30.56         30.13         1.38 o                         
   5   1  11          0.05         -0.06         0.80 o                         
   6   1  11         97.22         90.38         2.23 o                         
   7   1  11        204.30        201.02         4.71 o                         
   8   1  11         81.85         87.50         2.90 o                         
   9   1  11          2.92          4.87         1.99 o                         
  10   1  11         10.35         14.35         3.01 o                         
  11   1  11          0.25          1.14         1.54 o                         
  -3   2  11          5.08          8.15         1.49 o                         
  -2   2  11          5.00          4.55         1.53 o                         
  -1   2  11         11.95         12.14         1.22 o                         
   0   2  11          1.27          2.47         1.39 o                         
   1   2  11          4.42          2.08         0.99 o                         
   2   2  11          2.02          1.13         0.76 o                         
   3   2  11         13.71         13.60         0.97 o                         
   4   2  11        115.00        121.22         2.41 o                         
   5   2  11         14.98         15.04         0.94 o                         
   6   2  11         27.63         25.62         1.54 o                         
   7   2  11         16.15         17.90         1.94 o                         
   8   2  11          5.56          5.45         1.44 o                         
   9   2  11          2.39          0.63         1.29 o                         
  10   2  11          0.12          0.49         2.50 o                         
  11   2  11          0.50          1.84         1.86 o                         
  -3   3  11          1.19          4.65         1.42 o                         
  -2   3  11         12.18         11.50         1.23 o                         
  -1   3  11          0.07          1.01         0.97 o                         
   0   3  11          9.38         10.60         0.98 o                         
   1   3  11         29.31         24.43         1.49 o                         
   2   3  11        101.40         96.95         2.48 o                         
   3   3  11          3.11          0.92         0.67 o                         
   4   3  11        632.58        624.74         9.79 o                         
   5   3  11         42.45         38.86         1.26 o                         
   6   3  11         39.48         38.97         1.58 o                         
   7   3  11         42.62         46.82         2.27 o                         
   8   3  11         78.95         75.58         2.55 o                         
   9   3  11          0.27          0.64         1.14 o                         
  10   3  11          0.88          0.01         1.39 o                         
  11   3  11         40.04         55.20         3.09 o                         
  -3   4  11          2.46          1.67         1.31 o                         
  -2   4  11          1.53          0.29         1.29 o                         
  -1   4  11          0.00          1.61         1.06 o                         
   0   4  11          1.14          1.75         0.95 o                         
   1   4  11         16.79         13.95         1.10 o                         
   2   4  11        215.55        204.77         4.32 o                         
   3   4  11        239.50        235.31         4.03 o                         
   4   4  11         45.26         51.76         1.44 o                         
   5   4  11        117.30        107.86         2.28 o                         
   6   4  11          0.17          0.88         0.69 o                         
   7   4  11         89.63         83.36         2.37 o                         
   8   4  11          0.60         -0.52         1.04 o                         
   9   4  11         11.00          9.89         1.24 o                         
  10   4  11         24.40         28.26         2.55 o                         
  11   4  11          1.50          2.44         2.06 o                         
  -3   5  11         31.95         35.10         2.25 o                         
  -2   5  11          0.70          2.72         1.30 o                         
  -1   5  11          2.13          3.27         1.03 o                         
   0   5  11          0.13          0.04         0.95 o                         
   1   5  11          7.38          7.58         1.11 o                         
   2   5  11          0.00         -0.50         0.99 o                         
   3   5  11        296.47        281.85         5.15 o                         
   4   5  11          0.07         -0.42         0.84 o                         
   5   5  11          1.20          2.08         0.66 o                         
   6   5  11          2.20          2.54         0.77 o                         
   7   5  11         13.95         15.26         0.95 o                         
   8   5  11         10.39          8.75         1.00 o                         
   9   5  11        118.86        130.56         3.02 o                         
  10   5  11          0.04         -0.97         1.93 o                         
  11   5  11          5.62          9.07         2.71 o                         
  -3   6  11         58.37         58.56         3.12 o                         
  -2   6  11          0.00          2.76         1.38 o                         
  -1   6  11         11.95          9.36         1.25 o                         
   0   6  11         24.58         25.24         1.46 o                         
   1   6  11         60.95         64.38         2.41 o                         
   2   6  11         27.20         26.04         1.44 o                         
   3   6  11         28.62         29.23         1.33 o                         
   4   6  11          0.01          0.29         0.64 o                         
   5   6  11         40.90         44.93         1.40 o                         
   6   6  11          9.42          9.45         0.91 o                         
   7   6  11          0.48          0.70         0.71 o                         
   8   6  11          0.34         -0.43         0.86 o                         
   9   6  11         18.43         25.35         1.48 o                         
  10   6  11          0.03          0.22         1.23 o                         
  11   6  11          2.65          1.33         1.73 o                         
  -3   7  11          6.16          8.41         1.65 o                         
  -2   7  11         12.67         12.56         1.63 o                         
  -1   7  11          1.23          1.61         1.11 o                         
   0   7  11          9.25          5.08         1.53 o                         
   1   7  11        181.12        164.08         4.11 o                         
   2   7  11          0.52          2.32         1.02 o                         
   3   7  11         39.57         40.39         1.59 o                         
   4   7  11          1.75          2.15         0.76 o                         
   5   7  11          0.58          0.16         0.75 o                         
   6   7  11          8.94          8.61         0.79 o                         
   7   7  11          5.15          3.78         0.67 o                         
   8   7  11          1.71          1.26         0.79 o                         
   9   7  11          0.01         -0.13         0.89 o                         
  10   7  11          2.09          1.79         1.41 o                         
  -2   8  11         14.86         17.96         2.03 o                         
  -1   8  11         20.27         21.87         1.95 o                         
   0   8  11         24.55         18.70         1.68 o                         
   1   8  11         29.22         34.50         2.00 o                         
   2   8  11          0.30          0.06         0.90 o                         
   3   8  11        101.44        103.54         2.42 o                         
   4   8  11         41.97         40.84         1.93 o                         
   5   8  11          3.92          5.03         0.74 o                         
   6   8  11          2.18          1.42         0.82 o                         
   7   8  11          5.63          7.99         0.84 o                         
   8   8  11          6.74          4.78         0.78 o                         
   9   8  11         24.85         24.58         1.26 o                         
  10   8  11          0.35          0.44         2.21 o                         
  -2   9  11          5.82          6.86         2.13 o                         
  -1   9  11          1.87          2.80         1.62 o                         
   0   9  11          2.91          2.57         1.68 o                         
   1   9  11          0.03          1.82         1.73 o                         
   2   9  11          8.37          5.81         1.21 o                         
   3   9  11          8.22         10.81         1.21 o                         
   4   9  11          2.33          3.00         1.12 o                         
   5   9  11         16.65         20.63         1.34 o                         
   6   9  11          1.82          2.60         1.00 o                         
   7   9  11          2.54          3.75         0.83 o                         
   8   9  11          1.04          1.02         0.86 o                         
   9   9  11         19.51         20.07         1.20 o                         
  -1  10  11         26.10         28.90         3.25 o                         
   0  10  11         33.53         42.22         3.09 o                         
   1  10  11         12.44         12.43         1.93 o                         
   2  10  11          4.45          5.10         1.62 o                         
   3  10  11         49.30         56.96         2.65 o                         
   4  10  11         60.40         53.85         2.39 o                         
   5  10  11          4.70          7.24         1.30 o                         
   6  10  11          2.95          3.74         1.59 o                         
   7  10  11         13.13         16.74         1.36 o                         
   8  10  11         28.69         25.53         1.64 o                         
   1  11  11         14.25         14.44         1.77 o                         
   2  11  11          0.04         -0.79         1.58 o                         
   3  11  11          2.75          1.18         1.36 o                         
   4  11  11          0.06          1.19         1.37 o                         
   5  11  11          2.98          3.63         1.39 o                         
   6  11  11          0.14         -0.56         1.38 o                         
   7  11  11         22.74         29.91         2.23 o                         
   2  -3  12          0.10          1.45         1.87 o                         
   3  -3  12         21.37         28.16         3.80 o                         
   4  -3  12         34.34         35.71         3.30 o                         
   5  -3  12         37.24         39.46         4.43 o                         
   6  -3  12         27.44         27.85         1.96 o                         
   7  -3  12          6.70          5.73         1.39 o                         
   0  -2  12         27.86         29.55         3.71 o                         
   1  -2  12          0.85          1.05         2.06 o                         
   2  -2  12          0.61          0.39         1.31 o                         
   3  -2  12          1.93          0.67         1.43 o                         
   4  -2  12          0.59         -0.90         1.80 o                         
   5  -2  12          5.13          3.74         1.48 o                         
   6  -2  12          8.79          8.57         1.15 o                         
   7  -2  12          0.29          0.91         1.14 o                         
   8  -2  12          0.80          2.36         1.75 o                         
  -1  -1  12          7.07         10.93         1.62 o                         
   0  -1  12         22.32         23.30         2.04 o                         
   1  -1  12          7.55         16.11         2.97 o                         
   2  -1  12          2.77          4.54         1.54 o                         
   3  -1  12         10.29          8.64         1.29 o                         
   4  -1  12         41.03         41.07         2.16 o                         
   5  -1  12         19.92         22.66         1.56 o                         
   6  -1  12          0.36         -0.49         0.98 o                         
   7  -1  12         22.66         28.33         1.71 o                         
   8  -1  12          0.00         -0.26         1.05 o                         
   9  -1  12          0.10         -0.89         1.77 o                         
  -1   0  12         12.79          9.69         1.42 o                         
   0   0  12          5.88          4.93         1.64 o                         
   1   0  12         40.34         43.52         2.38 o                         
   2   0  12         60.18         60.46         2.31 o                         
   3   0  12          5.71          4.20         1.49 o                         
   4   0  12         82.15         88.37         2.52 o                         
   5   0  12         15.55         17.44         1.56 o                         
   6   0  12         18.22         19.08         1.38 o                         
   7   0  12          0.14         -0.51         1.02 o                         
   8   0  12         36.86         42.23         3.45 o                         
   9   0  12         12.02         13.86         2.07 o                         
  10   0  12         16.27         17.92         2.22 o                         
  -2   1  12         19.30         21.19         1.86 o                         
  -1   1  12          3.61          1.38         1.24 o                         
   0   1  12         32.40         37.55         2.15 o                         
   1   1  12         23.49         29.45         2.01 o                         
   2   1  12         29.40         31.78         1.97 o                         
   3   1  12         67.00         69.82         2.42 o                         
   4   1  12          4.41          3.68         1.36 o                         
   5   1  12         25.02         26.03         1.64 o                         
   6   1  12          0.21          1.43         1.06 o                         
   7   1  12         26.82         27.05         1.61 o                         
   8   1  12         21.34         23.14         2.18 o                         
   9   1  12          3.71          3.36         1.47 o                         
  10   1  12          0.00         -0.73         1.46 o                         
  -2   2  12          0.01          2.83         1.47 o                         
  -1   2  12          5.28         10.40         1.22 o                         
   0   2  12         15.15         14.44         1.85 o                         
   1   2  12         49.90         56.65         4.07 o                         
   2   2  12         55.27         54.58         2.09 o                         
   3   2  12        203.75        188.01         4.91 o                         
   4   2  12          1.26          0.51         0.97 o                         
   5   2  12          3.70          3.55         0.89 o                         
   6   2  12          0.00         -0.38         0.89 o                         
   7   2  12          3.67          2.93         1.18 o                         
   8   2  12          2.93          4.81         1.61 o                         
   9   2  12          0.13         -0.91         1.82 o                         
  10   2  12          0.19          1.60         1.43 o                         
  -2   3  12          0.88         -0.55         1.45 o                         
  -1   3  12          5.86          9.00         1.25 o                         
   0   3  12          0.27          1.76         1.16 o                         
   1   3  12         40.82         39.16         2.03 o                         
   2   3  12        113.37        117.33         3.05 o                         
   3   3  12         45.35         43.68         1.93 o                         
   4   3  12         42.90         44.46         1.50 o                         
   5   3  12          4.16          3.52         0.86 o                         
   6   3  12          4.29          3.65         0.94 o                         
   7   3  12         53.74         49.36         2.17 o                         
   8   3  12          1.01          1.42         1.21 o                         
   9   3  12        107.51        111.64         3.34 o                         
  10   3  12         43.59         42.21         2.82 o                         
  -2   4  12          0.02          2.75         1.74 o                         
  -1   4  12         59.97         67.07         2.41 o                         
   0   4  12          4.23          5.77         1.17 o                         
   1   4  12         86.90         86.86         2.49 o                         
   2   4  12          0.17         -0.54         1.07 o                         
   3   4  12         30.73         24.38         1.57 o                         
   4   4  12          0.01          0.12         0.78 o                         
   5   4  12          2.05          0.90         0.81 o                         
   6   4  12         12.31         13.93         1.24 o                         
   7   4  12         12.09         12.44         1.23 o                         
   8   4  12          6.75          7.78         1.54 o                         
   9   4  12         22.83         21.05         1.67 o                         
  10   4  12          0.31         -0.98         1.96 o                         
  -2   5  12          0.74          1.34         1.38 o                         
  -1   5  12         65.72         64.73         3.49 o                         
   0   5  12         18.61         19.34         1.55 o                         
   1   5  12         17.84         18.73         1.46 o                         
   2   5  12          0.07         -0.50         0.99 o                         
   3   5  12          8.70          9.13         0.99 o                         
   4   5  12         22.03         24.90         1.37 o                         
   5   5  12         14.27         16.56         1.21 o                         
   6   5  12         50.25         47.76         1.50 o                         
   7   5  12          5.70          2.98         1.18 o                         
   8   5  12          0.05          0.07         1.32 o                         
   9   5  12        118.61        131.12         3.59 o                         
  10   5  12          4.25         -0.96         1.93 o                         
  -2   6  12          0.79          0.38         1.77 o                         
  -1   6  12          1.89          3.84         1.52 o                         
   0   6  12         15.78         12.87         1.41 o                         
   1   6  12          0.01          0.75         1.04 o                         
   2   6  12         41.25         40.98         2.08 o                         
   3   6  12          2.07          2.32         1.22 o                         
   4   6  12          1.47          0.68         0.85 o                         
   5   6  12          7.44          7.36         0.88 o                         
   6   6  12          0.59          0.58         0.82 o                         
   7   6  12         11.42         13.68         1.21 o                         
   8   6  12         13.64         15.58         2.33 o                         
   9   6  12          0.04          1.02         1.20 o                         
  10   6  12         17.38         26.75         3.25 o                         
  -1   7  12          0.16         -0.74         1.48 o                         
   0   7  12          3.52          4.25         1.37 o                         
   1   7  12          0.59          0.28         1.85 o                         
   2   7  12         11.97         10.37         1.14 o                         
   3   7  12         25.13         26.09         1.70 o                         
   4   7  12         19.75         19.38         1.26 o                         
   5   7  12         11.51         12.24         1.10 o                         
   6   7  12          5.70          4.56         0.88 o                         
   7   7  12          2.01          1.67         0.91 o                         
   8   7  12         13.41         14.53         1.18 o                         
   9   7  12          3.05          5.72         1.24 o                         
  10   7  12         40.52         39.29         2.97 o                         
  -1   8  12          1.21          0.49         2.59 o                         
   0   8  12          3.75          1.12         2.08 o                         
   1   8  12          0.00         -0.62         1.25 o                         
   2   8  12          0.09         -0.45         1.39 o                         
   3   8  12          2.39          3.01         1.30 o                         
   4   8  12          3.89          1.70         1.01 o                         
   5   8  12          0.46          1.48         1.02 o                         
   6   8  12          0.03         -0.18         1.16 o                         
   7   8  12         56.69         64.04         2.29 o                         
   8   8  12         13.92         14.76         1.26 o                         
   9   8  12          0.07         -0.38         1.38 o                         
   0   9  12          0.96          2.84         2.14 o                         
   1   9  12          0.05          1.93         3.25 o                         
   2   9  12          1.71          1.84         2.88 o                         
   3   9  12         91.91         96.09         4.27 o                         
   4   9  12         16.62         22.84         2.23 o                         
   5   9  12         74.00         85.04         2.75 o                         
   6   9  12          5.82          6.85         1.11 o                         
   7   9  12          1.46          3.07         1.22 o                         
   8   9  12          7.20         10.90         1.34 o                         
   1  10  12         22.63         27.38         2.34 o                         
   2  10  12          7.39          6.76         1.69 o                         
   3  10  12         39.10         48.61         5.82 o                         
   4  10  12          0.49          0.56         1.62 o                         
   5  10  12          5.32          5.46         1.35 o                         
   6  10  12         85.73         94.75         2.89 o                         
   7  10  12         10.25         11.80         1.53 o                         
   3  11  12          0.58          0.48         1.68 o                         
   4  11  12         30.03         41.99         3.35 o                         
   5  11  12         13.86         10.89         1.88 o                         
   4  -2  13          0.09          0.35         1.54 o                         
   5  -2  13         13.17         14.28         1.67 o                         
   2  -1  13         11.51          8.89         3.87 o                         
   3  -1  13          1.61         -0.68         1.36 o                         
   4  -1  13         41.24         54.52         2.82 o                         
   5  -1  13          0.60          1.73         1.09 o                         
   6  -1  13          1.70         -0.28         1.13 o                         
   7  -1  13         22.34         22.32         1.99 o                         
   1   0  13        124.45        140.58         4.83 o                         
   2   0  13          2.95          2.86         1.90 o                         
   3   0  13         43.99         51.03         2.92 o                         
   4   0  13          2.63          3.63         1.35 o                         
   5   0  13         84.69         90.75         2.76 o                         
   6   0  13          4.76          2.85         1.07 o                         
   7   0  13          8.44          9.86         1.32 o                         
   8   0  13          3.62          6.96         1.36 o                         
   0   1  13         23.46         30.83         3.99 o                         
   1   1  13          0.38          1.04         1.43 o                         
   2   1  13          3.17          4.06         1.70 o                         
   3   1  13          5.79          4.74         1.55 o                         
   4   1  13         68.16         73.76         4.35 o                         
   5   1  13         59.70         65.41         2.82 o                         
   6   1  13         28.62         29.41         1.67 o                         
   7   1  13         20.34         26.59         1.68 o                         
   8   1  13          1.06         -0.49         1.15 o                         
   9   1  13          0.76          0.16         1.75 o                         
   0   2  13          8.83         13.52         1.60 o                         
   1   2  13          0.73          1.79         1.31 o                         
   2   2  13         85.97         96.38         5.17 o                         
   3   2  13         71.33         64.61         7.15 o                         
   4   2  13          2.16          2.41         1.48 o                         
   5   2  13         10.51         14.23         1.43 o                         
   6   2  13          0.84          0.75         1.06 o                         
   7   2  13          5.31          6.88         1.17 o                         
   8   2  13          0.01         -0.53         1.07 o                         
   9   2  13          0.22         -1.20         2.40 o                         
   0   3  13         13.35         18.59         1.65 o                         
   1   3  13         18.03         13.18         1.74 o                         
   2   3  13         33.15         30.31         2.05 o                         
   3   3  13        108.51        128.56         5.25 o                         
   4   3  13         12.88         11.23         2.26 o                         
   5   3  13          1.86          2.36         1.18 o                         
   6   3  13          0.04          0.61         1.05 o                         
   7   3  13          0.13         -0.52         1.03 o                         
   8   3  13         46.17         47.03         2.22 o                         
   9   3  13          0.03          0.04         1.38 o                         
   0   4  13          1.75          1.74         1.29 o                         
   1   4  13         45.64         48.62         2.30 o                         
   2   4  13         16.56         19.38         1.84 o                         
   3   4  13          1.65          0.48         1.24 o                         
   4   4  13         32.11         31.66         1.90 o                         
   5   4  13          1.11          0.13         1.10 o                         
   6   4  13          1.14         -0.51         1.02 o                         
   7   4  13          6.59          7.85         1.06 o                         
   8   4  13         15.02         15.56         1.42 o                         
   9   4  13          0.17         -0.19         1.91 o                         
   0   5  13         47.67         50.93         2.51 o                         
   1   5  13         13.42         17.80         1.57 o                         
   2   5  13         17.00         13.67         1.97 o                         
   3   5  13         16.92         22.71         2.01 o                         
   4   5  13          7.27          4.68         1.00 o                         
   5   5  13          1.80          1.19         1.16 o                         
   6   5  13         28.36         31.82         2.04 o                         
   7   5  13         13.78         14.22         1.27 o                         
   8   5  13          0.36          2.93         1.60 o                         
   9   5  13         44.62         46.71         4.50 o                         
   0   6  13        103.57        124.35         3.87 o                         
   1   6  13          7.55          7.62         1.60 o                         
   2   6  13         10.82         13.93         1.50 o                         
   3   6  13          0.33         -0.57         1.14 o                         
   4   6  13          4.96          6.50         1.05 o                         
   5   6  13         15.14         17.23         1.85 o                         
   6   6  13          2.10          2.06         1.17 o                         
   7   6  13          1.70          0.52         1.49 o                         
   8   6  13         12.96         11.76         1.35 o                         
   9   6  13          4.76          5.67         1.48 o                         
   0   7  13          0.28          2.85         1.55 o                         
   1   7  13          3.84          5.16         1.32 o                         
   2   7  13          0.00         -0.60         1.21 o                         
   3   7  13          0.49          0.74         1.18 o                         
   4   7  13          0.83          1.37         1.40 o                         
   5   7  13          0.53          1.30         1.31 o                         
   6   7  13         55.29         60.98         2.19 o                         
   7   7  13          4.86          5.63         1.21 o                         
   8   7  13          0.00         -0.29         1.49 o                         
   9   7  13          1.78          1.72         1.32 o                         
   1   8  13          2.05          1.49         1.48 o                         
   2   8  13          3.95          4.96         1.82 o                         
   3   8  13         11.60         14.60         1.41 o                         
   4   8  13         20.52         28.92         2.63 o                         
   5   8  13          0.17          0.69         1.40 o                         
   6   8  13          2.74          4.15         1.14 o                         
   7   8  13          4.73          6.43         1.61 o                         
   8   8  13         14.92         17.50         1.96 o                         
   2   9  13          3.85         -0.87         2.32 o                         
   3   9  13          0.91         -0.28         2.02 o                         
   4   9  13          5.32         12.00         1.99 o                         
   5   9  13         26.65         32.10         2.21 o                         
   6   9  13         42.21         47.87         2.07 o                         
   7   9  13          5.51          7.05         1.23 o                         
   3   1  14          6.03          3.44         1.82 o                         
   4   1  14          0.23          2.90         1.58 o                         
   5   1  14          4.05          1.97         1.64 o                         
   6   1  14         10.80         15.92         1.60 o                         
   3   2  14         12.60         15.30         2.28 o                         
   4   2  14          0.88         -0.73         1.47 o                         
   5   2  14          4.53          7.03         1.51 o                         
   6   2  14          5.68          7.11         1.29 o                         
   7   2  14          8.11          6.80         1.28 o                         
   2   3  14          0.63          0.93         1.44 o                         
   3   3  14          8.15         12.07         1.72 o                         
   4   3  14          5.28          6.19         2.56 o                         
   5   3  14          2.08          2.16         1.47 o                         
   6   3  14         19.77         25.25         1.96 o                         
   7   3  14         41.67         56.14         2.86 o                         
   8   3  14          0.41          2.18         1.27 o                         
   2   4  14         12.08         13.48         1.71 o                         
   3   4  14         14.60         18.88         1.93 o                         
   4   4  14         22.63         23.52         2.39 o                         
   5   4  14          0.84         -0.24         2.17 o                         
   6   4  14          5.35          3.01         1.41 o                         
   7   4  14          1.71          0.03         2.48 o                         
   8   4  14          0.79          0.43         1.19 o                         
   2   5  14          0.55          0.81         1.39 o                         
   3   5  14          0.00         -0.72         1.43 o                         
   4   5  14         32.07         33.95         2.20 o                         
   5   5  14          3.54          5.25         1.23 o                         
   6   5  14          0.02         -0.87         1.75 o                         
   7   5  14          6.13          6.41         1.37 o                         
   8   5  14         11.42         13.48         2.26 o                         
   2   6  14         42.75         53.56         3.22 o                         
   3   6  14          4.12          6.17         1.45 o                         
   4   6  14          8.10          8.55         1.44 o                         
   5   6  14          0.00         -0.14         1.30 o                         
   6   6  14         22.47         20.09         1.63 o                         
   7   6  14          5.63          5.98         1.49 o                         
   3   7  14          0.03          0.03         1.57 o                         
   4   7  14          4.99          8.96         1.49 o                         
   5   7  14         10.72          9.20         1.30 o                         
   6   7  14          0.82         -0.69         1.38 o                         
   7   7  14         16.12         20.23         1.83 o                         
   5   8  14         15.57         23.32         2.23 o                         
                                                                                
