# Supplementary material for: Crystal structure of 1,2-di­benzoyl­ace­naphthyl­ene
Source: Acta Crystallogr E Crystallogr Commun. 2015 Jun 13;71(Pt 7):o487–8. doi: 10.1107/S2056989015011160 (PMC4518958; doi:10.1107/S2056989015011160)
Supplement: Supplementary file 4 [file e-71-0o487-Isup4.txt]

COMMENTS ON CHECKCIF ALERTS

PLAT910_ALERT_3_C Missing # of FCF Reflection(s) Below Th(Min) ...          5

All missing reflections had too low theta and were hiden by beamstop.
===============================================================================
Missing Reflections (Asym. Refl. Unit) below sin(th)/lambda = 0.5
===============================================================================
   Nr       H    K    L    sin(th)/lambda   Theta      I(calc)  I(calc)/I(max)
-------------------------------------------------------------------------------
    1       1    0    0        0.058         2.35*       85.48      0.00719
    2       0    1    0        0.051         2.09*     1599.35      0.13448
    3       0    0    1        0.052         2.14*      556.65      0.04681
    4       1    0    1        0.061         2.49*     1114.66      0.09373
    5       0    1    1        0.061         2.49*       44.78      0.00377
 
   
      Starred Reflections have a Theta below Theta(Min) =  2.85

PLAT063_ALERT_4_G Crystal Size Likely too Large for Beam Size ....       0.69 mm    

A very large collimator (0.8 mm) was used in this experiment.

PLAT154_ALERT_1_G The su's on the Cell Angles are Equal ..........    0.002 Degree

This represents a coincidence of statistical standard deviation which is very low
because of large number of high quality reflections. Actual uncertainty is obviously 
higher if systematic deviations would be taken into account.
