# Supplementary material for: Crystal structure of 1,2-di­benzoyl­ace­naphthyl­ene
Source: Acta Crystallogr E Crystallogr Commun. 2015 Jun 13;71(Pt 7):o487–8. doi: 10.1107/S2056989015011160 (PMC4518958; doi:10.1107/S2056989015011160)
Supplement: Supplementary file 5 [file e-71-0o487-Isup5.cml]

<?xml version="1.0" ?>
<cml>
<molecule title="acenaphthylene" id="m1">
  <atomArray>
    <atom id="a1" elementType="C"
          x2="1.86" y2="2.08" />
    <atom id="a2" elementType="C"
          x2="0.32" y2="2.08" />
    <atom id="a3" elementType="C"
          x2="-0.24" y2="0.48" />
    <atom id="a4" elementType="C"
          x2="1.09" y2="-0.29" />
    <atom id="a5" elementType="C"
          x2="2.43" y2="0.48" />
    <atom id="a6" elementType="C"
          x2="3.76" y2="-0.29" />
    <atom id="a7" elementType="C"
          x2="3.76" y2="-1.83" />
    <atom id="a8" elementType="C"
          x2="2.43" y2="-2.6" />
    <atom id="a9" elementType="C"
          x2="1.09" y2="-1.83" />
    <atom id="a10" elementType="C"
          x2="-0.24" y2="-2.6" />
    <atom id="a11" elementType="C"
          x2="-1.57" y2="-1.83" />
    <atom id="a12" elementType="C"
          x2="-1.57" y2="-0.29" />
    <atom id="a13" elementType="C"
          x2="-0.4499999999999997" y2="3.413679121828036" />
    <atom id="a14" elementType="C"
          x2="2.6300000000000003" y2="3.413679121828036" />
  </atomArray>
  <bondArray>
    <bond atomRefs2="a1 a2" order="2" />
    <bond atomRefs2="a2 a3" order="1" />
    <bond atomRefs2="a3 a4" order="2" />
    <bond atomRefs2="a4 a5" order="1" />
    <bond atomRefs2="a1 a5" order="1" />
    <bond atomRefs2="a5 a6" order="2" />
    <bond atomRefs2="a6 a7" order="1" />
    <bond atomRefs2="a7 a8" order="2" />
    <bond atomRefs2="a8 a9" order="1" />
    <bond atomRefs2="a4 a9" order="1" />
    <bond atomRefs2="a9 a10" order="2" />
    <bond atomRefs2="a10 a11" order="1" />
    <bond atomRefs2="a11 a12" order="2" />
    <bond atomRefs2="a3 a12" order="1" />
    <bond atomRefs2="a2 a13" order="1" />
    <bond atomRefs2="a1 a14" order="1" />
  </bondArray>
</molecule>
</cml>
